# Supplementary material for: The proteolytic landscape of cells exposed to non-lethal stresses is shaped by executioner caspases
Source: Cell Death Discov. 2021 Jun 19;7:164. doi: 10.1038/s41420-021-00539-4 (PMC8257705; doi:10.1038/s41420-021-00539-4)
Supplement: Supplementary file 8 — Excel table S1 [file 41420_2021_539_MOESM8_ESM.xlsx]

## Sheet: PTM - apoptosis
Accession number	Uniprot ID	Protein name	Gene name	Discrete cleavage	Ubiquitination and degradation	Tagging (without degradation)	Degradation without ubiquitination	Undefined PTMs
P42224	1433B_HUMAN	Signal transducer and activator of transcription 1-alpha/beta (Transcription factor ISGF-3 components p91/p84)	STAT1	Yes	No	No	No	No
Q01130	1433E_HUMAN	Serine/arginine-rich splicing factor 2 (Protein PR264) (Splicing component, 35 kDa) (Splicing factor SC35) (SC-35) (Splicing factor, arginine/serine-rich 2)	SRSF2 SFRS2	No	No	No	Yes	No
P84243	1433G_HUMAN	Histone H3.3	H3-3A H3.3A H3F3 H3F3A PP781; H3-3B H3.3B H3F3B	No	Yes	No	No	No
P33991	1433T_HUMAN	DNA replication licensing factor MCM4 (EC 3.6.4.12) (CDC21 homolog) (P1-CDC21)	MCM4 CDC21	Yes	No	No	No	No
Q12792	1433Z_HUMAN	Twinfilin-1 (Protein A6) (Protein tyrosine kinase 9)	TWF1 PTK9	Yes	No	No	No	No
P39019	2AAA_HUMAN	40S ribosomal protein S19 (Small ribosomal subunit protein eS19)	RPS19	No	No	No	Yes	No
P10620	4F2_HUMAN	Microsomal glutathione S-transferase 1 (Microsomal GST-1) (EC 2.5.1.18) (Microsomal GST-I)	MGST1 GST12 MGST	No	Yes	No	No	No
P26640	5NTD_HUMAN	Valine--tRNA ligase (EC 6.1.1.9) (Protein G7a) (Valyl-tRNA synthetase) (ValRS)	VARS1 G7A VARS VARS2	Yes	Yes	No	No	No
P62241	6PGD_HUMAN	40S ribosomal protein S8 (Small ribosomal subunit protein eS8)	RPS8 OK/SW-cl.83	No	No	Yes	Yes	No
P02545	6PGL_HUMAN	Prelamin-A/C [Cleaved into: Lamin-A/C (70 kDa lamin) (Renal carcinoma antigen NY-REN-32)]	LMNA LMN1	Yes	Yes	No	No	No
Q7KZI7	A0A0A6YYA0_HUMAN	Serine/threonine-protein kinase MARK2 (EC 2.7.11.1) (EC 2.7.11.26) (ELKL motif kinase 1) (EMK-1) (MAP/microtubule affinity-regulating kinase 2) (PAR1 homolog) (PAR1 homolog b) (Par-1b) (Par1b)	MARK2 EMK1	No	No	No, but tagging was present in control cells	No	No
Q8WUM0	A0A0B4J269_HUMAN	Nuclear pore complex protein Nup133 (133 kDa nucleoporin) (Nucleoporin Nup133)	NUP133	No	No	No, but tagging was present in control cells	No	No
Q9NP79	A0A0B4J2E5_HUMAN	Vacuolar protein sorting-associated protein VTA1 homolog (Dopamine-responsive gene 1 protein) (DRG-1) (LYST-interacting protein 5) (LIP5) (SKD1-binding protein 1) (SBP1)	VTA1 C6orf55 HSPC228 My012	No	No	No, but tagging was present in control cells	No	No
Q9NR30	A0A0J9YXB3_HUMAN	Nucleolar RNA helicase 2 (EC 3.6.4.13) (DEAD box protein 21) (Gu-alpha) (Nucleolar RNA helicase Gu) (Nucleolar RNA helicase II) (RH II/Gu)	DDX21	Yes	No	No, but tagging was present in control cells	Yes	No
Q8NFJ5	AAAT_HUMAN	Retinoic acid-induced protein 3 (G-protein coupled receptor family C group 5 member A) (Phorbol ester induced gene 1) (PEIG-1) (Retinoic acid-induced gene 1 protein) (RAIG-1)	GPRC5A GPCR5A RAI3 RAIG1	No	Yes	No	No	No
P68133	ABCE1_HUMAN	Actin, alpha skeletal muscle (Alpha-actin-1) [Cleaved into: Actin, alpha skeletal muscle, intermediate form]	ACTA1 ACTA	No	Yes	No	No	No
P33316	ABCF2_HUMAN	Deoxyuridine 5'-triphosphate nucleotidohydrolase, mitochondrial (dUTPase) (EC 3.6.1.23) (dUTP pyrophosphatase)	DUT	No	No	No	No	Yes
P61224	ABCF3_HUMAN	Ras-related protein Rap-1b (GTP-binding protein smg p21B)	RAP1B OK/SW-cl.11	No	Ubiquitinated (N-terminus)	Yes	No	No
H0YC42	ACINU_HUMAN	Uncharacterized protein		No	No	No	No	Yes
P62280	ACLY_HUMAN	40S ribosomal protein S11 (Small ribosomal subunit protein uS17)	RPS11	No	No	No	Yes	No
Q86V81	ACOX1_HUMAN	THO complex subunit 4 (Tho4) (Ally of AML-1 and LEF-1) (Aly/REF export factor) (Transcriptional coactivator Aly/REF) (bZIP-enhancing factor BEF)	ALYREF ALY BEF THOC4	Yes	No	No	No	No
P18124	ACPH_HUMAN	60S ribosomal protein L7 (Large ribosomal subunit protein uL30)	RPL7	No	No	No	Yes	No
Q14444	ACSL3_HUMAN	Caprin-1 (Cell cycle-associated protein 1) (Cytoplasmic activation- and proliferation-associated protein 1) (GPI-anchored membrane protein 1) (GPI-anchored protein p137) (GPI-p137) (p137GPI) (Membrane component chromosome 11 surface marker 1) (RNA granule protein 105)	CAPRIN1 GPIAP1 GPIP137 M11S1 RNG105	No	No	No, but degradation observed in control cells	Yes	No
Q04637	ACTA_HUMAN	Eukaryotic translation initiation factor 4 gamma 1 (eIF-4-gamma 1) (eIF-4G 1) (eIF-4G1) (p220)	EIF4G1 EIF4F EIF4G EIF4GI	Yes	No	No	Yes	No
P62995	ACTB_HUMAN	Transformer-2 protein homolog beta (TRA-2 beta) (TRA2-beta) (hTRA2-beta) (Splicing factor, arginine/serine-rich 10) (Transformer-2 protein homolog B)	TRA2B SFRS10	No	No	No	Yes	No
Q13126	ACTC_HUMAN	S-methyl-5'-thioadenosine phosphorylase (EC 2.4.2.28) (5'-methylthioadenosine phosphorylase) (MTA phosphorylase) (MTAP) (MTAPase)	MTAP MSAP	Yes	No	No	No	No
Q12907	ACTG_HUMAN	Vesicular integral-membrane protein VIP36 (Glycoprotein GP36b) (Lectin mannose-binding 2) (Vesicular integral-membrane protein 36) (VIP36)	LMAN2 C5orf8	No	No	Yes	No	No
Q12931	ACTH_HUMAN	Heat shock protein 75 kDa, mitochondrial (HSP 75) (TNFR-associated protein 1) (Tumor necrosis factor type 1 receptor-associated protein) (TRAP-1)	TRAP1 HSP75	No	No	No	Yes	No
P17066	ACTN1_HUMAN	Heat shock 70 kDa protein 6 (Heat shock 70 kDa protein B')	HSPA6 HSP70B'	No	Yes	No	No	No
O60313	ACTN4_HUMAN	Dynamin-like 120 kDa protein, mitochondrial (EC 3.6.5.5) (Optic atrophy protein 1) [Cleaved into: Dynamin-like 120 kDa protein, form S1]	OPA1 KIAA0567	Yes	No	No	No	No
Q13151	ACTS_HUMAN	Heterogeneous nuclear ribonucleoprotein A0 (hnRNP A0)	HNRNPA0 HNRPA0	No	No	No	Yes	No
P68104	ACTZ_HUMAN	Elongation factor 1-alpha 1 (EF-1-alpha-1) (Elongation factor Tu) (EF-Tu) (Eukaryotic elongation factor 1 A-1) (eEF1A-1) (Leukocyte receptor cluster member 7)	EEF1A1 EEF1A EF1A LENG7	No	Yes	No	No	No
P05141	ADA10_HUMAN	ADP/ATP translocase 2 (ADP,ATP carrier protein 2) (ADP,ATP carrier protein, fibroblast isoform) (Adenine nucleotide translocator 2) (ANT 2) (Solute carrier family 25 member 5) [Cleaved into: ADP/ATP translocase 2, N-terminally processed]	SLC25A5 ANT2	No	Yes (C-terminus)	No	No	No
Q13283	ADA17_HUMAN	Ras GTPase-activating protein-binding protein 1 (G3BP-1) (EC 3.6.4.12) (EC 3.6.4.13) (ATP-dependent DNA helicase VIII) (hDH VIII) (GAP SH3 domain-binding protein 1)	G3BP1 G3BP	No	No	No	Yes	No
P07737	ADT2_HUMAN	Profilin-1 (Epididymis tissue protein Li 184a) (Profilin I)	PFN1	No	Yes	No	No	No
P16070	ADT3_HUMAN	CD44 antigen (CDw44) (Epican) (Extracellular matrix receptor III) (ECMR-III) (GP90 lymphocyte homing/adhesion receptor) (HUTCH-I) (Heparan sulfate proteoglycan) (Hermes antigen) (Hyaluronate receptor) (Phagocytic glycoprotein 1) (PGP-1) (Phagocytic glycoprotein I) (PGP-I) (CD antigen CD44)	CD44 LHR MDU2 MDU3 MIC4	No	Yes	No	No	No
Q15020	AHNK_HUMAN	Squamous cell carcinoma antigen recognized by T-cells 3 (SART-3) (Tat-interacting protein of 110 kDa) (Tip110) (p110 nuclear RNA-binding protein)	SART3 KIAA0156 TIP110	Yes	No	No	No	No
Q9BV86	AHNK2_HUMAN	N-terminal Xaa-Pro-Lys N-methyltransferase 1 (EC 2.1.1.244) (Alpha N-terminal protein methyltransferase 1A) (Methyltransferase-like protein 11A) (N-terminal RCC1 methyltransferase) (X-Pro-Lys N-terminal protein methyltransferase 1A) (NTM1A) [Cleaved into: N-terminal Xaa-Pro-Lys N-methyltransferase 1, N-terminally processed]	NTMT1 C9orf32 METTL11A NRMT NRMT1 AD-003	Yes	No	No	No	No
P04040	AHSA1_HUMAN	Catalase (EC 1.11.1.6)	CAT	No	Yes	No	No	No
O60664	AIFM1_HUMAN	Perilipin-3 (47 kDa mannose 6-phosphate receptor-binding protein) (47 kDa MPR-binding protein) (Cargo selection protein TIP47) (Mannose-6-phosphate receptor-binding protein 1) (Placental protein 17) (PP17)	PLIN3 M6PRBP1 TIP47	Yes	No	No, but tagging was present in control cells	Yes	No
Q15637	AIMP2_HUMAN	Splicing factor 1 (Mammalian branch point-binding protein) (BBP) (mBBP) (Transcription factor ZFM1) (Zinc finger gene in MEN1 locus) (Zinc finger protein 162)	SF1 ZFM1 ZNF162	No	No	Yes	No	No
P18621	AK1A1_HUMAN	60S ribosomal protein L17 (60S ribosomal protein L23) (Large ribosomal subunit protein uL22) (PD-1)	RPL17	Yes	No	No	No	No
Q13057	AKA12_HUMAN	Bifunctional coenzyme A synthase (CoA synthase) (NBP) (POV-2) [Includes: Phosphopantetheine adenylyltransferase (EC 2.7.7.3) (Dephospho-CoA pyrophosphorylase) (Pantetheine-phosphate adenylyltransferase) (PPAT); Dephospho-CoA kinase (DPCK) (EC 2.7.1.24) (Dephosphocoenzyme A kinase) (DPCOAK)]	COASY PSEC0106	No	No	No, but tagging was present in control cells	No	No
P06756	ALDOA_HUMAN	Integrin alpha-V (Vitronectin receptor) (Vitronectin receptor subunit alpha) (CD antigen CD51) [Cleaved into: Integrin alpha-V heavy chain; Integrin alpha-V light chain]	ITGAV MSK8 VNRA VTNR	Cleavage only detected in untreated cells	No	No	No	No
P49915	AN32A_HUMAN	GMP synthase [glutamine-hydrolyzing] (EC 6.3.5.2) (GMP synthetase) (Glutamine amidotransferase)	GMPS	Yes	No	Yes	No	No
Q9NX02	AN32B_HUMAN	NACHT, LRR and PYD domains-containing protein 2 (Nucleotide-binding site protein 1) (PYRIN domain and NACHT domain-containing protein 1) (PYRIN-containing APAF1-like protein 2)	NLRP2 NALP2 NBS1 PAN1 PYPAF2	Yes	No	Yes	No	No
Q9Y4B6	AN32E_HUMAN	DDB1- and CUL4-associated factor 1 (HIV-1 Vpr-binding protein) (VprBP) (Serine/threonine-protein kinase VPRBP) (EC 2.7.11.1) (Vpr-interacting protein)	DCAF1 KIAA0800 RIP VPRBP	No	No	No	Yes	No
Q9Y265	ANM1_HUMAN	RuvB-like 1 (EC 3.6.4.12) (49 kDa TATA box-binding protein-interacting protein) (49 kDa TBP-interacting protein) (54 kDa erythrocyte cytosolic protein) (ECP-54) (INO80 complex subunit H) (Nuclear matrix protein 238) (NMP 238) (Pontin 52) (TIP49a) (TIP60-associated protein 54-alpha) (TAP54-alpha)	RUVBL1 INO80H NMP238 TIP49 TIP49A	Yes	No	No	Yes	No
O14976	ANM5_HUMAN	Cyclin-G-associated kinase (EC 2.7.11.1)	GAK	No	No	Yes	No	No
O75694	ANR17_HUMAN	Nuclear pore complex protein Nup155 (155 kDa nucleoporin) (Nucleoporin Nup155)	NUP155 KIAA0791	Yes	No	Yes	No	No
P49327	ANX11_HUMAN	Fatty acid synthase (EC 2.3.1.85) [Includes: [Acyl-carrier-protein] S-acetyltransferase (EC 2.3.1.38); [Acyl-carrier-protein] S-malonyltransferase (EC 2.3.1.39); 3-oxoacyl-[acyl-carrier-protein] synthase (EC 2.3.1.41); 3-oxoacyl-[acyl-carrier-protein] reductase (EC 1.1.1.100); 3-hydroxyacyl-[acyl-carrier-protein] dehydratase (EC 4.2.1.59); Enoyl-[acyl-carrier-protein] reductase (EC 1.3.1.39); Ole…	FASN FAS	Yes	No	No, but tagging was present in control cells	Yes	No
P09496	ANXA2_HUMAN	Clathrin light chain A (Lca)	CLTA	Yes	No	No	No	No
P16435	ANXA3_HUMAN	NADPH--cytochrome P450 reductase (CPR) (P450R) (EC 1.6.2.4)	POR CYPOR	No	No	No	Yes	No
P11216	ANXA5_HUMAN	Glycogen phosphorylase, brain form (EC 2.4.1.1)	PYGB	No	No	Yes	Yes	No
P26196	ANXA7_HUMAN	Probable ATP-dependent RNA helicase DDX6 (EC 3.6.4.13) (ATP-dependent RNA helicase p54) (DEAD box protein 6) (Oncogene RCK)	DDX6 HLR2 RCK	Yes	No	No	No	No
P04406	AP2A1_HUMAN	Glyceraldehyde-3-phosphate dehydrogenase (GAPDH) (EC 1.2.1.12) (Peptidyl-cysteine S-nitrosylase GAPDH) (EC 2.6.99.-)	GAPDH GAPD CDABP0047 OK/SW-cl.12	No	Yes	No	No	No
O00410	AP3B1_HUMAN	Importin-5 (Imp5) (Importin subunit beta-3) (Karyopherin beta-3) (Ran-binding protein 5) (RanBP5)	IPO5 KPNB3 RANBP5	Yes	No	No	Yes	No
P05783	APMAP_HUMAN	Keratin, type I cytoskeletal 18 (Cell proliferation-inducing gene 46 protein) (Cytokeratin-18) (CK-18) (Keratin-18) (K18)	KRT18 CYK18 PIG46	Yes	Yes (N-terminus)	No	No	No
P0DMR1	APT_HUMAN	Heterogeneous nuclear ribonucleoprotein C-like 4	HNRNPCL4	No	No	No	Yes	No
P23284	ARF4_HUMAN	Peptidyl-prolyl cis-trans isomerase B (PPIase B) (EC 5.2.1.8) (CYP-S1) (Cyclophilin B) (Rotamase B) (S-cyclophilin) (SCYLP)	PPIB CYPB	No	No	No	Yes	No
P50502	ARL1_HUMAN	Hsc70-interacting protein (Hip) (Aging-associated protein 2) (Progesterone receptor-associated p48 protein) (Protein FAM10A1) (Putative tumor suppressor ST13) (Renal carcinoma antigen NY-REN-33) (Suppression of tumorigenicity 13 protein)	ST13 AAG2 FAM10A1 HIP SNC6	Yes	No	No	No	No
P68032	ARP2_HUMAN	Actin, alpha cardiac muscle 1 (Alpha-cardiac actin) [Cleaved into: Actin, alpha cardiac muscle 1, intermediate form]	ACTC1 ACTC	No	Yes	No	No	No
O15479	ARPC2_HUMAN	Melanoma-associated antigen B2 (Cancer/testis antigen 3.2) (CT3.2) (DSS-AHC critical interval MAGE superfamily 6) (DAM6) (MAGE XP-2 antigen) (MAGE-B2 antigen)	MAGEB2	No	No	No	Yes	No
P62913	ARPC4_HUMAN	60S ribosomal protein L11 (CLL-associated antigen KW-12) (Large ribosomal subunit protein uL5)	RPL11	No	No	No	Yes	No
P10809	ASNS_HUMAN	60 kDa heat shock protein, mitochondrial (EC 5.6.1.7) (60 kDa chaperonin) (Chaperonin 60) (CPN60) (Heat shock protein 60) (HSP-60) (Hsp60) (HuCHA60) (Mitochondrial matrix protein P1) (P60 lymphocyte protein)	HSPD1 HSP60	No	Yes	No	No	No
Q15084	ASPH_HUMAN	Protein disulfide-isomerase A6 (EC 5.3.4.1) (Endoplasmic reticulum protein 5) (ER protein 5) (ERp5) (Protein disulfide isomerase P5) (Thioredoxin domain-containing protein 7)	PDIA6 ERP5 P5 TXNDC7	Yes	No	Yes	No	No
P07437	AT1A1_HUMAN	Tubulin beta chain (Tubulin beta-5 chain)	TUBB TUBB5 OK/SW-cl.56	No	Yes	No	No	No
P07686	AT1B1_HUMAN	Beta-hexosaminidase subunit beta (EC 3.2.1.52) (Beta-N-acetylhexosaminidase subunit beta) (Hexosaminidase subunit B) (Cervical cancer proto-oncogene 7 protein) (HCC-7) (N-acetyl-beta-glucosaminidase subunit beta) [Cleaved into: Beta-hexosaminidase subunit beta chain B; Beta-hexosaminidase subunit beta chain A]	HEXB HCC7	Yes	No	No	No	No
P21926	AT2A2_HUMAN	CD9 antigen (5H9 antigen) (Cell growth-inhibiting gene 2 protein) (Leukocyte antigen MIC3) (Motility-related protein) (MRP-1) (Tetraspanin-29) (Tspan-29) (p24) (CD antigen CD9)	CD9 MIC3 TSPAN29 GIG2	No	Yes	No	No	No
P25789	AT2B1_HUMAN	Proteasome subunit alpha type-4 (EC 3.4.25.1) (Macropain subunit C9) (Multicatalytic endopeptidase complex subunit C9) (Proteasome component C9) (Proteasome subunit L)	PSMA4 HC9 PSC9	No	No	No	Yes	No
P30622	ATPA_HUMAN	CAP-Gly domain-containing linker protein 1 (Cytoplasmic linker protein 1) (Cytoplasmic linker protein 170 alpha-2) (CLIP-170) (Reed-Sternberg intermediate filament-associated protein) (Restin)	CLIP1 CYLN1 RSN	Yes	No	No	No	No
Q13098	ATPB_HUMAN	COP9 signalosome complex subunit 1 (SGN1) (Signalosome subunit 1) (G protein pathway suppressor 1) (GPS-1) (JAB1-containing signalosome subunit 1) (Protein MFH)	GPS1 COPS1 CSN1	No	No	Yes (Yes (tagging already detected in control cells))	No	No
P07951	ATX10_HUMAN	Tropomyosin beta chain (Beta-tropomyosin) (Tropomyosin-2)	TPM2 TMSB	No	No	No	No	Yes
Q9NP72	ATX2L_HUMAN	Ras-related protein Rab-18	RAB18	Yes	No	No	No	No
A5YKK6	AXA2L_HUMAN	CCR4-NOT transcription complex subunit 1 (CCR4-associated factor 1) (Negative regulator of transcription subunit 1 homolog) (NOT1H) (hNOT1)	CNOT1 CDC39 KIAA1007 NOT1 AD-005	Yes	Yes	No	No	No
B2RPK0	B4DEV8_HUMAN	Putative high mobility group protein B1-like 1 (High mobility group protein B1 pseudogene 1) (Putative high mobility group protein 1-like 1) (HMG-1L1)	HMGB1P1 HMG1L1 HMGB1L1	No	No	No	Yes	No
P04632	BAG2_HUMAN	Calpain small subunit 1 (CSS1) (Calcium-activated neutral proteinase small subunit) (CANP small subunit) (Calcium-dependent protease small subunit) (CDPS) (Calcium-dependent protease small subunit 1) (Calpain regulatory subunit)	CAPNS1 CAPN4 CAPNS	Yes	No	No	No	No
Q15287	BAG3_HUMAN	RNA-binding protein with serine-rich domain 1 (SR-related protein LDC2)	RNPS1 LDC2	No	No	Yes	No (but degraded in control cells)	No
P53621	BAG6_HUMAN	Coatomer subunit alpha (Alpha-coat protein) (Alpha-COP) (HEP-COP) (HEPCOP) [Cleaved into: Xenin (Xenopsin-related peptide); Proxenin]	COPA	Yes	No	Yes	Yes	No
P61956	BAP31_HUMAN	Small ubiquitin-related modifier 2 (SUMO-2) (HSMT3) (SMT3 homolog 2) (SUMO-3) (Sentrin-2) (Ubiquitin-like protein SMT3B) (Smt3B)	SUMO2 SMT3B SMT3H2	No	No	Yes	No	No
P46940	BASI_HUMAN	Ras GTPase-activating-like protein IQGAP1 (p195)	IQGAP1 KIAA0051	Yes	No	Yes	No	No
O95831	BCCIP_HUMAN	Apoptosis-inducing factor 1, mitochondrial (EC 1.6.99.-) (Programmed cell death protein 8)	AIFM1 AIF PDCD8	No	No	No	No	Yes
P27708	BCLF1_HUMAN	CAD protein [Includes: Glutamine-dependent carbamoyl-phosphate synthase (EC 6.3.5.5); Aspartate carbamoyltransferase (EC 2.1.3.2); Dihydroorotase (EC 3.5.2.3)]	CAD	Yes	Yes (N-terminus)	No	No	No
P62847	BID_HUMAN	40S ribosomal protein S24 (Small ribosomal subunit protein eS24)	RPS24	Yes	No	No	No	No
P13798	BIP_HUMAN	Acylamino-acid-releasing enzyme (AARE) (EC 3.4.19.1) (Acyl-peptide hydrolase) (APH) (Acylaminoacyl-peptidase) (Oxidized protein hydrolase) (OPH)	APEH D3F15S2 D3S48E DNF15S2	No	No	Yes	No	No
Q53GQ0	BLMH_HUMAN	Very-long-chain 3-oxoacyl-CoA reductase (EC 1.1.1.330) (17-beta-hydroxysteroid dehydrogenase 12) (17-beta-HSD 12) (3-ketoacyl-CoA reductase) (KAR) (Estradiol 17-beta-dehydrogenase 12) (EC 1.1.1.62) (Short chain dehydrogenase/reductase family 12C member 1)	HSD17B12 SDR12C1	Yes	No	Yes	No	No
P62266	BMS1_HUMAN	40S ribosomal protein S23 (Small ribosomal subunit protein uS12)	RPS23	Yes	No	No, but tagging was present in control cells	No	No
Q5JTH9	BOP1_HUMAN	RRP12-like protein	RRP12 KIAA0690	Yes	No	No	No	No
Q9HAV0	BRX1_HUMAN	Guanine nucleotide-binding protein subunit beta-4 (Transducin beta chain 4)	GNB4	No	No	Yes	No	No
O43865	BUB3_HUMAN	S-adenosylhomocysteine hydrolase-like protein 1 (DC-expressed AHCY-like molecule) (IP(3)Rs binding protein released with IP(3)) (IRBIT) (Putative adenosylhomocysteinase 2) (S-adenosyl-L-homocysteine hydrolase 2) (AdoHcyase 2)	AHCYL1 DCAL IRBIT XPVKONA	Yes	No	Yes	No	No
Q99661	BZW1_HUMAN	Kinesin-like protein KIF2C (Kinesin-like protein 6) (Mitotic centromere-associated kinesin) (MCAK)	KIF2C KNSL6	Yes	No	Yes	No	No
Q15269	BZW2_HUMAN	Periodic tryptophan protein 2 homolog	PWP2 PWP2H	No	No	No, but tagging was present in control cells	Yes	No
P14868	C1TC_HUMAN	Aspartate--tRNA ligase, cytoplasmic (EC 6.1.1.12) (Aspartyl-tRNA synthetase) (AspRS) (Cell proliferation-inducing gene 40 protein)	DARS1 DARS PIG40	Yes	No	No	No	No
Q99439	C1TM_HUMAN	Calponin-2 (Calponin H2, smooth muscle) (Neutral calponin)	CNN2	No	No	No	Yes	No
Q15393	CADH2_HUMAN	Splicing factor 3B subunit 3 (Pre-mRNA-splicing factor SF3b 130 kDa subunit) (SF3b130) (STAF130) (Spliceosome-associated protein 130) (SAP 130)	SF3B3 KIAA0017 SAP130	No	Yes	Yes (Yes (tagging already detected in control cells))	No	No
P35222	CALR_HUMAN	Catenin beta-1 (Beta-catenin)	CTNNB1 CTNNB OK/SW-cl.35 PRO2286	Yes	No	Yes	Yes	No
O60812	CALU_HUMAN	Heterogeneous nuclear ribonucleoprotein C-like 1 (hnRNP C-like-1) (hnRNP core protein C-like 1)	HNRNPCL1 HNRPCL1	No	No	No	Yes	No
P35249	CALX_HUMAN	Replication factor C subunit 4 (Activator 1 37 kDa subunit) (A1 37 kDa subunit) (Activator 1 subunit 4) (Replication factor C 37 kDa subunit) (RF-C 37 kDa subunit) (RFC37)	RFC4	Yes	No	No	No	No
Q9BTY2	CAND1_HUMAN	Plasma alpha-L-fucosidase (EC 3.2.1.51) (Alpha-L-fucoside fucohydrolase 2) (Alpha-L-fucosidase 2)	FUCA2 PSEC0151 UNQ227/PRO260	Yes	No	Yes	No	No
Q13813	CAP1_HUMAN	Spectrin alpha chain, non-erythrocytic 1 (Alpha-II spectrin) (Fodrin alpha chain) (Spectrin, non-erythroid alpha subunit)	SPTAN1 NEAS SPTA2	Yes	No	No	Yes	No
Q6IBS0	CAPR1_HUMAN	Twinfilin-2 (A6-related protein) (hA6RP) (Protein tyrosine kinase 9-like) (Twinfilin-1-like protein)	TWF2 PTK9L MSTP011	Yes	No	No	No	No
P06744	CATA_HUMAN	Glucose-6-phosphate isomerase (GPI) (EC 5.3.1.9) (Autocrine motility factor) (AMF) (Neuroleukin) (NLK) (Phosphoglucose isomerase) (PGI) (Phosphohexose isomerase) (PHI) (Sperm antigen 36) (SA-36)	GPI	No	No	No	Yes	No
P0DMV9	CATB_HUMAN	Heat shock 70 kDa protein 1B (Heat shock 70 kDa protein 2) (HSP70-2) (HSP70.2)	HSPA1B HSP72	No	Yes	No	No	No
P09471	CATD_HUMAN	Guanine nucleotide-binding protein G(o) subunit alpha	GNAO1	Yes	No	Yes	No	No
Q14203	CAV1_HUMAN	Dynactin subunit 1 (150 kDa dynein-associated polypeptide) (DAP-150) (DP-150) (p135) (p150-glued)	DCTN1	No	No	Yes	No	No
P62277	CAZA1_HUMAN	40S ribosomal protein S13 (Small ribosomal subunit protein uS15)	RPS13	No	No	No	Yes	No
O95433	CBPD_HUMAN	Activator of 90 kDa heat shock protein ATPase homolog 1 (AHA1) (p38)	AHSA1 C14orf3 HSPC322	Yes	No	Yes	No	No
Q15758	CBX3_HUMAN	Neutral amino acid transporter B(0) (ATB(0)) (Baboon M7 virus receptor) (RD114/simian type D retrovirus receptor) (Sodium-dependent neutral amino acid transporter type 2) (Solute carrier family 1 member 5)	SLC1A5 ASCT2 M7V1 RDR RDRC	No	No	Yes	No	No
Q9GZL7	CCAR2_HUMAN	Ribosome biogenesis protein WDR12 (WD repeat-containing protein 12)	WDR12	Yes	No	No	No	No
Q9UBB4	CCD47_HUMAN	Ataxin-10 (Brain protein E46 homolog) (Spinocerebellar ataxia type 10 protein)	ATXN10 SCA10	Yes	No	No	No	No
O95336	CD123_HUMAN	6-phosphogluconolactonase (6PGL) (EC 3.1.1.31)	PGLS	No	No	Yes	No	No
Q32P51	CD166_HUMAN	Heterogeneous nuclear ribonucleoprotein A1-like 2 (hnRNP A1-like 2) (hnRNP core protein A1-like 2)	HNRNPA1L2 HNRNPA1L	No	No	No	Yes	No
P20340	CD44_HUMAN	Ras-related protein Rab-6A (Rab-6)	RAB6A RAB6	No	Yes	No	Yes	No
P27348	CD9_HUMAN	14-3-3 protein theta (14-3-3 protein T-cell) (14-3-3 protein tau) (Protein HS1)	YWHAQ	Yes	No	Yes	Yes	No
Q68CZ2	CDCP1_HUMAN	Tensin-3 (Tensin-like SH2 domain-containing protein 1) (Tumor endothelial marker 6)	TNS3 TEM6 TENS1 TPP	Yes	No	No	No	No
P08243	CDK1_HUMAN	Asparagine synthetase [glutamine-hydrolyzing] (EC 6.3.5.4) (Cell cycle control protein TS11) (Glutamine-dependent asparagine synthetase)	ASNS TS11	No	No	No	Yes	No
P61106	CDK9_HUMAN	Ras-related protein Rab-14	RAB14	Yes	No	Yes	No	No
Q9UHX1	CERS2_HUMAN	Poly(U)-binding-splicing factor PUF60 (60 kDa poly(U)-binding-splicing factor) (FUSE-binding protein-interacting repressor) (FBP-interacting repressor) (Ro-binding protein 1) (RoBP1) (Siah-binding protein 1) (Siah-BP1)	PUF60 FIR ROBPI SIAHBP1	No	No	Yes	No	No
P13639	CH60_HUMAN	Elongation factor 2 (EF-2)	EEF2 EF2	Yes	Yes	No	No	No
O14828	CHD1_HUMAN	Secretory carrier-associated membrane protein 3 (Secretory carrier membrane protein 3)	SCAMP3 C1orf3 PROPIN1	No	No	Yes	No	No
Q7KZF4	CHD4_HUMAN	Staphylococcal nuclease domain-containing protein 1 (EC 3.1.31.1) (100 kDa coactivator) (EBNA2 coactivator p100) (Tudor domain-containing protein 11) (p100 co-activator)	SND1 TDRD11	Yes	No	No	No	No
Q9BVP2	CHERP_HUMAN	Guanine nucleotide-binding protein-like 3 (E2-induced gene 3 protein) (Novel nucleolar protein 47) (NNP47) (Nucleolar GTP-binding protein 3) (Nucleostemin)	GNL3 E2IG3 NS	Yes	No	No	No	No
Q00341	CHRD1_HUMAN	Vigilin (High density lipoprotein-binding protein) (HDL-binding protein)	HDLBP HBP VGL	No	No	No	No	Yes
P51665	CHSP1_HUMAN	26S proteasome non-ATPase regulatory subunit 7 (26S proteasome regulatory subunit RPN8) (26S proteasome regulatory subunit S12) (Mov34 protein homolog) (Proteasome subunit p40)	PSMD7 MOV34L	No	No	No	No	Yes
O95602	CIAO1_HUMAN	DNA-directed RNA polymerase I subunit RPA1 (RNA polymerase I subunit A1) (EC 2.7.7.6) (A190) (DNA-directed RNA polymerase I largest subunit) (DNA-directed RNA polymerase I subunit A) (RNA polymerase I 194 kDa subunit) (RPA194)	POLR1A	No	No	Yes	No	No
Q14764	CKAP4_HUMAN	Major vault protein (MVP) (Lung resistance-related protein)	MVP LRP	Yes	No	No	Yes	No
Q58FF8	CKAP5_HUMAN	Putative heat shock protein HSP 90-beta 2 (Heat shock protein 90-beta b) (Heat shock protein 90Bb)	HSP90AB2P HSP90BB	No	Yes	No	No	No
P11940	CLCA_HUMAN	Polyadenylate-binding protein 1 (PABP-1) (Poly(A)-binding protein 1)	PABPC1 PAB1 PABP1 PABPC2	Yes	No	No	Yes	No
O00487	CLIC1_HUMAN	26S proteasome non-ATPase regulatory subunit 14 (EC 3.4.19.-) (26S proteasome regulatory subunit RPN11) (26S proteasome-associated PAD1 homolog 1)	PSMD14 POH1	No	No	No	Yes	No
P39023	CLIP1_HUMAN	60S ribosomal protein L3 (HIV-1 TAR RNA-binding protein B) (TARBP-B) (Large ribosomal subunit protein uL3)	RPL3 OK/SW-cl.32	No	No	No	Yes	No
P04792	CLPT1_HUMAN	Heat shock protein beta-1 (HspB1) (28 kDa heat shock protein) (Estrogen-regulated 24 kDa protein) (Heat shock 27 kDa protein) (HSP 27) (Stress-responsive protein 27) (SRP27)	HSPB1 HSP27 HSP28	No	Yes	No	No	No
P13693	CLUS_HUMAN	Translationally-controlled tumor protein (TCTP) (Fortilin) (Histamine-releasing factor) (HRF) (p23)	TPT1	No	No	No	Yes	No
Q9Y6M1	CMC2_HUMAN	Insulin-like growth factor 2 mRNA-binding protein 2 (IGF2 mRNA-binding protein 2) (IMP-2) (Hepatocellular carcinoma autoantigen p62) (IGF-II mRNA-binding protein 2) (VICKZ family member 2)	IGF2BP2 IMP2 VICKZ2	No	No	No	No	Yes
Q7Z7H5	CND1_HUMAN	Transmembrane emp24 domain-containing protein 4 (Endoplasmic reticulum stress-response protein 25) (ERS25) (GMP25iso) (Putative NF-kappa-B-activating protein 156) (p24 family protein alpha-3) (p24alpha3)	TMED4 ERS25	No	No	Yes	No	No
Q9UNQ2	CNN2_HUMAN	Probable dimethyladenosine transferase (EC 2.1.1.183) (DIM1 dimethyladenosine transferase 1 homolog) (DIM1 dimethyladenosine transferase 1-like) (Probable 18S rRNA (adenine(1779)-N(6)/adenine(1780)-N(6))-dimethyltransferase) (Probable 18S rRNA dimethylase) (Probable S-adenosylmethionine-6-N',N'-adenosyl(rRNA) dimethyltransferase)	DIMT1 DIMT1L HUSSY-05	Yes	No	No	No	No
A0FGR8	CNOT1_HUMAN	Extended synaptotagmin-2 (E-Syt2) (Chr2Syt)	ESYT2 FAM62B KIAA1228	No	No	Yes	No	No
Q9Y3T9	CNPY3_HUMAN	Nucleolar complex protein 2 homolog (Protein NOC2 homolog) (NOC2-like protein) (Novel INHAT repressor)	NOC2L NIR	Yes	No	Yes	Yes	No
Q15293	COASY_HUMAN	Reticulocalbin-1	RCN1 RCN	No	No	Yes	No	No
P30044	COF1_HUMAN	Peroxiredoxin-5, mitochondrial (EC 1.11.1.15) (Alu corepressor 1) (Antioxidant enzyme B166) (AOEB166) (Liver tissue 2D-page spot 71B) (PLP) (Peroxiredoxin V) (Prx-V) (Peroxisomal antioxidant enzyme) (TPx type VI) (Thioredoxin peroxidase PMP20)	PRDX5 ACR1 SBBI10	No	No	Yes	No	No
P49368	COIL_HUMAN	T-complex protein 1 subunit gamma (TCP-1-gamma) (CCT-gamma) (hTRiC5)	CCT3 CCTG TRIC5	Yes	Yes	No	Yes	No
P62314	COPA_HUMAN	Small nuclear ribonucleoprotein Sm D1 (Sm-D1) (Sm-D autoantigen) (snRNP core protein D1)	SNRPD1	No	Yes	No	No	No
P46782	COPB2_HUMAN	40S ribosomal protein S5 (Small ribosomal subunit protein uS7) [Cleaved into: 40S ribosomal protein S5, N-terminally processed]	RPS5	No	No	No	Yes	No
P55809	COPD_HUMAN	Succinyl-CoA:3-ketoacid coenzyme A transferase 1, mitochondrial (EC 2.8.3.5) (3-oxoacid CoA-transferase 1) (Somatic-type succinyl-CoA:3-oxoacid CoA-transferase) (SCOT-s)	OXCT1 OXCT SCOT	Yes	No	No	No	No
P40429	COPG1_HUMAN	60S ribosomal protein L13a (23 kDa highly basic protein) (Large ribosomal subunit protein uL13)	RPL13A	No	Yes	No, but tagging was present in control cells	No	No
P17987	COX41_HUMAN	T-complex protein 1 subunit alpha (TCP-1-alpha) (CCT-alpha)	TCP1 CCT1 CCTA	No	Yes	No	No	No
O75643	CPNE3_HUMAN	U5 small nuclear ribonucleoprotein 200 kDa helicase (EC 3.6.4.13) (Activating signal cointegrator 1 complex subunit 3-like 1) (BRR2 homolog) (U5 snRNP-specific 200 kDa protein) (U5-200KD)	SNRNP200 ASCC3L1 HELIC2 KIAA0788	No	Yes	No	No	No
P07195	CPNS1_HUMAN	L-lactate dehydrogenase B chain (LDH-B) (EC 1.1.1.27) (LDH heart subunit) (LDH-H) (Renal carcinoma antigen NY-REN-46)	LDHB	No	Yes	No	No	No
Q15029	CPSF1_HUMAN	116 kDa U5 small nuclear ribonucleoprotein component (Elongation factor Tu GTP-binding domain-containing protein 2) (SNU114 homolog) (hSNU114) (U5 snRNP-specific protein, 116 kDa) (U5-116 kDa)	EFTUD2 KIAA0031 SNRP116	Yes	No	Yes	No	No
Q8WUM4	CPSF6_HUMAN	Programmed cell death 6-interacting protein (PDCD6-interacting protein) (ALG-2-interacting protein 1) (ALG-2-interacting protein X) (Hp95)	PDCD6IP AIP1 ALIX KIAA1375	Yes	No	Yes	No	No
O95071	CSDE1_HUMAN	E3 ubiquitin-protein ligase UBR5 (EC 2.3.2.26) (E3 ubiquitin-protein ligase, HECT domain-containing 1) (HECT-type E3 ubiquitin transferase UBR5) (Hyperplastic discs protein homolog) (hHYD) (Progestin-induced protein)	UBR5 EDD EDD1 HYD KIAA0896	Yes	No	No	No	No
Q13185	CSK21_HUMAN	Chromobox protein homolog 3 (HECH) (Heterochromatin protein 1 homolog gamma) (HP1 gamma) (Modifier 2 protein)	CBX3	No	No	No	Yes	No
P25788	CSK22_HUMAN	Proteasome subunit alpha type-3 (EC 3.4.25.1) (Macropain subunit C8) (Multicatalytic endopeptidase complex subunit C8) (Proteasome component C8)	PSMA3 HC8 PSC8	Yes	No	No	No	No
Q9H0U3	CSK23_HUMAN	Magnesium transporter protein 1 (MagT1) (Dolichyl-diphosphooligosaccharide--protein glycosyltransferase subunit MAGT1) (Oligosaccharyl transferase subunit MAGT1) (Implantation-associated protein) (IAP)	MAGT1 IAG2 PSEC0084 UNQ628/PRO1244	No	No	Yes	No	No
Q15365	CSN1_HUMAN	Poly(rC)-binding protein 1 (Alpha-CP1) (Heterogeneous nuclear ribonucleoprotein E1) (hnRNP E1) (Nucleic acid-binding protein SUB2.3)	PCBP1	No	Yes	No	No	No
Q99805	CSN6_HUMAN	Transmembrane 9 superfamily member 2 (p76)	TM9SF2	No	No	Yes	No	No
P28290	CSN7A_HUMAN	Protein ITPRID2 (Cleavage signal-1 protein) (CS-1) (ITPR-interacting domain-containing protein 2) (Ki-ras-induced actin-interacting protein) (Sperm-specific antigen 2)	ITPRID2 CS1 KIAA1927 KRAP SSFA2	No	No	No	No	Yes
Q6DN03	CTNA1_HUMAN	Putative histone H2B type 2-C (H2B-clustered histone 20 pseudogene) (Histone H2B.t) (H2B/t)	H2BC20P HIST2H2BC	No	No	Yes (Yes (tagging already detected in control cells))	No	No
P45880	CTNB1_HUMAN	Voltage-dependent anion-selective channel protein 2 (VDAC-2) (hVDAC2) (Outer mitochondrial membrane protein porin 2)	VDAC2	No	Yes	No	No	No
O75381	CTND1_HUMAN	Peroxisomal membrane protein PEX14 (PTS1 receptor-docking protein) (Peroxin-14) (Peroxisomal membrane anchor protein PEX14)	PEX14	Yes	No	No	No	No
Q96QK1	CTR9_HUMAN	Vacuolar protein sorting-associated protein 35 (hVPS35) (Maternal-embryonic 3) (Vesicle protein sorting 35)	VPS35 MEM3 TCCCTA00141	No	No	Yes	Yes	No
Q92544	CUL2_HUMAN	Transmembrane 9 superfamily member 4 (Tumor cannibalism associated protein 1)	TM9SF4 KIAA0255 TUCAP1	No	No	Yes (Yes (tagging already detected in control cells))	No	No
Q99873	CUL3_HUMAN	Protein arginine N-methyltransferase 1 (EC 2.1.1.319) (Histone-arginine N-methyltransferase PRMT1) (Interferon receptor 1-bound protein 4)	PRMT1 HMT2 HRMT1L2 IR1B4	Yes	No	Yes (Yes (tagging already detected in control cells))	No	No
Q2VIR3	CUL4B_HUMAN	Eukaryotic translation initiation factor 2 subunit 3B (Eukaryotic translation initiation factor 2 subunit gamma A) (eIF-2-gamma A) (eIF-2gA)	EIF2S3B	No	Yes	No	No	No
Q9P035	CUL5_HUMAN	Very-long-chain (3R)-3-hydroxyacyl-CoA dehydratase 3 (EC 4.2.1.134) (3-hydroxyacyl-CoA dehydratase 3) (HACD3) (Butyrate-induced protein 1) (B-ind1) (hB-ind1) (Protein-tyrosine phosphatase-like A domain-containing protein 1)	HACD3 BIND1 PTPLAD1	No	No	Yes	No	No
Q96HS1	CWC22_HUMAN	Serine/threonine-protein phosphatase PGAM5, mitochondrial (EC 3.1.3.16) (Bcl-XL-binding protein v68) (Phosphoglycerate mutase family member 5)	PGAM5	Yes	No	Yes (N-terminus)	No
O43684	CYB5B_HUMAN	Mitotic checkpoint protein BUB3	BUB3	No	No	No	Yes	No
Q8NI27	CYBP_HUMAN	THO complex subunit 2 (Tho2) (hTREX120)	THOC2 CXorf3	Yes	No	Yes (N-terminus)	No
P05455	CYTA_HUMAN	Lupus La protein (La autoantigen) (La ribonucleoprotein) (Sjoegren syndrome type B antigen) (SS-B)	SSB	Yes	No	Yes	Yes	No
P83731	DAD1_HUMAN	60S ribosomal protein L24 (60S ribosomal protein L30) (Large ribosomal subunit protein eL24)	RPL24	Yes	No	No	No	No
P42677	DC1L1_HUMAN	40S ribosomal protein S27 (Metallopan-stimulin 1) (MPS-1) (Small ribosomal subunit protein eS27)	RPS27 MPS1	No	No	Yes (Yes (tagging already detected in control cells))	No	No
Q9BZX2	DCAF1_HUMAN	Uridine-cytidine kinase 2 (UCK 2) (EC 2.7.1.48) (Cytidine monophosphokinase 2) (Testis-specific protein TSA903) (Uridine monophosphokinase 2)	UCK2 UMPK	No	No	No	No	Yes
Q5T4S7	DCTN1_HUMAN	E3 ubiquitin-protein ligase UBR4 (EC 2.3.2.27) (600 kDa retinoblastoma protein-associated factor) (N-recognin-4) (RING-type E3 ubiquitin transferase UBR4) (Retinoblastoma-associated factor of 600 kDa) (RBAF600) (p600) (Zinc finger UBR1-type protein 1)	UBR4 KIAA0462 KIAA1307 RBAF600 ZUBR1	Yes	No	No	No	No
Q99986	DCXR_HUMAN	Serine/threonine-protein kinase VRK1 (EC 2.7.11.1) (Vaccinia-related kinase 1)	VRK1	Yes	No	No	No	No
Q8TDN6	DDB1_HUMAN	Ribosome biogenesis protein BRX1 homolog (Brix domain-containing protein 2)	BRIX1 BRIX BXDC2	No	No	No	Yes	No
Q9NR56	DDX1_HUMAN	Muscleblind-like protein 1 (Triplet-expansion RNA-binding protein)	MBNL1 EXP KIAA0428 MBNL	No	No	No	Yes	No
Q9NXF1	DDX17_HUMAN	Testis-expressed protein 10	TEX10 L18 Nbla10363	Yes	No	No	No	No
Q92692	DDX20_HUMAN	Nectin-2 (Herpes virus entry mediator B) (Herpesvirus entry mediator B) (HveB) (Nectin cell adhesion molecule 2) (Poliovirus receptor-related protein 2) (CD antigen CD112)	NECTIN2 HVEB PRR2 PVRL2	No	No	No	No	Yes
A6NIZ1	DDX21_HUMAN	Ras-related protein Rap-1b-like protein		No	Yes (N-terminus)	Yes	No	No
O14744	DDX3X_HUMAN	Protein arginine N-methyltransferase 5 (PRMT5) (EC 2.1.1.320) (72 kDa ICln-binding protein) (Histone-arginine N-methyltransferase PRMT5) (Jak-binding protein 1) (Shk1 kinase-binding protein 1 homolog) (SKB1 homolog) (SKB1Hs) [Cleaved into: Protein arginine N-methyltransferase 5, N-terminally processed]	PRMT5 HRMT1L5 IBP72 JBP1 SKB1	Yes	No	Yes	No	No
O43390	DDX3Y_HUMAN	Heterogeneous nuclear ribonucleoprotein R (hnRNP R)	HNRNPR HNRPR	Yes	No	No	Yes	No
Q9BUN8	DDX42_HUMAN	Derlin-1 (Degradation in endoplasmic reticulum protein 1) (DERtrin-1) (Der1-like protein 1)	DERL1 DER1 UNQ243/PRO276	No	Yes	No	No	No
Q99623	DDX46_HUMAN	Prohibitin-2 (B-cell receptor-associated protein BAP37) (D-prohibitin) (Repressor of estrogen receptor activity)	PHB2 BAP REA	No	Yes	No	No	No
Q8NC51	DDX47_HUMAN	Plasminogen activator inhibitor 1 RNA-binding protein (PAI1 RNA-binding protein 1) (PAI-RBP1) (SERPINE1 mRNA-binding protein 1)	SERBP1 PAIRBP1 CGI-55	Yes	No	No	No	No
P22102	DDX5_HUMAN	Trifunctional purine biosynthetic protein adenosine-3 [Includes: Phosphoribosylamine--glycine ligase (EC 6.3.4.13) (Glycinamide ribonucleotide synthetase) (GARS) (Phosphoribosylglycinamide synthetase); Phosphoribosylformylglycinamidine cyclo-ligase (EC 6.3.3.1) (AIR synthase) (AIRS) (Phosphoribosyl-aminoimidazole synthetase); Phosphoribosylglycinamide formyltransferase (EC 2.1.2.2) (5'-phosphorib…	GART PGFT PRGS	Cleavage detected in both control and treated cells	No	No	Yes	No
P31942	DDX6_HUMAN	Heterogeneous nuclear ribonucleoprotein H3 (hnRNP H3) (Heterogeneous nuclear ribonucleoprotein 2H9) (hnRNP 2H9)	HNRNPH3 HNRPH3	Yes	No	No	Yes	No
Q9Y5B9	DERL1_HUMAN	FACT complex subunit SPT16 (Chromatin-specific transcription elongation factor 140 kDa subunit) (FACT 140 kDa subunit) (FACTp140) (Facilitates chromatin transcription complex subunit SPT16) (hSPT16)	SUPT16H FACT140 FACTP140	No	Yes	No	No	No
P63241	DEST_HUMAN	Eukaryotic translation initiation factor 5A-1 (eIF-5A-1) (eIF-5A1) (Eukaryotic initiation factor 5A isoform 1) (eIF-5A) (Rev-binding factor) (eIF-4D)	EIF5A	No	Yes	No	No	No
Q92900	DHB12_HUMAN	Regulator of nonsense transcripts 1 (EC 3.6.4.-) (ATP-dependent helicase RENT1) (Nonsense mRNA reducing factor 1) (NORF1) (Up-frameshift suppressor 1 homolog) (hUpf1)	UPF1 KIAA0221 RENT1	Yes	No	No	No	No
P62081	DHB4_HUMAN	40S ribosomal protein S7 (Small ribosomal subunit protein eS7)	RPS7	Yes	No	No	No	No
P15559	DHCR7_HUMAN	NAD(P)H dehydrogenase [quinone] 1 (EC 1.6.5.2) (Azoreductase) (DT-diaphorase) (DTD) (Menadione reductase) (NAD(P)H:quinone oxidoreductase 1) (Phylloquinone reductase) (Quinone reductase 1) (QR1)	NQO1 DIA4 NMOR1	No	No	No	No	Yes
Q16555	DHRS2_HUMAN	Dihydropyrimidinase-related protein 2 (DRP-2) (Collapsin response mediator protein 2) (CRMP-2) (N2A3) (Unc-33-like phosphoprotein 2) (ULIP-2)	DPYSL2 CRMP2 ULIP2	No	No	No	Yes	No
O43399	DHX15_HUMAN	Tumor protein D54 (hD54) (Tumor protein D52-like 2)	TPD52L2	Yes	No	Yes	No	No
Q14847	DHX9_HUMAN	LIM and SH3 domain protein 1 (LASP-1) (Metastatic lymph node gene 50 protein) (MLN 50)	LASP1 MLN50	Yes	No	No	Yes	No
O75179	DIAP1_HUMAN	Ankyrin repeat domain-containing protein 17 (Gene trap ankyrin repeat protein) (Serologically defined breast cancer antigen NY-BR-16)	ANKRD17 GTAR KIAA0697	Yes	No	No	No	No
O96005	DIM1_HUMAN	Cleft lip and palate transmembrane protein 1	CLPTM1	No	No	No	No	Yes
O75494	DKC1_HUMAN	Serine/arginine-rich splicing factor 10 (40 kDa SR-repressor protein) (SRrp40) (FUS-interacting serine-arginine-rich protein 1) (Splicing factor SRp38) (Splicing factor, arginine/serine-rich 13A) (TLS-associated protein with Ser-Arg repeats) (TASR) (TLS-associated protein with SR repeats) (TLS-associated serine-arginine protein) (TLS-associated SR protein)	SRSF10 FUSIP1 FUSIP2 SFRS13A TASR	Cleavage only detected in untreated cells	No	No	Yes	No
P40926	DNJA1_HUMAN	Malate dehydrogenase, mitochondrial (EC 1.1.1.37)	MDH2	No	Yes	No	No	No
P30153	DNJB1_HUMAN	Serine/threonine-protein phosphatase 2A 65 kDa regulatory subunit A alpha isoform (Medium tumor antigen-associated 61 kDa protein) (PP2A subunit A isoform PR65-alpha) (PP2A subunit A isoform R1-alpha)	PPP2R1A	No	No	No	Yes	No
Q9Y4R8	DOHH_HUMAN	Telomere length regulation protein TEL2 homolog (Protein clk-2 homolog) (hCLK2)	TELO2 KIAA0683	Yes	No	No	No	No
O75400	DPM1_HUMAN	Pre-mRNA-processing factor 40 homolog A (Fas ligand-associated factor 1) (Formin-binding protein 11) (Formin-binding protein 3) (Huntingtin yeast partner A) (Huntingtin-interacting protein 10) (HIP-10) (Huntingtin-interacting protein A) (Renal carcinoma antigen NY-REN-6)	PRPF40A FBP11 FLAF1 FNBP3 HIP10 HYPA HSPC225	Yes	No	No	No	No
Q8TEM1	DPYL2_HUMAN	Nuclear pore membrane glycoprotein 210 (Nuclear pore protein gp210) (Nuclear envelope pore membrane protein POM 210) (POM210) (Nucleoporin Nup210) (Pore membrane protein of 210 kDa)	NUP210 KIAA0906 PSEC0245	No	Yes	No	No	No
Q5SSJ5	DPYL3_HUMAN	Heterochromatin protein 1-binding protein 3 (Protein HP1-BP74)	HP1BP3	No	No	Yes	Yes	No
Q8WWM7	DREB_HUMAN	Ataxin-2-like protein (Ataxin-2 domain protein) (Ataxin-2-related protein)	ATXN2L A2D A2LG A2LP A2RP	Yes	No	No	No	No
Q5JRA6	DSG2_HUMAN	Transport and Golgi organization protein 1 homolog (TANGO1) (C219-reactive peptide) (D320) (Melanoma inhibitory activity protein 3)	MIA3 KIAA0268 TANGO UNQ6077/PRO20088	Yes	No	No	No	No
P62805	DSRAD_HUMAN	Histone H4	H4C1 H4/A H4FA HIST1H4A; H4C2 H4/I H4FI HIST1H4B; H4C3 H4/G H4FG HIST1H4C; H4C4 H4/B H4FB HIST1H4D; H4C5 H4/J H4FJ HIST1H4E; H4C6 H4/C H4FC HIST1H4F; H4C8 H4/H H4FH HIST1H4H; H4C9 H4/M H4FM HIST1H4I; H4C11 H4/E H4FE HIST1H4J; H4C12 H4/D H4FD HIST1H4K; H4C13 H4/K H4FK HIST1H4L; H4C14 H4/N H4F2 H4FN HIST2H4 HIST2H4A; H4C15 H4/O H4FO HIST2H4B; H4-16 HIST4H4	No	No	Yes	No	No
P51003	DUT_HUMAN	Poly(A) polymerase alpha (PAP-alpha) (EC 2.7.7.19) (Polynucleotide adenylyltransferase alpha)	PAPOLA PAP	No	No	No, but tagging was present in control cells	No	No
O00299	DX39A_HUMAN	Chloride intracellular channel protein 1 (Chloride channel ABP) (Nuclear chloride ion channel 27) (NCC27) (Regulatory nuclear chloride ion channel protein) (hRNCC)	CLIC1 G6 NCC27	No	No	Yes	Yes	No
Q3ZCQ8	DX39B_HUMAN	Mitochondrial import inner membrane translocase subunit TIM50	TIMM50 TIM50 PRO1512	Yes	No	No	No	No
Q5VTE0	DYHC1_HUMAN	Putative elongation factor 1-alpha-like 3 (EF-1-alpha-like 3) (Eukaryotic elongation factor 1 A-like 3) (eEF1A-like 3) (Eukaryotic translation elongation factor 1 alpha-1 pseudogene 5)	EEF1A1P5 EEF1AL3	No	Yes	No	No	No
P25786	E2AK2_HUMAN	Proteasome subunit alpha type-1 (EC 3.4.25.1) (30 kDa prosomal protein) (PROS-30) (Macropain subunit C2) (Multicatalytic endopeptidase complex subunit C2) (Proteasome component C2) (Proteasome nu chain)	PSMA1 HC2 NU PROS30 PSC2	Yes	No	Yes	No	No
P62753	ECHB_HUMAN	40S ribosomal protein S6 (Phosphoprotein NP33) (Small ribosomal subunit protein eS6)	RPS6 OK/SW-cl.2	No	No	No	Yes	No
P38432	ECHD1_HUMAN	Coilin (p80-coilin)	COIL CLN80	No	Yes (N-terminus)	No	Yes	No
Q96C36	ECM29_HUMAN	Pyrroline-5-carboxylate reductase 2 (P5C reductase 2) (P5CR 2) (EC 1.5.1.2)	PYCR2	No	No	Yes	No	No
Q86VP6	EEA1_HUMAN	Cullin-associated NEDD8-dissociated protein 1 (Cullin-associated and neddylation-dissociated protein 1) (TBP-interacting protein of 120 kDa A) (TBP-interacting protein 120A) (p120 CAND1)	CAND1 KIAA0829 TIP120 TIP120A	No	Yes	No	No	No
Q13148	EF1A1_HUMAN	TAR DNA-binding protein 43 (TDP-43)	TARDBP TDP43	Yes	No	No	No	No
Q14573	EF1A2_HUMAN	Inositol 1,4,5-trisphosphate receptor type 3 (IP3 receptor isoform 3) (IP3R 3) (InsP3R3) (Type 3 inositol 1,4,5-trisphosphate receptor) (Type 3 InsP3 receptor)	ITPR3	Yes	No	Yes	No	No
Q96AG4	EF1A3_HUMAN	Leucine-rich repeat-containing protein 59 (Ribosome-binding protein p34) (p34) [Cleaved into: Leucine-rich repeat-containing protein 59, N-terminally processed]	LRRC59 PRO1855	No	No	No	Yes	No
P30086	EF1B_HUMAN	Phosphatidylethanolamine-binding protein 1 (PEBP-1) (HCNPpp) (Neuropolypeptide h3) (Prostatic-binding protein) (Raf kinase inhibitor protein) (RKIP) [Cleaved into: Hippocampal cholinergic neurostimulating peptide (HCNP)]	PEBP1 PBP PEBP	No	Yes	No	No	No
P36551	EF1D_HUMAN	Oxygen-dependent coproporphyrinogen-III oxidase, mitochondrial (COX) (Coprogen oxidase) (Coproporphyrinogenase) (EC 1.3.3.3)	CPOX CPO CPX	Yes	No	No	Yes	No
P33778	EF1G_HUMAN	Histone H2B type 1-B (Histone H2B.1) (Histone H2B.f) (H2B/f)	HIST1H2BB H2BFF	No	Yes	No	No	No
P18077	EF2_HUMAN	60S ribosomal protein L35a (Cell growth-inhibiting gene 33 protein) (Large ribosomal subunit protein eL33)	RPL35A GIG33	No	No	No	Yes	No
P05198	EGFR_HUMAN	Eukaryotic translation initiation factor 2 subunit 1 (Eukaryotic translation initiation factor 2 subunit alpha) (eIF-2-alpha) (eIF-2A) (eIF-2alpha)	EIF2S1 EIF2A	Yes	No	No	Yes	No
O14950	EI24_HUMAN	Myosin regulatory light chain 12B (MLC-2A) (MLC-2) (Myosin regulatory light chain 2-B, smooth muscle isoform) (Myosin regulatory light chain 20 kDa) (MLC20) (Myosin regulatory light chain MRLC2) (SHUJUN-1)	MYL12B MRLC2 MYLC2B	No	No	Yes	Yes	No
Q5JTV8	EIF3A_HUMAN	Torsin-1A-interacting protein 1 (Lamin-associated protein 1B) (LAP1B)	TOR1AIP1 LAP1	Yes	No	Yes	No	No
P62829	EIF3B_HUMAN	60S ribosomal protein L23 (60S ribosomal protein L17) (Large ribosomal subunit protein uL14)	RPL23	No	No	No	Yes	No
Q9UPN3	EIF3C_HUMAN	Microtubule-actin cross-linking factor 1, isoforms 1/2/3/5 (620 kDa actin-binding protein) (ABP620) (Actin cross-linking family protein 7) (Macrophin-1) (Trabeculin-alpha)	MACF1 ABP620 ACF7 KIAA0465 KIAA1251	Yes	No	No	No	No
O43242	EIF3D_HUMAN	26S proteasome non-ATPase regulatory subunit 3 (26S proteasome regulatory subunit RPN3) (26S proteasome regulatory subunit S3) (Proteasome subunit p58)	PSMD3	Yes	No	Yes	No	No
P62979	EIF3E_HUMAN	Ubiquitin-40S ribosomal protein S27a (Ubiquitin carboxyl extension protein 80) [Cleaved into: Ubiquitin; 40S ribosomal protein S27a (Small ribosomal subunit protein eS31)]	RPS27A UBA80 UBCEP1	No	Yes	No	No	No
O00505	EIF3F_HUMAN	Importin subunit alpha-4 (Importin alpha Q2) (Qip2) (Karyopherin subunit alpha-3) (SRP1-gamma)	KPNA3 QIP2	Yes	No	No	No	No
P25787	EIF3L_HUMAN	Proteasome subunit alpha type-2 (EC 3.4.25.1) (Macropain subunit C3) (Multicatalytic endopeptidase complex subunit C3) (Proteasome component C3)	PSMA2 HC3 PSC3	No	No	No	No	Yes
B2RXH8	EIFCL_HUMAN	Heterogeneous nuclear ribonucleoprotein C-like 2 (hnRNP C-like-2)	HNRNPCL2 HNRNPCP5	No	No	No	Yes	No
Q8NEV1	ELAV1_HUMAN	Casein kinase II subunit alpha 3 (CK II alpha 3) (EC 2.7.11.1) (Casein kinase II alpha 1 polypeptide pseudogene)	CSNK2A3 CSNK2A1P	No	No	Yes	No	No
P00558	ELP1_HUMAN	Phosphoglycerate kinase 1 (EC 2.7.2.3) (Cell migration-inducing gene 10 protein) (Primer recognition protein 2) (PRP 2)	PGK1 PGKA MIG10 OK/SW-cl.110	No	Yes	No	No	No
Q9NQT4	ELYS_HUMAN	Exosome complex component RRP46 (Chronic myelogenous leukemia tumor antigen 28) (Exosome component 5) (Ribosomal RNA-processing protein 46) (p12B)	EXOSC5 CML28 RRP46	Yes	No	Yes	No	No
O75526	EMAL2_HUMAN	RNA-binding motif protein, X-linked-like-2 (Testis-specific heterogeneous nuclear ribonucleoprotein G-T) (hnRNP G-T)	RBMXL2 HNRNPGT	Yes	No	No, but tagging was present in control cells	Yes	No
P60981	EMD_HUMAN	Destrin (Actin-depolymerizing factor) (ADF)	DSTN ACTDP DSN	No	No	No	Yes	No
P08670	ENOA_HUMAN	Vimentin	VIM	Yes	Yes	No	No	No
P18754	ENPL_HUMAN	Regulator of chromosome condensation (Cell cycle regulatory protein) (Chromosome condensation protein 1)	RCC1 CHC1	Yes	Yes	Yes	No	No
P21589	EPCAM_HUMAN	5'-nucleotidase (5'-NT) (EC 3.1.3.5) (Ecto-5'-nucleotidase) (CD antigen CD73)	NT5E NT5 NTE	No	No	No	Yes	No
P35606	EPHA2_HUMAN	Coatomer subunit beta' (Beta'-coat protein) (Beta'-COP) (p102)	COPB2	Yes	No	Yes	No	No
P46060	EPHB2_HUMAN	Ran GTPase-activating protein 1 (RanGAP1)	RANGAP1 KIAA1835 SD	No	No	Yes (tagging already detected in control cells)	No	No
Q8WXF1	EPN3_HUMAN	Paraspeckle component 1 (Paraspeckle protein 1)	PSPC1 PSP1	Yes	No	No	No	No
P30050	ERD21_HUMAN	60S ribosomal protein L12 (Large ribosomal subunit protein uL11)	RPL12	No	No	No	Yes	No
Q03135	ERF1_HUMAN	Caveolin-1	CAV1 CAV	Yes	No	Yes	No	No
P19525	ERF3A_HUMAN	Interferon-induced, double-stranded RNA-activated protein kinase (EC 2.7.11.1) (Eukaryotic translation initiation factor 2-alpha kinase 2) (eIF-2A protein kinase 2) (Interferon-inducible RNA-dependent protein kinase) (P1/eIF-2A protein kinase) (Protein kinase RNA-activated) (PKR) (Protein kinase R) (Tyrosine-protein kinase EIF2AK2) (EC 2.7.10.2) (p68 kinase)	EIF2AK2 PKR PRKR	Yes	No	No	No	No
P36578	ERP29_HUMAN	60S ribosomal protein L4 (60S ribosomal protein L1) (Large ribosomal subunit protein uL4)	RPL4 RPL1	No	Yes	No	No	No
P13489	ESTD_HUMAN	Ribonuclease inhibitor (Placental ribonuclease inhibitor) (Placental RNase inhibitor) (Ribonuclease/angiogenin inhibitor 1) (RAI)	RNH1 PRI RNH	Yes	No	Yes	Yes	No
Q9Y3F4	ESYT1_HUMAN	Serine-threonine kinase receptor-associated protein (MAP activator with WD repeats) (UNR-interacting protein) (WD-40 repeat protein PT-WD)	STRAP MAWD UNRIP	Yes	No	Yes	Yes	No
P49207	ETFB_HUMAN	60S ribosomal protein L34 (Large ribosomal subunit protein eL34)	RPL34	No	No	No	Yes	No
Q9NX40	EVPL_HUMAN	OCIA domain-containing protein 1 (Ovarian cancer immunoreactive antigen domain containing 1) (Ovarian carcinoma immunoreactive antigen)	OCIAD1 ASRIJ OCIA	No	No	No	Yes	No
Q14008	EWS_HUMAN	Cytoskeleton-associated protein 5 (Colonic and hepatic tumor overexpressed gene protein) (Ch-TOG)	CKAP5 KIAA0097	Yes	No	No	No	No
A0A0J9YXB3	EXOS5_HUMAN	Deleted.		No	Yes (N-terminus)	Yes	No	No
Q14694	EXOS9_HUMAN	Ubiquitin carboxyl-terminal hydrolase 10 (EC 3.4.19.12) (Deubiquitinating enzyme 10) (Ubiquitin thioesterase 10) (Ubiquitin-specific-processing protease 10)	USP10 KIAA0190	Yes	No	No	No	No
Q9BUJ2	EZHIP_HUMAN	Heterogeneous nuclear ribonucleoprotein U-like protein 1 (Adenovirus early region 1B-associated protein 5) (E1B-55 kDa-associated protein 5) (E1B-AP5)	HNRNPUL1 E1BAP5 HNRPUL1	Yes	No	No	No	No
P20020	EZRI_HUMAN	Plasma membrane calcium-transporting ATPase 1 (EC 7.2.2.10) (Plasma membrane calcium ATPase isoform 1) (PMCA1) (Plasma membrane calcium pump isoform 1)	ATP2B1 PMCA1	No	No	Yes	No	No
P61077	F10A1_HUMAN	Ubiquitin-conjugating enzyme E2 D3 (EC 2.3.2.23) ((E3-independent) E2 ubiquitin-conjugating enzyme D3) (EC 2.3.2.24) (E2 ubiquitin-conjugating enzyme D3) (Ubiquitin carrier protein D3) (Ubiquitin-conjugating enzyme E2(17)KB 3) (Ubiquitin-conjugating enzyme E2-17 kDa 3) (Ubiquitin-protein ligase D3)	UBE2D3 UBC5C UBCH5C	No	No	No	Yes	No
Q9H201	F10A5_HUMAN	Epsin-3 (EPS-15-interacting protein 3)	EPN3	No	No	Yes	No	No
O00411	F120A_HUMAN	DNA-directed RNA polymerase, mitochondrial (MtRPOL) (EC 2.7.7.6)	POLRMT	No	No	No	No	Yes
Q13740	FABP5_HUMAN	CD166 antigen (Activated leukocyte cell adhesion molecule) (CD antigen CD166)	ALCAM MEMD	Yes	No	No	No	No
O95347	FACE1_HUMAN	Structural maintenance of chromosomes protein 2 (SMC protein 2) (SMC-2) (Chromosome-associated protein E) (hCAP-E) (XCAP-E homolog)	SMC2 CAPE SMC2L1 PRO0324	Yes	No	Yes	No	No
Q9NS69	FAM3C_HUMAN	Mitochondrial import receptor subunit TOM22 homolog (hTom22) (1C9-2) (Translocase of outer membrane 22 kDa subunit homolog)	TOMM22 TOM22	No	No	Yes	No	No
P57740	FAS_HUMAN	Nuclear pore complex protein Nup107 (107 kDa nucleoporin) (Nucleoporin Nup107)	NUP107	Yes	No	No	No	No
P27635	FBRL_HUMAN	60S ribosomal protein L10 (Laminin receptor homolog) (Large ribosomal subunit protein uL16) (Protein QM) (Ribosomal protein L10) (Tumor suppressor QM)	RPL10 DXS648E QM	No	No	No	Yes	No
P50395	FEN1_HUMAN	Rab GDP dissociation inhibitor beta (Rab GDI beta) (Guanosine diphosphate dissociation inhibitor 2) (GDI-2)	GDI2 RABGDIB	Yes	No	Yes	No	No
Q14152	FKBP4_HUMAN	Eukaryotic translation initiation factor 3 subunit A (eIF3a) (Eukaryotic translation initiation factor 3 subunit 10) (eIF-3-theta) (eIF3 p167) (eIF3 p180) (eIF3 p185)	EIF3A EIF3S10 KIAA0139	Yes	No	Yes	No	No
P26639	FLNA_HUMAN	Threonine--tRNA ligase 1, cytoplasmic (EC 6.1.1.3) (Threonyl-tRNA synthetase) (ThrRS) (Threonyl-tRNA synthetase 1)	TARS1 TARS	Yes	No	Yes	Yes	No
O75844	FLNB_HUMAN	CAAX prenyl protease 1 homolog (EC 3.4.24.84) (Farnesylated proteins-converting enzyme 1) (FACE-1) (Prenyl protein-specific endoprotease 1) (Zinc metalloproteinase Ste24 homolog)	ZMPSTE24 FACE1 STE24	No	No	Yes	No	No
P18583	FPPS_HUMAN	Protein SON (Bax antagonist selected in saccharomyces 1) (BASS1) (Negative regulatory element-binding protein) (NRE-binding protein) (Protein DBP-5) (SON3)	SON C21orf50 DBP5 KIAA1019 NREBP HSPC310 HSPC312	Yes	No	Yes	Yes	No
P06733	FRIH_HUMAN	Alpha-enolase (EC 4.2.1.11) (2-phospho-D-glycerate hydro-lyase) (C-myc promoter-binding protein) (Enolase 1) (MBP-1) (MPB-1) (Non-neural enolase) (NNE) (Phosphopyruvate hydratase) (Plasminogen-binding protein)	ENO1 ENO1L1 MBPB1 MPB1	No	Yes	No	No	No
Q8WX93	FSCN1_HUMAN	Palladin (SIH002) (Sarcoma antigen NY-SAR-77)	PALLD KIAA0992 CGI-151	Yes	No	No	Yes	No
Q9UBM7	FUBP1_HUMAN	7-dehydrocholesterol reductase (7-DHC reductase) (EC 1.3.1.21) (Delta7-sterol reductase) (Sterol Delta(7)-reductase) (Sterol reductase SR-2)	DHCR7 D7SR	No	No	Yes	No	No
Q9NZ01	FUBP2_HUMAN	Very-long-chain enoyl-CoA reductase (EC 1.3.1.93) (Synaptic glycoprotein SC2) (Trans-2,3-enoyl-CoA reductase) (TER)	TECR GPSN2 SC2	No	Yes	No	No	No
Q9Y4L1	FUCO2_HUMAN	Hypoxia up-regulated protein 1 (150 kDa oxygen-regulated protein) (ORP-150) (170 kDa glucose-regulated protein) (GRP-170)	HYOU1 GRP170 ORP150	Yes	No	No	No	No
P46977	FUS_HUMAN	Dolichyl-diphosphooligosaccharide--protein glycosyltransferase subunit STT3A (Oligosaccharyl transferase subunit STT3A) (STT3-A) (EC 2.4.99.18) (B5) (Integral membrane protein 1) (Transmembrane protein TMC)	STT3A ITM1 TMC	No	No	Yes	No	No
P61313	FXR1_HUMAN	60S ribosomal protein L15 (Large ribosomal subunit protein eL15)	RPL15 EC45 TCBAP0781	No	No	No	Yes	No
P61513	FXR2_HUMAN	60S ribosomal protein L37a (Large ribosomal subunit protein eL43)	RPL37A	No	No	No	Yes	No
Q9UHB6	FXRD1_HUMAN	LIM domain and actin-binding protein 1 (Epithelial protein lost in neoplasm)	LIMA1 EPLIN SREBP3 PP624	Yes	No	No	No	No
Q16629	G3BP1_HUMAN	Serine/arginine-rich splicing factor 7 (Splicing factor 9G8) (Splicing factor, arginine/serine-rich 7)	SRSF7 SFRS7	No	No	No	Yes	No
P06899	G3P_HUMAN	Histone H2B type 1-J (Histone H2B.1) (Histone H2B.r) (H2B/r)	H2BC11 H2BFR HIST1H2BJ	No	Yes	No	No	No
F8W810	G3V325_HUMAN	Putative eukaryotic translation initiation factor 2 subunit 3-like protein		No	Yes	No	No	No
P14866	G6PD_HUMAN	Heterogeneous nuclear ribonucleoprotein L (hnRNP L)	HNRNPL HNRPL P/OKcl.14	No	No	No	Yes	No
P08708	G6PI_HUMAN	40S ribosomal protein S17 (Small ribosomal subunit protein eS17)	RPS17 RPS17L	No	No	No	Yes	No
O15047	GAK_HUMAN	Histone-lysine N-methyltransferase SETD1A (EC 2.1.1.354) (Lysine N-methyltransferase 2F) (SET domain-containing protein 1A) (hSET1A) (Set1/Ash2 histone methyltransferase complex subunit SET1)	SETD1A KIAA0339 KMT2F SET1 SET1A	Yes	No	No	No	No
Q6PD62	GANAB_HUMAN	RNA polymerase-associated protein CTR9 homolog (SH2 domain-binding protein 1)	CTR9 KIAA0155 SH2BP1	Yes	No	No	No	No
Q7Z2W4	GAPD1_HUMAN	Zinc finger CCCH-type antiviral protein 1 (ADP-ribosyltransferase diphtheria toxin-like 13) (ARTD13) (Inactive Poly [ADP-ribose] polymerase 13) (PARP13) (Zinc finger CCCH domain-containing protein 2) (Zinc finger antiviral protein) (ZAP)	ZC3HAV1 ZC3HDC2 PRO1677	Yes	No	No	No	No
Q08211	GBB2_HUMAN	ATP-dependent RNA helicase A (EC 3.6.4.13) (DEAH box protein 9) (DExH-box helicase 9) (Leukophysin) (LKP) (Nuclear DNA helicase II) (NDH II) (RNA helicase A)	DHX9 DDX9 LKP NDH2	Yes	No	Yes	Yes	No
P45974	GBB4_HUMAN	Ubiquitin carboxyl-terminal hydrolase 5 (EC 3.4.19.12) (Deubiquitinating enzyme 5) (Isopeptidase T) (Ubiquitin thioesterase 5) (Ubiquitin-specific-processing protease 5)	USP5 ISOT	Yes	No	Yes	Yes (N-terminus)	No
Q9NUM4	GCN1_HUMAN	Transmembrane protein 106B	TMEM106B	No	No	Yes	No	No
P60900	GDIB_HUMAN	Proteasome subunit alpha type-6 (EC 3.4.25.1) (27 kDa prosomal protein) (PROS-27) (p27K) (Macropain iota chain) (Multicatalytic endopeptidase complex iota chain) (Proteasome iota chain)	PSMA6 PROS27	No	Yes	No	No	No
Q9HCG8	GEMI5_HUMAN	Pre-mRNA-splicing factor CWC22 homolog (Nucampholin homolog) (fSAPb)	CWC22 KIAA1604 NCM	Yes	No	No	Yes	No
Q14683	GFPT1_HUMAN	Structural maintenance of chromosomes protein 1A (SMC protein 1A) (SMC-1-alpha) (SMC-1A) (Sb1.8)	SMC1A DXS423E KIAA0178 SB1.8 SMC1 SMC1L1	Yes	No	No	No	No
O75794	GGCT_HUMAN	Cell division cycle protein 123 homolog (Protein D123) (HT-1080) (PZ32)	CDC123 C10orf7 D123	Yes	No	No	No	No
Q93034	GGEE3_HUMAN	Cullin-5 (CUL-5) (Vasopressin-activated calcium-mobilizing receptor 1) (VACM-1)	CUL5 VACM1	No	No	Yes	No	No
Q9NX62	GGH_HUMAN	Golgi-resident adenosine 3',5'-bisphosphate 3'-phosphatase (Golgi-resident PAP phosphatase) (gPAPP) (EC 3.1.3.7) (Inositol monophosphatase domain-containing protein 1) (Myo-inositol monophosphatase A3) (Phosphoadenosine phosphate 3'-nucleotidase)	IMPAD1 IMPA3	No	No	Yes	No	No
P06748	GLCM_HUMAN	Nucleophosmin (NPM) (Nucleolar phosphoprotein B23) (Nucleolar protein NO38) (Numatrin)	NPM1 NPM	No	Yes	No	No	No
P00338	GLSK_HUMAN	L-lactate dehydrogenase A chain (LDH-A) (EC 1.1.1.27) (Cell proliferation-inducing gene 19 protein) (LDH muscle subunit) (LDH-M) (Renal carcinoma antigen NY-REN-59)	LDHA PIG19	No	Yes	No	No	No
P18206	GLU2B_HUMAN	Vinculin (Metavinculin) (MV)	VCL	Yes	No	Yes	No	No
P07355	GNAI2_HUMAN	Annexin A2 (Annexin II) (Annexin-2) (Calpactin I heavy chain) (Calpactin-1 heavy chain) (Chromobindin-8) (Lipocortin II) (Placental anticoagulant protein IV) (PAP-IV) (Protein I) (p36)	ANXA2 ANX2 ANX2L4 CAL1H LPC2D	No	Yes	No	No	No
P11717	GNAO_HUMAN	Cation-independent mannose-6-phosphate receptor (CI Man-6-P receptor) (CI-MPR) (M6PR) (300 kDa mannose 6-phosphate receptor) (MPR 300) (Insulin-like growth factor 2 receptor) (Insulin-like growth factor II receptor) (IGF-II receptor) (M6P/IGF2 receptor) (M6P/IGF2R) (CD antigen CD222)	IGF2R MPRI	Cleavage only detected in untreated cells	No	No	No	No
P24534	GNAT2_HUMAN	Elongation factor 1-beta (EF-1-beta)	EEF1B2 EEF1B EF1B	No	No	No	Yes	No
P48643	GNL1_HUMAN	T-complex protein 1 subunit epsilon (TCP-1-epsilon) (CCT-epsilon)	CCT5 CCTE KIAA0098	Yes	No	No	Yes	No
Q9Y624	GNL3_HUMAN	Junctional adhesion molecule A (JAM-A) (Junctional adhesion molecule 1) (JAM-1) (Platelet F11 receptor) (Platelet adhesion molecule 1) (PAM-1) (CD antigen CD321)	F11R JAM1 JCAM UNQ264/PRO301	No	No	Yes	No	No
P20042	GNS_HUMAN	Eukaryotic translation initiation factor 2 subunit 2 (Eukaryotic translation initiation factor 2 subunit beta) (eIF-2-beta)	EIF2S2 EIF2B	Yes	No	No	No	No
Q14974	GOGA3_HUMAN	Importin subunit beta-1 (Importin-90) (Karyopherin subunit beta-1) (Nuclear factor p97) (Pore targeting complex 97 kDa subunit) (PTAC97)	KPNB1 NTF97	Yes	No	No	Yes	No
Q6UB35	GOGB1_HUMAN	Monofunctional C1-tetrahydrofolate synthase, mitochondrial (EC 6.3.4.3) (Formyltetrahydrofolate synthetase)	MTHFD1L FTHFSDC1	Yes	No	No	No	No
P49736	GRP75_HUMAN	DNA replication licensing factor MCM2 (EC 3.6.4.12) (Minichromosome maintenance protein 2 homolog) (Nuclear protein BM28)	MCM2 BM28 CCNL1 CDCL1 KIAA0030	Yes	No	No	Yes	No
P60842	GSK3B_HUMAN	Eukaryotic initiation factor 4A-I (eIF-4A-I) (eIF4A-I) (EC 3.6.4.13) (ATP-dependent RNA helicase eIF4A-1)	EIF4A1 DDX2A EIF4A	No	Yes	No	No	No
Q9NY27	GSLG1_HUMAN	Serine/threonine-protein phosphatase 4 regulatory subunit 2	PPP4R2 SBBI57	Yes	No	No	No	No
P11388	GSTP1_HUMAN	DNA topoisomerase 2-alpha (EC 5.6.2.2) (DNA topoisomerase II, alpha isozyme)	TOP2A TOP2	Yes	No	No	No	No
Q13242	GTF2I_HUMAN	Serine/arginine-rich splicing factor 9 (Pre-mRNA-splicing factor SRp30C) (Splicing factor, arginine/serine-rich 9)	SRSF9 SFRS9 SRP30C	Yes	No	No	Yes	No
P14324	GTR1_HUMAN	Farnesyl pyrophosphate synthase (FPP synthase) (FPS) (EC 2.5.1.10) ((2E,6E)-farnesyl diphosphate synthase) (Dimethylallyltranstransferase) (EC 2.5.1.1) (Farnesyl diphosphate synthase) (Geranyltranstransferase)	FDPS FPS KIAA1293	No	No	No	Yes	No
P60866	GUAA_HUMAN	40S ribosomal protein S20 (Small ribosomal subunit protein uS10)	RPS20	No	No	No	Yes	No
J3KR12	H0YC42_HUMAN	Uncharacterized protein		No	No	Yes	No	No
Q14126	H11_HUMAN	Desmoglein-2 (Cadherin family member 5) (HDGC)	DSG2 CDHF5	Yes	No	Yes	No	No
P21333	H12_HUMAN	Filamin-A (FLN-A) (Actin-binding protein 280) (ABP-280) (Alpha-filamin) (Endothelial actin-binding protein) (Filamin-1) (Non-muscle filamin)	FLNA FLN FLN1	Yes	Yes	No	No	No
P20700	H13_HUMAN	Lamin-B1	LMNB1 LMN2 LMNB	Yes	No	No	Yes	No
Q9P2J5	H2B1A_HUMAN	Leucine--tRNA ligase, cytoplasmic (EC 6.1.1.4) (Leucyl-tRNA synthetase) (LeuRS)	LARS1 KIAA1352 LARS	Yes	No	No	No	No
P43243	H2B1B_HUMAN	Matrin-3	MATR3 KIAA0723	Yes	No	Yes	Yes	No
Q06210	H2B1C_HUMAN	Glutamine--fructose-6-phosphate aminotransferase [isomerizing] 1 (EC 2.6.1.16) (D-fructose-6-phosphate amidotransferase 1) (Glutamine:fructose-6-phosphate amidotransferase 1) (GFAT 1) (GFAT1) (Hexosephosphate aminotransferase 1)	GFPT1 GFAT GFPT	Yes	No	Yes	No	No
P62899	H2B1D_HUMAN	60S ribosomal protein L31 (Large ribosomal subunit protein eL31)	RPL31	No	No	No	Yes	No
Q9P0L0	H2B1H_HUMAN	Vesicle-associated membrane protein-associated protein A (VAMP-A) (VAMP-associated protein A) (VAP-A) (33 kDa VAMP-associated protein) (VAP-33)	VAPA VAP33	No	No	No	Yes	No
P09211	H2B1J_HUMAN	Glutathione S-transferase P (EC 2.5.1.18) (GST class-pi) (GSTP1-1)	GSTP1 FAEES3 GST3	No	Yes	No	No	No
O75475	H2B1K_HUMAN	PC4 and SFRS1-interacting protein (CLL-associated antigen KW-7) (Dense fine speckles 70 kDa protein) (DFS 70) (Lens epithelium-derived growth factor) (Transcriptional coactivator p75/p52)	PSIP1 DFS70 LEDGF PSIP2	No	No	Yes	No	No
Q9Y2W1	H2B1L_HUMAN	Thyroid hormone receptor-associated protein 3 (BCLAF1 and THRAP3 family member 2) (Thyroid hormone receptor-associated protein complex 150 kDa component) (Trap150)	THRAP3 BCLAF2 TRAP150	Yes	No	Yes	No	No
Q9Y2V2	H2B1M_HUMAN	Calcium-regulated heat-stable protein 1 (Calcium-regulated heat-stable protein of 24 kDa) (CRHSP-24)	CARHSP1	No	No	No	Yes	No
Q9Y266	H2B1N_HUMAN	Nuclear migration protein nudC (Nuclear distribution protein C homolog)	NUDC	No	No	Yes	Yes	No
P30041	H2B1O_HUMAN	Peroxiredoxin-6 (EC 1.11.1.15) (1-Cys peroxiredoxin) (1-Cys PRX) (24 kDa protein) (Acidic calcium-independent phospholipase A2) (aiPLA2) (EC 3.1.1.4) (Antioxidant protein 2) (Liver 2D page spot 40) (Non-selenium glutathione peroxidase) (NSGPx) (Red blood cells page spot 12)	PRDX6 AOP2 KIAA0106	No	No	Yes	Yes	No
Q96CN7	H2B2C_HUMAN	Isochorismatase domain-containing protein 1	ISOC1 CGI-111	Yes	No	No	No	No
Q96CU9	H2B2D_HUMAN	FAD-dependent oxidoreductase domain-containing protein 1 (EC 1.-.-.-)	FOXRED1 FP634	Yes	No	No	No	No
Q92520	H2B2E_HUMAN	Protein FAM3C (Interleukin-like EMT inducer)	FAM3C ILEI GS3786	Yes	No	Yes	No	No
Q969T9	H2B2F_HUMAN	WW domain-binding protein 2 (WBP-2)	WBP2	No	No	Yes	No	No
Q9GZT8	H2B3B_HUMAN	NIF3-like protein 1 (Amyotrophic lateral sclerosis 2 chromosomal region candidate gene 1 protein)	NIF3L1 ALS2CR1 MDS015 My018	No	No	Yes	No	No
P62879	H2BFS_HUMAN	Guanine nucleotide-binding protein G(I)/G(S)/G(T) subunit beta-2 (G protein subunit beta-2) (Transducin beta chain 2)	GNB2	No	No	Yes	No	No
Q13427	H33_HUMAN	Peptidyl-prolyl cis-trans isomerase G (PPIase G) (Peptidyl-prolyl isomerase G) (EC 5.2.1.8) (CASP10) (Clk-associating RS-cyclophilin) (CARS-Cyp) (CARS-cyclophilin) (SR-cyclophilin) (SR-cyp) (SRcyp) (Cyclophilin G) (Rotamase G)	PPIG	Yes	No	No	No	No
Q05639	H4_HUMAN	Elongation factor 1-alpha 2 (EF-1-alpha-2) (Eukaryotic elongation factor 1 A-2) (eEF1A-2) (Statin-S1)	EEF1A2 EEF1AL STN	No	Yes	No	No	No
Q92945	H90B2_HUMAN	Far upstream element-binding protein 2 (FUSE-binding protein 2) (KH type-splicing regulatory protein) (KSRP) (p75)	KHSRP FUBP2	Yes	No	No	No	No
O60271	HACD3_HUMAN	C-Jun-amino-terminal kinase-interacting protein 4 (JIP-4) (JNK-interacting protein 4) (Cancer/testis antigen 89) (CT89) (Human lung cancer oncogene 6 protein) (HLC-6) (JNK-associated leucine-zipper protein) (JLP) (Mitogen-activated protein kinase 8-interacting protein 4) (Proliferation-inducing protein 6) (Protein highly expressed in testis) (PHET) (Sperm surface protein) (Sperm-associated antige…	SPAG9 HSS KIAA0516 MAPK8IP4 SYD1 HLC6	No	No	No	No	Yes
P61981	HCFC1_HUMAN	14-3-3 protein gamma (Protein kinase C inhibitor protein 1) (KCIP-1) [Cleaved into: 14-3-3 protein gamma, N-terminally processed]	YWHAG	No	No	No	Yes	No
Q13618	HEAT1_HUMAN	Cullin-3 (CUL-3)	CUL3 KIAA0617	Yes	No	No	No	No
O00592	HECD1_HUMAN	Podocalyxin (GCTM-2 antigen) (Gp200) (Podocalyxin-like protein 1) (PC) (PCLP-1)	PODXL PCLP PCLP1	No	No	No	No	Yes
P10909	HEM3_HUMAN	Clusterin (Aging-associated gene 4 protein) (Apolipoprotein J) (Apo-J) (Complement cytolysis inhibitor) (CLI) (Complement-associated protein SP-40,40) (Ku70-binding protein 1) (NA1/NA2) (Sulfated glycoprotein 2) (SGP-2) (Testosterone-repressed prostate message 2) (TRPM-2) [Cleaved into: Clusterin beta chain (ApoJalpha) (Complement cytolysis inhibitor a chain); Clusterin alpha chain (ApoJbeta) (Co…	CLU APOJ CLI KUB1 AAG4	No	No	Yes	No	No
P47985	HEM6_HUMAN	Cytochrome b-c1 complex subunit Rieske, mitochondrial (EC 7.1.1.8) (Complex III subunit 5) (Cytochrome b-c1 complex subunit 5) (Rieske iron-sulfur protein) (RISP) (Rieske protein UQCRFS1) (Ubiquinol-cytochrome c reductase iron-sulfur subunit) [Cleaved into: Cytochrome b-c1 complex subunit 9 (Su9) (Subunit 9) (8 kDa subunit 9) (Complex III subunit IX) (Cytochrome b-c1 complex subunit 11) (UQCRFS1 …	UQCRFS1	Yes	No	No	No	No
P09110	HEXA_HUMAN	3-ketoacyl-CoA thiolase, peroxisomal (EC 2.3.1.16) (Acetyl-CoA acyltransferase) (Beta-ketothiolase) (Peroxisomal 3-oxoacyl-CoA thiolase)	ACAA1 ACAA PTHIO	Yes	No	No	No	No
P09960	HEXB_HUMAN	Leukotriene A-4 hydrolase (LTA-4 hydrolase) (EC 3.3.2.6) (Leukotriene A(4) hydrolase)	LTA4H LTA4	No	No	Yes	No	No
A6NHR9	HGB1A_HUMAN	Structural maintenance of chromosomes flexible hinge domain-containing protein 1 (SMC hinge domain-containing protein 1) (EC 3.6.1.-)	SMCHD1 KIAA0650	Yes	No	No	No	No
P60174	HINT1_HUMAN	Triosephosphate isomerase (TIM) (EC 5.3.1.1) (Methylglyoxal synthase) (EC 4.2.3.3) (Triose-phosphate isomerase)	TPI1 TPI	No	Yes	No	No	No
P06400	HLAA_HUMAN	Retinoblastoma-associated protein (p105-Rb) (p110-RB1) (pRb) (Rb) (pp110)	RB1	Yes	No	No	No	No
P11586	HMGB1_HUMAN	C-1-tetrahydrofolate synthase, cytoplasmic (C1-THF synthase) [Cleaved into: C-1-tetrahydrofolate synthase, cytoplasmic, N-terminally processed] [Includes: Methylenetetrahydrofolate dehydrogenase (EC 1.5.1.5); Methenyltetrahydrofolate cyclohydrolase (EC 3.5.4.9); Formyltetrahydrofolate synthetase (EC 6.3.4.3)]	MTHFD1 MTHFC MTHFD	Yes	Yes	No	No	No
O75436	HNRC1_HUMAN	Vacuolar protein sorting-associated protein 26A (Vesicle protein sorting 26A) (hVPS26)	VPS26A VPS26	Yes	No	No	No	No
A6NMY6	HNRC2_HUMAN	Putative annexin A2-like protein (Annexin A2 pseudogene 2) (Lipocortin II pseudogene)	ANXA2P2 ANX2L2 ANX2P2 LPC2B	No	Yes	No	No	No
B4DEV8	HNRC3_HUMAN	Proteasome subunit alpha type (EC 3.4.25.1)		Yes	No	Yes	No	No
P12277	HNRC4_HUMAN	Creatine kinase B-type (EC 2.7.3.2) (Brain creatine kinase) (B-CK) (Creatine kinase B chain) (Creatine phosphokinase B-type) (CPK-B)	CKB CKBB	No	Yes	No	No	No
P41252	HNRH1_HUMAN	Isoleucine--tRNA ligase, cytoplasmic (EC 6.1.1.5) (Isoleucyl-tRNA synthetase) (IRS) (IleRS)	IARS1 IARS	Yes	No	Yes	Yes	No
P41091	HNRH3_HUMAN	Eukaryotic translation initiation factor 2 subunit 3 (Eukaryotic translation initiation factor 2 subunit gamma X) (eIF-2-gamma X) (eIF-2gX)	EIF2S3 EIF2G	No	Yes	No	No	No
Q9Y570	HNRL1_HUMAN	Protein phosphatase methylesterase 1 (PME-1) (EC 3.1.1.89)	PPME1 PME1 PP2593 PRO0750	Yes	No	Yes	Yes	No
P10599	HNRPC_HUMAN	Thioredoxin (Trx) (ATL-derived factor) (ADF) (Surface-associated sulphydryl protein) (SASP) (allergen Hom s Trx)	TXN TRDX TRX TRX1	No	Yes	No	No	No
Q5JNZ5	HNRPD_HUMAN	Putative 40S ribosomal protein S26-like 1	RPS26P11 RPS26L1	No	Yes	No	No	No
P62263	HNRPF_HUMAN	40S ribosomal protein S14 (Small ribosomal subunit protein uS11)	RPS14 PRO2640	No	No	No	Yes	No
P84103	HNRPK_HUMAN	Serine/arginine-rich splicing factor 3 (Pre-mRNA-splicing factor SRP20) (Splicing factor, arginine/serine-rich 3)	SRSF3 SFRS3 SRP20	No	No	No	Yes	No
P19105	HNRPL_HUMAN	Myosin regulatory light chain 12A (Epididymis secretory protein Li 24) (HEL-S-24) (MLC-2B) (Myosin RLC) (Myosin regulatory light chain 2, nonsarcomeric) (Myosin regulatory light chain MRLC3)	MYL12A MLCB MRLC3 RLC	No	No	Yes	Yes	No
P62244	HNRPM_HUMAN	40S ribosomal protein S15a (Small ribosomal subunit protein uS8)	RPS15A OK/SW-cl.82	No	No	No	Yes	No
O75083	HNRPQ_HUMAN	WD repeat-containing protein 1 (Actin-interacting protein 1) (AIP1) (NORI-1)	WDR1	No	No	Yes	No	No
O43795	HNRPR_HUMAN	Unconventional myosin-Ib (MYH-1c) (Myosin I alpha) (MMI-alpha) (MMIa)	MYO1B	No	No	Yes	No	No
Q13445	HNRPU_HUMAN	Transmembrane emp24 domain-containing protein 1 (Interleukin-1 receptor-like 1 ligand) (Putative T1/ST2 receptor-binding protein) (p24 family protein gamma-1) (Tp24) (p24gamma1)	TMED1 IL1RL1L IL1RL1LG	No	No	Yes	No	No
Q96A33	HP1B3_HUMAN	Coiled-coil domain-containing protein 47 (Calumin)	CCDC47 GK001 MSTP041 PSEC0077	Yes	No	No	No	No
Q9NTK5	HS105_HUMAN	Obg-like ATPase 1 (DNA damage-regulated overexpressed in cancer 45) (DOC45) (GTP-binding protein 9)	OLA1 GTPBP9 PRO2455 PTD004	Yes	No	No	No	No
Q99832	HS2ST_HUMAN	T-complex protein 1 subunit eta (TCP-1-eta) (CCT-eta) (HIV-1 Nef-interacting protein) [Cleaved into: T-complex protein 1 subunit eta, N-terminally processed]	CCT7 CCTH NIP7-1	Yes	Yes	No	Yes	No
P12429	HS71A_HUMAN	Annexin A3 (35-alpha calcimedin) (Annexin III) (Annexin-3) (Inositol 1,2-cyclic phosphate 2-phosphohydrolase) (Lipocortin III) (Placental anticoagulant protein III) (PAP-III)	ANXA3 ANX3	Yes	No	Yes	No	No
P12814	HS71B_HUMAN	Alpha-actinin-1 (Alpha-actinin cytoskeletal isoform) (F-actin cross-linking protein) (Non-muscle alpha-actinin-1)	ACTN1	Yes	No	Yes	Yes	No
P10253	HS90A_HUMAN	Lysosomal alpha-glucosidase (EC 3.2.1.20) (Acid maltase) (Aglucosidase alfa) [Cleaved into: 76 kDa lysosomal alpha-glucosidase; 70 kDa lysosomal alpha-glucosidase]	GAA	Yes	No	No	No	No
P10768	HS90B_HUMAN	S-formylglutathione hydrolase (FGH) (EC 3.1.2.12) (Esterase D) (Methylumbelliferyl-acetate deacetylase) (EC 3.1.1.56)	ESD	No	No	Yes	No	No
P55957	HSP13_HUMAN	BH3-interacting domain death agonist (p22 BID) (BID) [Cleaved into: BH3-interacting domain death agonist p15 (p15 BID); BH3-interacting domain death agonist p13 (p13 BID); BH3-interacting domain death agonist p11 (p11 BID)]	BID	Yes	No	No	No	No
P43686	HSP74_HUMAN	26S proteasome regulatory subunit 6B (26S proteasome AAA-ATPase subunit RPT3) (MB67-interacting protein) (MIP224) (Proteasome 26S subunit ATPase 4) (Tat-binding protein 7) (TBP-7)	PSMC4 MIP224 TBP7	No	No	No	Yes	No
P22087	HSP76_HUMAN	rRNA 2'-O-methyltransferase fibrillarin (EC 2.1.1.-) (34 kDa nucleolar scleroderma antigen) (Histone-glutamine methyltransferase)	FBL FIB1 FLRN	Yes	No	No	No	No
P56192	HSP77_HUMAN	Methionine--tRNA ligase, cytoplasmic (EC 6.1.1.10) (Methionyl-tRNA synthetase) (MetRS)	MARS1 MARS	Yes	Yes	No	No	No
P14314	HSP7C_HUMAN	Glucosidase 2 subunit beta (80K-H protein) (Glucosidase II subunit beta) (Protein kinase C substrate 60.1 kDa protein heavy chain) (PKCSH)	PRKCSH G19P1	No	No	Yes	No	No
P07237	HSPB1_HUMAN	Protein disulfide-isomerase (PDI) (EC 5.3.4.1) (Cellular thyroid hormone-binding protein) (Prolyl 4-hydroxylase subunit beta) (p55)	P4HB ERBA2L PDI PDIA1 PO4DB	Yes	No	Yes	Yes	No
P49756	HUWE1_HUMAN	RNA-binding protein 25 (Arg/Glu/Asp-rich protein of 120 kDa) (RED120) (Protein S164) (RNA-binding motif protein 25) (RNA-binding region-containing protein 7)	RBM25 RNPC7	No	No	Yes (tagging already detected in control cells)	No	No
Q9NSD9	HYOU1_HUMAN	Phenylalanine--tRNA ligase beta subunit (EC 6.1.1.20) (Phenylalanyl-tRNA synthetase beta subunit) (PheRS)	FARSB FARSLB FRSB HSPC173	No	No	No	No	Yes
P46776	ICAL_HUMAN	60S ribosomal protein L27a (Large ribosomal subunit protein uL15)	RPL27A	No	No	No, but tagging was present in control cells	Yes	No
P07741	IF2A_HUMAN	Adenine phosphoribosyltransferase (APRT) (EC 2.4.2.7)	APRT	No	No	No	Yes	No
P26038	IF2B_HUMAN	Moesin (Membrane-organizing extension spike protein)	MSN	Yes	Yes	No	No	No
P50990	IF2G_HUMAN	T-complex protein 1 subunit theta (TCP-1-theta) (CCT-theta) (Chaperonin containing T-complex polypeptide 1 subunit 8) (Renal carcinoma antigen NY-REN-15)	CCT8 C21orf112 CCTQ KIAA0002	Yes	Yes	No	No	No
Q92688	IF2GL_HUMAN	Acidic leucine-rich nuclear phosphoprotein 32 family member B (Acidic protein rich in leucines) (Putative HLA-DR-associated protein I-2) (PHAPI2) (Silver-stainable protein SSP29)	ANP32B APRIL PHAPI2	Yes	No	No	No	No
O75533	IF2P_HUMAN	Splicing factor 3B subunit 1 (Pre-mRNA-splicing factor SF3b 155 kDa subunit) (SF3b155) (Spliceosome-associated protein 155) (SAP 155)	SF3B1 SAP155	Yes	No	Yes	No	No
P63000	IF4A1_HUMAN	Ras-related C3 botulinum toxin substrate 1 (EC 3.6.5.2) (Cell migration-inducing gene 5 protein) (Ras-like protein TC25) (p21-Rac1)	RAC1 TC25 MIG5	No	No	Yes	No	No
P49773	IF4A3_HUMAN	Histidine triad nucleotide-binding protein 1 (EC 3.-.-.-) (Adenosine 5'-monophosphoramidase) (Protein kinase C inhibitor 1) (Protein kinase C-interacting protein 1) (PKCI-1)	HINT1 HINT PKCI1 PRKCNH1	No	No	No	Yes	No
P30048	IF4B_HUMAN	Thioredoxin-dependent peroxide reductase, mitochondrial (EC 1.11.1.15) (Antioxidant protein 1) (AOP-1) (HBC189) (Peroxiredoxin III) (Prx-III) (Peroxiredoxin-3) (Protein MER5 homolog)	PRDX3 AOP1	No	No	Yes	Yes	No
Q14258	IF4G1_HUMAN	E3 ubiquitin/ISG15 ligase TRIM25 (EC 6.3.2.n3) (Estrogen-responsive finger protein) (RING finger protein 147) (RING-type E3 ubiquitin transferase) (EC 2.3.2.27) (RING-type E3 ubiquitin transferase TRIM25) (Tripartite motif-containing protein 25) (Ubiquitin/ISG15-conjugating enzyme TRIM25) (Zinc finger protein 147)	TRIM25 EFP RNF147 ZNF147	Yes	No	Yes	Yes	No
Q13200	IF4G2_HUMAN	26S proteasome non-ATPase regulatory subunit 2 (26S proteasome regulatory subunit RPN1) (26S proteasome regulatory subunit S2) (26S proteasome subunit p97) (Protein 55.11) (Tumor necrosis factor type 1 receptor-associated protein 2)	PSMD2 TRAP2	Yes	Yes	No	No	No
Q86UP2	IF4H_HUMAN	Kinectin (CG-1 antigen) (Kinesin receptor)	KTN1 CG1 KIAA0004	Yes	No	No	No	No
P62491	IF5_HUMAN	Ras-related protein Rab-11A (Rab-11) (YL8)	RAB11A RAB11	No	No	No	Yes	No
Q12905	IF5A1_HUMAN	Interleukin enhancer-binding factor 2 (Nuclear factor of activated T-cells 45 kDa)	ILF2 NF45 PRO3063	Yes	Yes	No	No	No
P13797	IF5A2_HUMAN	Plastin-3 (T-plastin)	PLS3	Yes	No	Yes	No	No
Q96G23	IF5AL_HUMAN	Ceramide synthase 2 (CerS2) (EC 2.3.1.-) (LAG1 longevity assurance homolog 2) (SP260) (Sphingosine N-acyltransferase CERS2) (EC 2.3.1.24) (Tumor metastasis-suppressor gene 1 protein)	CERS2 LASS2 TMSG1	No	No	Yes	No	No
P62854	IF6_HUMAN	40S ribosomal protein S26 (Small ribosomal subunit protein eS26)	RPS26	No	Yes	No	No	No
P39656	ILEU_HUMAN	Dolichyl-diphosphooligosaccharide--protein glycosyltransferase 48 kDa subunit (DDOST 48 kDa subunit) (Oligosaccharyl transferase 48 kDa subunit)	DDOST KIAA0115 OST48 OK/SW-cl.45	No	No	Yes	No	No
Q15154	ILF2_HUMAN	Pericentriolar material 1 protein (PCM-1) (hPCM-1)	PCM1	Yes	No	No	No	No
Q15181	ILF3_HUMAN	Inorganic pyrophosphatase (EC 3.6.1.1) (Pyrophosphate phospho-hydrolase) (PPase)	PPA1 IOPPP PP	No	No	No	Yes	No
P62249	IMA1_HUMAN	40S ribosomal protein S16 (Small ribosomal subunit protein uS9)	RPS16	No	Yes	No	No	No
O14646	IMA4_HUMAN	Chromodomain-helicase-DNA-binding protein 1 (CHD-1) (EC 3.6.4.12) (ATP-dependent helicase CHD1)	CHD1	Yes	No	No	No	No
P62258	IMA5_HUMAN	14-3-3 protein epsilon (14-3-3E)	YWHAE	Yes	Yes	Yes	No	No
Q7L1Q6	IMB1_HUMAN	Basic leucine zipper and W2 domain-containing protein 1 (Protein Orf)	BZW1 BZAP45 KIAA0005	Yes	No	Yes	Yes	No
P16144	IMDH2_HUMAN	Integrin beta-4 (GP150) (CD antigen CD104)	ITGB4	Yes	No	No	No	No
Q15005	IMPA3_HUMAN	Signal peptidase complex subunit 2 (EC 3.4.-.-) (Microsomal signal peptidase 25 kDa subunit) (SPase 25 kDa subunit)	SPCS2 KIAA0102 SPC25	Yes	Yes (N-terminus)	Yes	No	No
O00567	IPO5_HUMAN	Nucleolar protein 56 (Nucleolar protein 5A)	NOP56 NOL5A	No	No	Yes	Yes	No
P02794	IPO7_HUMAN	Ferritin heavy chain (Ferritin H subunit) (EC 1.16.3.1) (Cell proliferation-inducing gene 15 protein) [Cleaved into: Ferritin heavy chain, N-terminally processed]	FTH1 FTH FTHL6 OK/SW-cl.84 PIG15	No	Yes	No	No	No
Q8IVF2	IPYR_HUMAN	Protein AHNAK2	AHNAK2 C14orf78 KIAA2019	No	No	No	Yes	No
P55060	IQGA1_HUMAN	Exportin-2 (Exp2) (Cellular apoptosis susceptibility protein) (Chromosome segregation 1-like protein) (Importin-alpha re-exporter)	CSE1L CAS XPO2	Yes	Yes	No	No	No
Q9UG63	ISOC1_HUMAN	ATP-binding cassette sub-family F member 2 (Iron-inhibited ABC transporter 2)	ABCF2 HUSSY-18	Yes	No	No	No	No
P29144	ITA6_HUMAN	Tripeptidyl-peptidase 2 (TPP-2) (EC 3.4.14.10) (Tripeptidyl aminopeptidase) (Tripeptidyl-peptidase II) (TPP-II)	TPP2	Yes	No	Yes	No	No
P08865	ITAV_HUMAN	40S ribosomal protein SA (37 kDa laminin receptor precursor) (37LRP) (37/67 kDa laminin receptor) (LRP/LR) (67 kDa laminin receptor) (67LR) (Colon carcinoma laminin-binding protein) (Laminin receptor 1) (LamR) (Laminin-binding protein precursor p40) (LBP/p40) (Multidrug resistance-associated protein MGr1-Ag) (NEM/1CHD4) (Small ribosomal subunit protein uS2)	RPSA LAMBR LAMR1	No	No	No	Yes	No
P07910	ITB1_HUMAN	Heterogeneous nuclear ribonucleoproteins C1/C2 (hnRNP C1/C2)	HNRNPC HNRPC	Yes	No	Yes	No	No
P20645	ITB4_HUMAN	Cation-dependent mannose-6-phosphate receptor (CD Man-6-P receptor) (CD-MPR) (46 kDa mannose 6-phosphate receptor) (MPR 46)	M6PR MPR46 MPRD	No	No	Yes	No	No
P46778	ITPI2_HUMAN	60S ribosomal protein L21 (Large ribosomal subunit protein eL21)	RPL21	Yes	No	No, but tagging was present in control cells	No	No
Q6NVV1	ITPR3_HUMAN	Putative 60S ribosomal protein L13a protein RPL13AP3 (60S ribosomal protein L13a pseudogene 3)	RPL13AP3	No	Yes	No	No	No
K7ERQ8	J3KR12_HUMAN	PCAF_N domain-containing protein (Fragment)		No	No	Yes	Yes	No
Q9GZV4	JAGN1_HUMAN	Eukaryotic translation initiation factor 5A-2 (eIF-5A-2) (eIF-5A2) (Eukaryotic initiation factor 5A isoform 2)	EIF5A2	No	Yes	No	No	No
P22626	JAM1_HUMAN	Heterogeneous nuclear ribonucleoproteins A2/B1 (hnRNP A2/B1)	HNRNPA2B1 HNRPA2B1	No	Yes	No, but tagging was present in control cells	No	No
P05556	JIP4_HUMAN	Integrin beta-1 (Fibronectin receptor subunit beta) (Glycoprotein IIa) (GPIIA) (VLA-4 subunit beta) (CD antigen CD29)	ITGB1 FNRB MDF2 MSK12	Yes	Yes (C-terminus)	Yes	No	No
Q96N66	JMJD6_HUMAN	Lysophospholipid acyltransferase 7 (LPLAT 7) (EC 2.3.1.-) (1-acylglycerophosphatidylinositol O-acyltransferase) (EC 2.3.1.n4) (Bladder and breast carcinoma-overexpressed gene 1 protein) (Leukocyte receptor cluster member 4) (Lysophosphatidylinositol acyltransferase) (LPIAT) (Lyso-PI acyltransferase) (Membrane-bound O-acyltransferase domain-containing protein 7) (O-acyltransferase domain-containin…	MBOAT7 BB1 LENG4 OACT7	No	Yes	No	No	No
P08195	K1C18_HUMAN	4F2 cell-surface antigen heavy chain (4F2hc) (4F2 heavy chain antigen) (Lymphocyte activation antigen 4F2 large subunit) (Solute carrier family 3 member 2) (CD antigen CD98)	SLC3A2 MDU1	Yes	No	Yes	No	No
M0QZK8	K7ERQ8_HUMAN	Uncharacterized protein		No	Yes	No	No	No
P16403	KCRB_HUMAN	Histone H1.2 (Histone H1c) (Histone H1d) (Histone H1s-1)	H1-2 H1F2 HIST1H1C	No	No	No	Yes	No
Q14789	KHDR1_HUMAN	Golgin subfamily B member 1 (372 kDa Golgi complex-associated protein) (GCP372) (Giantin) (Macrogolgin)	GOLGB1	Yes	No	Yes	No	No
P62269	KIF11_HUMAN	40S ribosomal protein S18 (Ke-3) (Ke3) (Small ribosomal subunit protein uS13)	RPS18 D6S218E	No	No	No	Yes	No
Q14103	KIF23_HUMAN	Heterogeneous nuclear ribonucleoprotein D0 (hnRNP D0) (AU-rich element RNA-binding protein 1)	HNRNPD AUF1 HNRPD	No	No	Yes	Yes	No
Q9UQ80	KIF2C_HUMAN	Proliferation-associated protein 2G4 (Cell cycle protein p38-2G4 homolog) (hG4-1) (ErbB3-binding protein 1)	PA2G4 EBP1	No	No	Yes	Yes	No
P06865	KITH_HUMAN	Beta-hexosaminidase subunit alpha (EC 3.2.1.52) (Beta-N-acetylhexosaminidase subunit alpha) (Hexosaminidase subunit A) (N-acetyl-beta-glucosaminidase subunit alpha)	HEXA	Yes	No	No	No	No
P18669	KPYM_HUMAN	Phosphoglycerate mutase 1 (EC 5.4.2.11) (EC 5.4.2.4) (BPG-dependent PGAM 1) (Phosphoglycerate mutase isozyme B) (PGAM-B)	PGAM1 PGAMA CDABP0006	No	No	Yes	Yes	No
Q9H0A0	KRI1_HUMAN	RNA cytidine acetyltransferase (EC 2.3.1.-) (18S rRNA cytosine acetyltransferase) (N-acetyltransferase 10) (N-acetyltransferase-like protein) (hALP)	NAT10 ALP KIAA1709	Yes	No	Yes	No	No
Q8N257	KS6A1_HUMAN	Histone H2B type 3-B (H2B type 12)	HIST3H2BB	No	Yes	No	No	No
Q9BTE3	KTN1_HUMAN	Mini-chromosome maintenance complex-binding protein (MCM-BP) (MCM-binding protein)	MCMBP C10orf119	Yes	No	No	No	No
P07900	LA_HUMAN	Heat shock protein HSP 90-alpha (Heat shock 86 kDa) (HSP 86) (HSP86) (Lipopolysaccharide-associated protein 2) (LAP-2) (LPS-associated protein 2) (Renal carcinoma antigen NY-REN-38)	HSP90AA1 HSP90A HSPC1 HSPCA	No	Yes	No	No	No
P14618	LAMP1_HUMAN	Pyruvate kinase PKM (EC 2.7.1.40) (Cytosolic thyroid hormone-binding protein) (CTHBP) (Opa-interacting protein 3) (OIP-3) (Pyruvate kinase 2/3) (Pyruvate kinase muscle isozyme) (Thyroid hormone-binding protein 1) (THBP1) (Tumor M2-PK) (p58)	PKM OIP3 PK2 PK3 PKM2	No	Yes	No	No	No
Q7L014	LASP1_HUMAN	Probable ATP-dependent RNA helicase DDX46 (EC 3.6.4.13) (DEAD box protein 46) (PRP5 homolog)	DDX46 KIAA0801	Yes	No	Yes	No	No
Q13838	LAT1_HUMAN	Spliceosome RNA helicase DDX39B (EC 3.6.4.13) (56 kDa U2AF65-associated protein) (ATP-dependent RNA helicase p47) (DEAD box protein UAP56) (HLA-B-associated transcript 1 protein)	DDX39B BAT1 UAP56	No	Yes	No	No	No
Q6PIU2	LBR_HUMAN	Neutral cholesterol ester hydrolase 1 (NCEH) (EC 3.1.1.-) (Arylacetamide deacetylase-like 1)	NCEH1 AADACL1 KIAA1363	No	Yes	No	No	No
Q04760	LC7L2_HUMAN	Lactoylglutathione lyase (EC 4.4.1.5) (Aldoketomutase) (Glyoxalase I) (Glx I) (Ketone-aldehyde mutase) (Methylglyoxalase) (S-D-lactoylglutathione methylglyoxal lyase)	GLO1	No	No	No	No	Yes
P01891	LC7L3_HUMAN	HLA class I histocompatibility antigen, A alpha chain (Human leukocyte antigen A) (HLA-A)	HLA-A HLAA	Yes	No	Yes	No	No
P04843	LDHA_HUMAN	Dolichyl-diphosphooligosaccharide--protein glycosyltransferase subunit 1 (Dolichyl-diphosphooligosaccharide--protein glycosyltransferase 67 kDa subunit) (Ribophorin I) (RPN-I) (Ribophorin-1)	RPN1	Yes	No	No	Yes	No
P09382	LDHB_HUMAN	Galectin-1 (Gal-1) (14 kDa laminin-binding protein) (HLBP14) (14 kDa lectin) (Beta-galactoside-binding lectin L-14-I) (Galaptin) (HBL) (HPL) (Lactose-binding lectin 1) (Lectin galactoside-binding soluble 1) (Putative MAPK-activating protein PM12) (S-Lac lectin 1)	LGALS1	No	Yes	No	No	No
P11413	LEG1_HUMAN	Glucose-6-phosphate 1-dehydrogenase (G6PD) (EC 1.1.1.49)	G6PD	Yes	No	No	No	No
Q14978	LG3BP_HUMAN	Nucleolar and coiled-body phosphoprotein 1 (140 kDa nucleolar phosphoprotein) (Nopp140) (Hepatitis C virus NS5A-transactivated protein 13) (HCV NS5A-transactivated protein 13) (Nucleolar 130 kDa protein) (Nucleolar phosphoprotein p130)	NOLC1 KIAA0035 NS5ATP13	No	No	No	Yes	No
Q14498	LGUL_HUMAN	RNA-binding protein 39 (CAPER alpha) (Hepatocellular carcinoma protein 1) (RNA-binding motif protein 39) (RNA-binding region-containing protein 2) (Splicing factor HCC1)	RBM39 HCC1 RNPC2	No	No	No	Yes	No
P53582	LIMA1_HUMAN	Methionine aminopeptidase 1 (MAP 1) (MetAP 1) (EC 3.4.11.18) (Peptidase M 1)	METAP1 KIAA0094	No	No	No	No	Yes
P12268	LKHA4_HUMAN	Inosine-5'-monophosphate dehydrogenase 2 (IMP dehydrogenase 2) (IMPD 2) (IMPDH 2) (EC 1.1.1.205) (IMPDH-II)	IMPDH2 IMPD2	Yes	Yes	No	No	No
Q15185	LMAN2_HUMAN	Prostaglandin E synthase 3 (EC 5.3.99.3) (Cytosolic prostaglandin E2 synthase) (cPGES) (Hsp90 co-chaperone) (Progesterone receptor complex p23) (Telomerase-binding protein p23)	PTGES3 P23 TEBP	No	No	No	Yes	No
P06493	LMNA_HUMAN	Cyclin-dependent kinase 1 (CDK1) (EC 2.7.11.22) (EC 2.7.11.23) (Cell division control protein 2 homolog) (Cell division protein kinase 1) (p34 protein kinase)	CDK1 CDC2 CDC28A CDKN1 P34CDC2	No	Yes	No	Yes	No
P26599	LMNB1_HUMAN	Polypyrimidine tract-binding protein 1 (PTB) (57 kDa RNA-binding protein PPTB-1) (Heterogeneous nuclear ribonucleoprotein I) (hnRNP I)	PTBP1 PTB	Yes	No	No	No	No
Q14204	LMNB2_HUMAN	Cytoplasmic dynein 1 heavy chain 1 (Cytoplasmic dynein heavy chain 1) (Dynein heavy chain, cytosolic)	DYNC1H1 DHC1 DNCH1 DNCL DNECL DYHC KIAA0325	No	No	No	Yes	No
P48444	LONM_HUMAN	Coatomer subunit delta (Archain) (Delta-coat protein) (Delta-COP)	ARCN1 COPD	Yes	No	No	Yes	No
P51148	LPPRC_HUMAN	Ras-related protein Rab-5C (L1880) (RAB5L)	RAB5C RABL	No	No	Yes	Yes	No
Q9UBU9	LRC59_HUMAN	Nuclear RNA export factor 1 (Tip-associated protein) (Tip-associating protein) (mRNA export factor TAP)	NXF1 TAP	Yes	No	No	No	No
Q92841	LSM12_HUMAN	Probable ATP-dependent RNA helicase DDX17 (EC 3.6.4.13) (DEAD box protein 17) (DEAD box protein p72) (DEAD box protein p82) (RNA-dependent helicase p72)	DDX17	Yes	No	No	No	No
P12956	LYAG_HUMAN	X-ray repair cross-complementing protein 6 (EC 3.6.4.-) (EC 4.2.99.-) (5'-deoxyribose-5-phosphate lyase Ku70) (5'-dRP lyase Ku70) (70 kDa subunit of Ku antigen) (ATP-dependent DNA helicase 2 subunit 1) (ATP-dependent DNA helicase II 70 kDa subunit) (CTC box-binding factor 75 kDa subunit) (CTC75) (CTCBF) (DNA repair protein XRCC6) (Lupus Ku autoantigen protein p70) (Ku70) (Thyroid-lupus autoantige…	XRCC6 G22P1	No	Yes	No	No	No
Q9BT09	LYRIC_HUMAN	Protein canopy homolog 3 (CTG repeat protein 4a) (Expanded repeat-domain protein CAG/CTG 5) (Protein associated with TLR4) (Trinucleotide repeat-containing gene 5 protein)	CNPY3 CTG4A ERDA5 PRAT4A TNRC5 HSPC084 UNQ1934/PRO4409	No	No	Yes	No	No
O00148	M0QZK8_HUMAN	ATP-dependent RNA helicase DDX39A (EC 3.6.4.13) (DEAD box protein 39) (Nuclear RNA helicase URH49)	DDX39A DDX39	No	Yes	No	No	No
O00159	M0R2N4_HUMAN	Unconventional myosin-Ic (Myosin I beta) (MMI-beta) (MMIb)	MYO1C	Yes	No	Yes	No	No
O00203	M0R2P5_HUMAN	AP-3 complex subunit beta-1 (Adaptor protein complex AP-3 subunit beta-1) (Adaptor-related protein complex 3 subunit beta-1) (Beta-3A-adaptin) (Clathrin assembly protein complex 3 beta-1 large chain)	AP3B1 ADTB3A	Yes	No	No	No	No
Q14166	M2OM_HUMAN	Tubulin--tyrosine ligase-like protein 12 (Inactive tubulin--tyrosine ligase-like protein 12)	TTLL12 KIAA0153	No	No	No	Yes	No
Q8WYP5	MA2A1_HUMAN	Protein ELYS (Embryonic large molecule derived from yolk sac) (Protein MEL-28) (Putative AT-hook-containing transcription factor 1)	AHCTF1 ELYS TMBS62 MSTP108	No	No	No	Yes	No
O14818	MA2B1_HUMAN	Proteasome subunit alpha type-7 (EC 3.4.25.1) (Proteasome subunit RC6-1) (Proteasome subunit XAPC7)	PSMA7 HSPC	No	Yes	No	No	No
P07602	MACF1_HUMAN	Prosaposin (Proactivator polypeptide) [Cleaved into: Saposin-A (Protein A); Saposin-B-Val; Saposin-B (Cerebroside sulfate activator) (CSAct) (Dispersin) (Sphingolipid activator protein 1) (SAP-1) (Sulfatide/GM1 activator); Saposin-C (A1 activator) (Co-beta-glucosidase) (Glucosylceramidase activator) (Sphingolipid activator protein 2) (SAP-2); Saposin-D (Component C) (Protein C)]	PSAP GLBA SAP1	No	No	No	No	Yes
P52209	MAGA4_HUMAN	6-phosphogluconate dehydrogenase, decarboxylating (EC 1.1.1.44)	PGD PGDH	Yes	No	No	Yes	No
O43291	MAGB2_HUMAN	Kunitz-type protease inhibitor 2 (Hepatocyte growth factor activator inhibitor type 2) (HAI-2) (Placental bikunin)	SPINT2 HAI2 KOP	No	No	No	Yes	No
Q8TAQ2	MAGT1_HUMAN	SWI/SNF complex subunit SMARCC2 (BRG1-associated factor 170) (BAF170) (SWI/SNF complex 170 kDa subunit) (SWI/SNF-related matrix-associated actin-dependent regulator of chromatin subfamily C member 2)	SMARCC2 BAF170	Yes	No	No	No	No
P55786	MAOX_HUMAN	Puromycin-sensitive aminopeptidase (PSA) (EC 3.4.11.14) (Cytosol alanyl aminopeptidase) (AAP-S)	NPEPPS PSA	Yes	No	Yes	Yes	No
P51991	MAP11_HUMAN	Heterogeneous nuclear ribonucleoprotein A3 (hnRNP A3)	HNRNPA3 HNRPA3	No	No	No, but tagging was present in control cells	Yes	No
P35237	MAP4_HUMAN	Serpin B6 (Cytoplasmic antiproteinase) (CAP) (Peptidase inhibitor 6) (PI-6) (Placental thrombin inhibitor)	SERPINB6 PI6 PTI	No	No	No	Yes	No
Q99613	MARK2_HUMAN	Eukaryotic translation initiation factor 3 subunit C (eIF3c) (Eukaryotic translation initiation factor 3 subunit 8) (eIF3 p110)	EIF3C EIF3S8	Yes	No	No	No	No
P51610	MATR3_HUMAN	Host cell factor 1 (HCF) (HCF-1) (C1 factor) (CFF) (VCAF) (VP16 accessory protein) [Cleaved into: HCF N-terminal chain 1; HCF N-terminal chain 2; HCF N-terminal chain 3; HCF N-terminal chain 4; HCF N-terminal chain 5; HCF N-terminal chain 6; HCF C-terminal chain 1; HCF C-terminal chain 2; HCF C-terminal chain 3; HCF C-terminal chain 4; HCF C-terminal chain 5; HCF C-terminal chain 6]	HCFC1 HCF1 HFC1	No	No	No	Yes	No
Q9Y3B3	MBB1A_HUMAN	Transmembrane emp24 domain-containing protein 7 (p24 family protein gamma-3) (p24gamma3) (p27)	TMED7 CGI-109	No	No	Yes	No	No
G3V325	MBNL1_HUMAN	ATP5MF-PTCD1 readthrough	ATP5MF-PTCD1	No	Yes (N-terminus)	No	No	No
Q96PK6	MBOA5_HUMAN	RNA-binding protein 14 (Paraspeckle protein 2) (PSP2) (RNA-binding motif protein 14) (RRM-containing coactivator activator/modulator) (Synaptotagmin-interacting protein) (SYT-interacting protein)	RBM14 SIP	Yes	No	No	Yes	No
Q9UKV3	MBOA7_HUMAN	Apoptotic chromatin condensation inducer in the nucleus (Acinus)	ACIN1 ACINUS KIAA0670	Yes	No	No	No	No
P59190	MCM2_HUMAN	Ras-related protein Rab-15	RAB15	No	Yes	No	No	No
P30101	MCM3_HUMAN	Protein disulfide-isomerase A3 (EC 5.3.4.1) (58 kDa glucose-regulated protein) (58 kDa microsomal protein) (p58) (Disulfide isomerase ER-60) (Endoplasmic reticulum resident protein 57) (ER protein 57) (ERp57) (Endoplasmic reticulum resident protein 60) (ER protein 60) (ERp60)	PDIA3 ERP57 ERP60 GRP58	No	No	Yes	Yes	No
P43307	MCM4_HUMAN	Translocon-associated protein subunit alpha (TRAP-alpha) (Signal sequence receptor subunit alpha) (SSR-alpha)	SSR1 TRAPA PSEC0262	No	No	No	Yes	No
P43358	MCM5_HUMAN	Melanoma-associated antigen 4 (Cancer/testis antigen 1.4) (CT1.4) (MAGE-4 antigen) (MAGE-41 antigen) (MAGE-X2 antigen)	MAGEA4 MAGE4	No	Yes	No	No	No
Q6L8Q7	MCM6_HUMAN	2',5'-phosphodiesterase 12 (2'-PDE) (2-PDE) (EC 3.1.4.-) (Mitochondrial deadenylase) (EC 3.1.13.4)	PDE12	Yes	No	No	No	No
P43487	MCM7_HUMAN	Ran-specific GTPase-activating protein (Ran-binding protein 1) (RanBP1)	RANBP1	No	No	No	Yes	No
Q9Y490	MCMBP_HUMAN	Talin-1	TLN1 KIAA1027 TLN	Yes	No	Yes	No	No
P50750	MDHM_HUMAN	Cyclin-dependent kinase 9 (EC 2.7.11.22) (EC 2.7.11.23) (C-2K) (Cell division cycle 2-like protein kinase 4) (Cell division protein kinase 9) (Serine/threonine-protein kinase PITALRE) (Tat-associated kinase complex catalytic subunit)	CDK9 CDC2L4 TAK	No	No	Yes	No	No
P61978	MECP2_HUMAN	Heterogeneous nuclear ribonucleoprotein K (hnRNP K) (Transformation up-regulated nuclear protein) (TUNP)	HNRNPK HNRPK	No	Yes	No	No	No
Q13428	METK1_HUMAN	Treacle protein (Treacher Collins syndrome protein)	TCOF1	Yes	No	No	No	No
P39687	METK2_HUMAN	Acidic leucine-rich nuclear phosphoprotein 32 family member A (Acidic nuclear phosphoprotein pp32) (pp32) (Leucine-rich acidic nuclear protein) (LANP) (Mapmodulin) (Potent heat-stable protein phosphatase 2A inhibitor I1PP2A) (Putative HLA-DR-associated protein I) (PHAPI)	ANP32A C15orf1 LANP MAPM PHAP1	No	No	No	Yes	No
Q15021	MGAT2_HUMAN	Condensin complex subunit 1 (Chromosome condensation-related SMC-associated protein 1) (Chromosome-associated protein D2) (hCAP-D2) (Non-SMC condensin I complex subunit D2) (XCAP-D2 homolog)	NCAPD2 CAPD2 CNAP1 KIAA0159	Yes	No	No	No	No
P13073	MGST1_HUMAN	Cytochrome c oxidase subunit 4 isoform 1, mitochondrial (Cytochrome c oxidase polypeptide IV) (Cytochrome c oxidase subunit IV isoform 1) (COX IV-1)	COX4I1 COX4	No	No	Yes	No	No
Q92614	MIC60_HUMAN	Unconventional myosin-XVIIIa (Molecule associated with JAK3 N-terminus) (MAJN) (Myosin containing a PDZ domain) (Surfactant protein receptor SP-R210) (SP-R210)	MYO18A CD245 KIAA0216 MYSPDZ	No	No	Yes	No	No
P25685	ML12A_HUMAN	DnaJ homolog subfamily B member 1 (DnaJ protein homolog 1) (Heat shock 40 kDa protein 1) (HSP40) (Heat shock protein 40) (Human DnaJ protein 1) (hDj-1)	DNAJB1 DNAJ1 HDJ1 HSPF1	Yes	No	No	Yes	No
O15042	ML12B_HUMAN	U2 snRNP-associated SURP motif-containing protein (140 kDa Ser/Arg-rich domain protein) (U2-associated protein SR140)	U2SURP KIAA0332 SR140	Yes	No	No	No	No
P31939	MOES_HUMAN	Bifunctional purine biosynthesis protein PURH [Cleaved into: Bifunctional purine biosynthesis protein PURH, N-terminally processed] [Includes: Phosphoribosylaminoimidazolecarboxamide formyltransferase (EC 2.1.2.3) (5-aminoimidazole-4-carboxamide ribonucleotide formyltransferase) (AICAR transformylase); IMP cyclohydrolase (EC 3.5.4.10) (ATIC) (IMP synthase) (Inosinicase)]	ATIC PURH OK/SW-cl.86	No	No	Yes	Yes	No
Q32P41	MOGS_HUMAN	tRNA (guanine(37)-N1)-methyltransferase (EC 2.1.1.228) (M1G-methyltransferase) (tRNA [GM37] methyltransferase) (tRNA methyltransferase 5 homolog)	TRMT5 KIAA1393 TRM5	Yes	No	No	No	No
P62316	MOT1_HUMAN	Small nuclear ribonucleoprotein Sm D2 (Sm-D2) (snRNP core protein D2)	SNRPD2 SNRPD1	No	No	No	Yes	No
O43252	MOT4_HUMAN	Bifunctional 3'-phosphoadenosine 5'-phosphosulfate synthase 1 (PAPS synthase 1) (PAPSS 1) (Sulfurylase kinase 1) (SK 1) (SK1) [Includes: Sulfate adenylyltransferase (EC 2.7.7.4) (ATP-sulfurylase) (Sulfate adenylate transferase) (SAT); Adenylyl-sulfate kinase (EC 2.7.1.25) (3'-phosphoadenosine-5'-phosphosulfate synthase) (APS kinase) (Adenosine-5'-phosphosulfate 3'-phosphotransferase) (Adenylylsul…	PAPSS1 ATPSK1 PAPSS	Yes	No	No	No	No
Q13435	MPCP_HUMAN	Splicing factor 3B subunit 2 (Pre-mRNA-splicing factor SF3b 145 kDa subunit) (SF3b145) (Spliceosome-associated protein 145) (SAP 145)	SF3B2 SAP145	Yes	No	No	No	No
P26373	MPRD_HUMAN	60S ribosomal protein L13 (Breast basic conserved protein 1) (Large ribosomal subunit protein eL13)	RPL13 BBC1 OK/SW-cl.46	No	No	No	Yes	No
P15170	MPRI_HUMAN	Eukaryotic peptide chain release factor GTP-binding subunit ERF3A (Eukaryotic peptide chain release factor subunit 3a) (eRF3a) (G1 to S phase transition protein 1 homolog)	GSPT1 ERF3A	Yes	No	Yes	Yes	No
O95782	MTA2_HUMAN	AP-2 complex subunit alpha-1 (100 kDa coated vesicle protein A) (Adaptor protein complex AP-2 subunit alpha-1) (Adaptor-related protein complex 2 subunit alpha-1) (Alpha-adaptin A) (Alpha1-adaptin) (Clathrin assembly protein complex 2 alpha-A large chain) (Plasma membrane adaptor HA2/AP2 adaptin alpha A subunit)	AP2A1 ADTAA CLAPA1	Yes	No	No	No	No
Q15366	MTAP_HUMAN	Poly(rC)-binding protein 2 (Alpha-CP2) (Heterogeneous nuclear ribonucleoprotein E2) (hnRNP E2)	PCBP2	No	Yes	No	No	No
P51608	MUC18_HUMAN	Methyl-CpG-binding protein 2 (MeCp-2 protein) (MeCp2)	MECP2	No	No	Yes	No	No
Q6S8J3	MVP_HUMAN	POTE ankyrin domain family member E (ANKRD26-like family C member 1A) (Prostate, ovary, testis-expressed protein on chromosome 2) (POTE-2)	POTEE A26C1A POTE2	No	Yes	No	No	No
Q9NTX5	MY18A_HUMAN	Ethylmalonyl-CoA decarboxylase (EC 4.1.1.94) (Enoyl-CoA hydratase domain-containing protein 1) (Methylmalonyl-CoA decarboxylase) (MMCD)	ECHDC1	Yes	No	No	No	No
P46781	MYH10_HUMAN	40S ribosomal protein S9 (Small ribosomal subunit protein uS4)	RPS9	Yes	Yes	No	No	No
Q99880	MYH14_HUMAN	Histone H2B type 1-L (Histone H2B.c) (H2B/c)	H2BC13 H2BFC HIST1H2BL	No	Yes	No	No	No
P46779	MYH9_HUMAN	60S ribosomal protein L28 (Large ribosomal subunit protein eL28)	RPL28	Yes	No	No	No	No
P62987	MYL6_HUMAN	Ubiquitin-60S ribosomal protein L40 (CEP52) (Ubiquitin A-52 residue ribosomal protein fusion product 1) [Cleaved into: Ubiquitin; 60S ribosomal protein L40 (Large ribosomal subunit protein eL40)]	UBA52 UBCEP2	No	Yes	No	No	No
O60716	MYO1B_HUMAN	Catenin delta-1 (Cadherin-associated Src substrate) (CAS) (p120 catenin) (p120(ctn)) (p120(cas))	CTNND1 KIAA0384	Yes	No	No	Yes	No
O00303	MYO1C_HUMAN	Eukaryotic translation initiation factor 3 subunit F (eIF3f) (Deubiquitinating enzyme eIF3f) (EC 3.4.19.12) (Eukaryotic translation initiation factor 3 subunit 5) (eIF-3-epsilon) (eIF3 p47)	EIF3F EIF3S5	No	No	Yes	Yes	No
O14672	MYOF_HUMAN	Disintegrin and metalloproteinase domain-containing protein 10 (ADAM 10) (EC 3.4.24.81) (CDw156) (Kuzbanian protein homolog) (Mammalian disintegrin-metalloprotease) (CD antigen CD156c)	ADAM10 KUZ MADM	No	No	No	No	Yes
Q9Y678	NAA15_HUMAN	Coatomer subunit gamma-1 (Gamma-1-coat protein) (Gamma-1-COP)	COPG1 COPG	Yes	No	Yes	No	No
Q8NFI4	NAB2_HUMAN	Putative protein FAM10A5 (Suppression of tumorigenicity 13 pseudogene 5)	ST13P5 FAM10A5	Yes	No	No	No	No
B5ME19	NACAM_HUMAN	Eukaryotic translation initiation factor 3 subunit C-like protein	EIF3CL	Yes	No	Yes	No	No
Q01081	NALP2_HUMAN	Splicing factor U2AF 35 kDa subunit (U2 auxiliary factor 35 kDa subunit) (U2 small nuclear RNA auxiliary factor 1) (U2 snRNP auxiliary factor small subunit)	U2AF1 U2AF35 U2AFBP FP793	No	Yes (N-terminus)	No	No	No
P35221	NAT10_HUMAN	Catenin alpha-1 (Alpha E-catenin) (Cadherin-associated protein) (Renal carcinoma antigen NY-REN-13)	CTNNA1	Yes	No	No	Yes	No
Q96QR8	NCEH1_HUMAN	Transcriptional activator protein Pur-beta (Purine-rich element-binding protein B)	PURB	Yes	No	No	No	No
P21796	NCPR_HUMAN	Voltage-dependent anion-selective channel protein 1 (VDAC-1) (hVDAC1) (Outer mitochondrial membrane protein porin 1) (Plasmalemmal porin) (Porin 31HL) (Porin 31HM)	VDAC1 VDAC	No	Yes	No	No	No
P28072	NDKB_HUMAN	Proteasome subunit beta type-6 (EC 3.4.25.1) (Macropain delta chain) (Multicatalytic endopeptidase complex delta chain) (Proteasome delta chain) (Proteasome subunit Y)	PSMB6 LMPY Y	No	No	No	Yes	No
Q14195	NECT2_HUMAN	Dihydropyrimidinase-related protein 3 (DRP-3) (Collapsin response mediator protein 4) (CRMP-4) (Unc-33-like phosphoprotein 1) (ULIP-1)	DPYSL3 CRMP4 DRP3 ULIP ULIP1	No	No	No, but tagging was present in control cells	No	No
Q9BXJ9	NELFD_HUMAN	N-alpha-acetyltransferase 15, NatA auxiliary subunit (Gastric cancer antigen Ga19) (N-terminal acetyltransferase) (NMDA receptor-regulated protein 1) (Protein tubedown-1) (Tbdn100)	NAA15 GA19 NARG1 NATH TBDN100	Yes	No	No	No	No
O43847	NENF_HUMAN	Nardilysin (EC 3.4.24.61) (N-arginine dibasic convertase) (NRD convertase) (NRD-C) (Nardilysin convertase)	NRDC NRD1	No	No	No	No	Yes
P62807	NH2L1_HUMAN	Histone H2B type 1-C/E/F/G/I (Histone H2B.1 A) (Histone H2B.a) (H2B/a) (Histone H2B.g) (H2B/g) (Histone H2B.h) (H2B/h) (Histone H2B.k) (H2B/k) (Histone H2B.l) (H2B/l)	H2BC4 H2BFL HIST1H2BC; H2BC6 H2BFH HIST1H2BE; H2BC7 H2BFG HIST1H2BF; H2BC8 H2BFA HIST1H2BG; H2BC10 H2BFK HIST1H2BI	No	Yes	No	No	No
P06576	NIF3L_HUMAN	ATP synthase subunit beta, mitochondrial (EC 7.1.2.2) (ATP synthase F1 subunit beta)	ATP5F1B ATP5B ATPMB ATPSB	Yes	Yes	No	No	No
O15020	NOB1_HUMAN	Spectrin beta chain, non-erythrocytic 2 (Beta-III spectrin) (Spinocerebellar ataxia 5 protein)	SPTBN2 KIAA0302 SCA5	No	No	No	No	Yes
Q8N9T8	NOC2L_HUMAN	Protein KRI1 homolog	KRI1	No	No	No	No	Yes
P29323	NOG1_HUMAN	Ephrin type-B receptor 2 (EC 2.7.10.1) (Developmentally-regulated Eph-related tyrosine kinase) (ELK-related tyrosine kinase) (EPH tyrosine kinase 3) (EPH-like kinase 5) (EK5) (hEK5) (Renal carcinoma antigen NY-REN-47) (Tyrosine-protein kinase TYRO5) (Tyrosine-protein kinase receptor EPH-3) [Cleaved into: EphB2/CTF1; EphB2/CTF2]	EPHB2 DRT EPHT3 EPTH3 ERK HEK5 TYRO5	Yes	No	No	No	No
Q709C8	NOL6_HUMAN	Vacuolar protein sorting-associated protein 13C	VPS13C KIAA1421	Yes	No	No	No	No
Q7L5N1	NOLC1_HUMAN	COP9 signalosome complex subunit 6 (SGN6) (Signalosome subunit 6) (JAB1-containing signalosome subunit 6) (MOV34 homolog) (Vpr-interacting protein) (hVIP)	COPS6 CSN6 HVIP	Yes	No	No	No	No
Q8IWX8	NONO_HUMAN	Calcium homeostasis endoplasmic reticulum protein (ERPROT 213-21) (SR-related CTD-associated factor 6)	CHERP DAN26 SCAF6	Yes	No	Yes	No	No
P53396	NOP2_HUMAN	ATP-citrate synthase (EC 2.3.3.8) (ATP-citrate (pro-S-)-lyase) (ACL) (Citrate cleavage enzyme)	ACLY	Yes	No	Yes	No	No
O14681	NOP56_HUMAN	Etoposide-induced protein 2.4 homolog (p53-induced gene 8 protein)	EI24 PIG8	No	No	Yes	No	No
P60660	NOP58_HUMAN	Myosin light polypeptide 6 (17 kDa myosin light chain) (LC17) (Myosin light chain 3) (MLC-3) (Myosin light chain alkali 3) (Myosin light chain A3) (Smooth muscle and nonmuscle myosin light chain alkali 6)	MYL6	No	No	No	No	Yes
P08758	NPM_HUMAN	Annexin A5 (Anchorin CII) (Annexin V) (Annexin-5) (Calphobindin I) (CBP-I) (Endonexin II) (Lipocortin V) (Placental anticoagulant protein 4) (PP4) (Placental anticoagulant protein I) (PAP-I) (Thromboplastin inhibitor) (Vascular anticoagulant-alpha) (VAC-alpha)	ANXA5 ANX5 ENX2 PP4	No	No	Yes	Yes	No
O95163	NPM3_HUMAN	Elongator complex protein 1 (ELP1) (IkappaB kinase complex-associated protein) (IKK complex-associated protein) (p150)	ELP1 IKAP IKBKAP	Yes	No	No	No	No
P38159	NQO1_HUMAN	RNA-binding motif protein, X chromosome (Glycoprotein p43) (Heterogeneous nuclear ribonucleoprotein G) (hnRNP G) [Cleaved into: RNA-binding motif protein, X chromosome, N-terminally processed]	RBMX HNRPG RBMXP1	Yes	No	No, but tagging was present in control cells	Yes
O60762	NRDC_HUMAN	Dolichol-phosphate mannosyltransferase subunit 1 (EC 2.4.1.83) (Dolichol-phosphate mannose synthase subunit 1) (DPM synthase subunit 1) (Dolichyl-phosphate beta-D-mannosyltransferase subunit 1) (Mannose-P-dolichol synthase subunit 1) (MPD synthase subunit 1)	DPM1	Yes	No	No	No	No
P05026	NSF1C_HUMAN	Sodium/potassium-transporting ATPase subunit beta-1 (Sodium/potassium-dependent ATPase subunit beta-1)	ATP1B1 ATP1B	No	No	No	No	Yes
Q9Y5M8	NTM1A_HUMAN	Signal recognition particle receptor subunit beta (SR-beta) (Protein APMCF1)	SRPRB PSEC0230	Yes	No	No	No	No
P62888	NU107_HUMAN	60S ribosomal protein L30 (Large ribosomal subunit protein eL30)	RPL30	No	No	No	Yes	No
Q9HD45	NU133_HUMAN	Transmembrane 9 superfamily member 3 (EP70-P-iso) (SM-11044-binding protein)	TM9SF3 SMBP UNQ245/PRO282	No	No	Yes	No	No
P60228	NU153_HUMAN	Eukaryotic translation initiation factor 3 subunit E (eIF3e) (Eukaryotic translation initiation factor 3 subunit 6) (Viral integration site protein INT-6 homolog) (eIF-3 p48)	EIF3E EIF3S6 INT6	Yes	No	No	Yes	No
O95232	NU155_HUMAN	Luc7-like protein 3 (Cisplatin resistance-associated-overexpressed protein) (Luc7A) (Okadaic acid-inducible phosphoprotein OA48-18) (cAMP regulatory element-associated protein 1) (CRE-associated protein 1) (CREAP-1)	LUC7L3 CREAP1 CROP O48	No	No	No	Yes	No
Q15056	NU160_HUMAN	Eukaryotic translation initiation factor 4H (eIF-4H) (Williams-Beuren syndrome chromosomal region 1 protein)	EIF4H KIAA0038 WBSCR1 WSCR1	No	No	No	Yes	No
Q96A08	NU188_HUMAN	Histone H2B type 1-A (Histone H2B, testis) (TSH2B.1) (hTSH2B) (Testis-specific histone H2B)	H2BC1 HIST1H2BA TSH2B	No	No	Yes	No	No
Q9NUQ8	NU205_HUMAN	ATP-binding cassette sub-family F member 3	ABCF3	Yes	No	No	No	No
P25705	NUCL_HUMAN	ATP synthase subunit alpha, mitochondrial (ATP synthase F1 subunit alpha)	ATP5F1A ATP5A ATP5A1 ATP5AL2 ATPM	No	Yes	No	No	No
P48723	NUDC_HUMAN	Heat shock 70 kDa protein 13 (Microsomal stress-70 protein ATPase core) (Stress-70 protein chaperone microsome-associated 60 kDa protein)	HSPA13 STCH	No	No	No	No	Yes
A2RTX5	NUDT5_HUMAN	Threonine--tRNA ligase 2, cytoplasmic (EC 6.1.1.3) (Threonyl-tRNA synthetase) (ThrRS) (Threonyl-tRNA synthetase protein 3)	TARS3 TARSL2	No	No	No	No	Yes
Q7LGA3	NUMA1_HUMAN	Heparan sulfate 2-O-sulfotransferase 1 (2-O-sulfotransferase) (2OST) (EC 2.8.2.-)	HS2ST1 HS2ST KIAA0448	No	No	Yes	No	No
P20810	NXF1_HUMAN	Calpastatin (Calpain inhibitor) (Sperm BS-17 component)	CAST	No	No	No	No	Yes
Q12797	OCAD1_HUMAN	Aspartyl/asparaginyl beta-hydroxylase (EC 1.14.11.16) (Aspartate beta-hydroxylase) (ASP beta-hydroxylase) (Peptide-aspartate beta-dioxygenase)	ASPH BAH	Yes	Yes (N-terminus)	Yes	No	No
P04899	OLA1_HUMAN	Guanine nucleotide-binding protein G(i) subunit alpha-2 (Adenylate cyclase-inhibiting G alpha protein)	GNAI2 GNAI2B	No	Yes (N-terminus)	Yes	No	No
O60832	OPA1_HUMAN	H/ACA ribonucleoprotein complex subunit DKC1 (EC 5.4.99.-) (CBF5 homolog) (Dyskerin) (Nopp140-associated protein of 57 kDa) (Nucleolar protein NAP57) (Nucleolar protein family A member 4) (snoRNP protein DKC1)	DKC1 NOLA4	Yes	No	Yes	No	No
P50995	OSBL8_HUMAN	Annexin A11 (56 kDa autoantigen) (Annexin XI) (Annexin-11) (Calcyclin-associated annexin 50) (CAP-50)	ANXA11 ANX11	Yes	No	No	No	No
P49841	OST48_HUMAN	Glycogen synthase kinase-3 beta (GSK-3 beta) (EC 2.7.11.26) (Serine/threonine-protein kinase GSK3B) (EC 2.7.11.1)	GSK3B	No	No	No	Yes	No
Q9UHD8	OTUB1_HUMAN	Septin-9 (MLL septin-like fusion protein MSF-A) (MLL septin-like fusion protein) (Ovarian/Breast septin) (Ov/Br septin) (Septin D1)	SEPTIN9 KIAA0991 MSF SEPT9	Yes	No	No	No	No
P04183	OXSR1_HUMAN	Thymidine kinase, cytosolic (EC 2.7.1.21)	TK1	No	No	No	Yes	No
P42785	P5CR1_HUMAN	Lysosomal Pro-X carboxypeptidase (EC 3.4.16.2) (Angiotensinase C) (Lysosomal carboxypeptidase C) (Proline carboxypeptidase) (Prolylcarboxypeptidase) (PRCP)	PRCP PCP	Yes	No	Yes	No	No
Q9UBW8	P5CR2_HUMAN	COP9 signalosome complex subunit 7a (SGN7a) (Signalosome subunit 7a) (Dermal papilla-derived protein 10) (JAB1-containing signalosome subunit 7a)	COPS7A CSN7A DERP10	Yes	No	No	No	No
P18887	PA2G4_HUMAN	DNA repair protein XRCC1 (X-ray repair cross-complementing protein 1)	XRCC1	No	No	No	No	Yes
P15311	PABP1_HUMAN	Ezrin (Cytovillin) (Villin-2) (p81)	EZR VIL2	Yes	Yes	No	No	No
Q9BSJ8	PABP2_HUMAN	Extended synaptotagmin-1 (E-Syt1) (Membrane-bound C2 domain-containing protein)	ESYT1 FAM62A KIAA0747 MBC2	Yes	No	No	No	No
Q16643	PABP4_HUMAN	Drebrin (Developmentally-regulated brain protein)	DBN1 D0S117E	Yes	No	No	Yes	No
Q9H074	PAF1_HUMAN	Polyadenylate-binding protein-interacting protein 1 (PABP-interacting protein 1) (PAIP-1) (Poly(A)-binding protein-interacting protein 1)	PAIP1	No	No	Yes	Yes	No
Q99879	PAGE2_HUMAN	Histone H2B type 1-M (Histone H2B.e) (H2B/e)	H2BC14 H2BFE HIST1H2BM	No	Yes	No	No	No
P19022	PAIP1_HUMAN	Cadherin-2 (CDw325) (Neural cadherin) (N-cadherin) (CD antigen CD325)	CDH2 CDHN NCAD	Yes	No	No	No	No
Q6DRA6	PAIRB_HUMAN	Putative histone H2B type 2-D (H2B-clustered histone 19 pseudogene)	H2BC19P HIST2H2BD	No	No	Yes (tagging already detected in control cells)	No	No
Q15742	PAK2_HUMAN	NGFI-A-binding protein 2 (EGR-1-binding protein 2) (Melanoma-associated delayed early response protein) (Protein MADER)	NAB2 MADER	Yes	No	No	No	No
Q9NQC3	PALLD_HUMAN	Reticulon-4 (Foocen) (Neurite outgrowth inhibitor) (Nogo protein) (Neuroendocrine-specific protein) (NSP) (Neuroendocrine-specific protein C homolog) (RTN-x) (Reticulon-5)	RTN4 KIAA0886 NOGO My043 SP1507	No	Yes	No	No	No
P61289	PAPOA_HUMAN	Proteasome activator complex subunit 3 (11S regulator complex subunit gamma) (REG-gamma) (Activator of multicatalytic protease subunit 3) (Ki nuclear autoantigen) (Proteasome activator 28 subunit gamma) (PA28g) (PA28gamma)	PSME3	Yes	No	No	No	No
O43765	PAPS1_HUMAN	Small glutamine-rich tetratricopeptide repeat-containing protein alpha (Alpha-SGT) (Vpu-binding protein) (UBP)	SGTA SGT SGT1	No	No	Yes	No	No
Q9UNZ2	PARK7_HUMAN	NSFL1 cofactor p47 (UBX domain-containing protein 2C) (p97 cofactor p47)	NSFL1C UBXN2C	Yes	No	Yes	No	No
P12236	PARP1_HUMAN	ADP/ATP translocase 3 (ADP,ATP carrier protein 3) (ADP,ATP carrier protein, isoform T2) (ANT 2) (Adenine nucleotide translocator 3) (ANT 3) (Solute carrier family 25 member 6) [Cleaved into: ADP/ATP translocase 3, N-terminally processed]	SLC25A6 ANT3 CDABP0051	No	Yes	No	No	No
A0A0B4J2E5	PARP4_HUMAN	Uncharacterized protein	LOC102724159	No	No	No	No	Yes
Q8IZP2	PCBP1_HUMAN	Putative protein FAM10A4 (Suppression of tumorigenicity 13 pseudogene 4)	ST13P4 FAM10A4	Yes	No	Yes	No	No
Q8N0Y7	PCBP2_HUMAN	Probable phosphoglycerate mutase 4 (EC 5.4.2.11) (EC 5.4.2.4)	PGAM4 PGAM3	No	No	Yes	Yes	No
Q86XP3	PCM1_HUMAN	ATP-dependent RNA helicase DDX42 (EC 3.6.4.13) (DEAD box protein 42) (RNA helicase-like protein) (RHELP) (RNA helicase-related protein) (RNAHP) (SF3b DEAD box protein) (Splicing factor 3B-associated 125 kDa protein) (SF3b125)	DDX42	No	No	No	Yes	No
P15880	PCNA_HUMAN	40S ribosomal protein S2 (40S ribosomal protein S4) (Protein LLRep3) (Small ribosomal subunit protein uS5)	RPS2 RPS4	No	Yes	No	No	No
P51572	PCP_HUMAN	B-cell receptor-associated protein 31 (BCR-associated protein 31) (Bap31) (6C6-AG tumor-associated antigen) (Protein CDM) (p28)	BCAP31 BAP31 DXS1357E	No	Yes	No	No	No
Q9HDC9	PDC6I_HUMAN	Adipocyte plasma membrane-associated protein (Protein BSCv)	APMAP C20orf3 UNQ1869/PRO4305	Yes	No	Yes	No	No
Q96JY6	PDE12_HUMAN	PDZ and LIM domain protein 2 (PDZ-LIM protein mystique)	PDLIM2 PP6345	Cleavage only detected in untreated cells	No	No	No	No
P09429	PDIA1_HUMAN	High mobility group protein B1 (High mobility group protein 1) (HMG-1)	HMGB1 HMG1	No	No	No	Yes	No
P38919	PDIA3_HUMAN	Eukaryotic initiation factor 4A-III (eIF-4A-III) (eIF4A-III) (EC 3.6.4.13) (ATP-dependent RNA helicase DDX48) (ATP-dependent RNA helicase eIF4A-3) (DEAD box protein 48) (Eukaryotic initiation factor 4A-like NUK-34) (Eukaryotic translation initiation factor 4A isoform 3) (Nuclear matrix protein 265) (NMP 265) (hNMP 265) [Cleaved into: Eukaryotic initiation factor 4A-III, N-terminally processed]	EIF4A3 DDX48 KIAA0111	Yes	No	Yes	Yes	No
Q86VY4	PDIA6_HUMAN	Testis-specific Y-encoded-like protein 5 (TSPY-like protein 5)	TSPYL5 KIAA1750	No	No	Yes	No	No
Q9UKK9	PDLI2_HUMAN	ADP-sugar pyrophosphatase (EC 3.6.1.13) (8-oxo-dGDP phosphatase) (EC 3.6.1.58) (Nuclear ATP-synthesis protein NUDIX5) (EC 2.7.7.96) (Nucleoside diphosphate-linked moiety X motif 5) (Nudix motif 5) (hNUDT5) (YSA1H)	NUDT5 NUDIX5 HSPC115	Yes	No	No	No	No
Q92616	PDS5A_HUMAN	eIF-2-alpha kinase activator GCN1 (GCN1 eIF-2-alpha kinase activator homolog) (GCN1-like protein 1) (General control of amino-acid synthesis 1-like protein 1) (Translational activator GCN1) (HsGCN1)	GCN1 GCN1L1 KIAA0219	No	Yes	No	No	No
P38646	PEBP1_HUMAN	Stress-70 protein, mitochondrial (75 kDa glucose-regulated protein) (GRP-75) (Heat shock 70 kDa protein 9) (Mortalin) (MOT) (Peptide-binding protein 74) (PBP74)	HSPA9 GRP75 HSPA9B mt-HSP70	No	Yes	No	No	No
O60841	PEPL_HUMAN	Eukaryotic translation initiation factor 5B (eIF-5B) (EC 3.6.5.3) (Translation initiation factor IF-2)	EIF5B IF2 KIAA0741	Yes	No	No	No	No
O75915	PEX14_HUMAN	PRA1 family protein 3 (ADP-ribosylation factor-like protein 6-interacting protein 5) (ARL-6-interacting protein 5) (Aip-5) (Cytoskeleton-related vitamin A-responsive protein) (Dermal papilla-derived protein 11) (GTRAP3-18) (Glutamate transporter EAAC1-interacting protein) (JM5) (Prenylated Rab acceptor protein 2) (Protein JWa) (Putative MAPK-activating protein PM27)	ARL6IP5 DERP11 JWA PRA2 PRAF3 HSPC127	No	Yes	No	No	No
Q13867	PFKAP_HUMAN	Bleomycin hydrolase (BH) (BLM hydrolase) (BMH) (EC 3.4.22.40)	BLMH	No	Yes	No	No	No
P23528	PGAM1_HUMAN	Cofilin-1 (18 kDa phosphoprotein) (p18) (Cofilin, non-muscle isoform)	CFL1 CFL	No	Yes	No	No	No
Q9C0C2	PGAM4_HUMAN	182 kDa tankyrase-1-binding protein	TNKS1BP1 KIAA1741 TAB182	Yes	No	No	No	No
Q9UJS0	PGAM5_HUMAN	Calcium-binding mitochondrial carrier protein Aralar2 (Citrin) (Mitochondrial aspartate glutamate carrier 2) (Solute carrier family 25 member 13)	SLC25A13 ARALAR2	Yes	No	No	No	No
P05388	PGK1_HUMAN	60S acidic ribosomal protein P0 (60S ribosomal protein L10E) (Large ribosomal subunit protein uL10)	RPLP0	No	No	No	Yes	No
Q9UPU5	PHB2_HUMAN	Ubiquitin carboxyl-terminal hydrolase 24 (EC 3.4.19.12) (Deubiquitinating enzyme 24) (Ubiquitin thioesterase 24) (Ubiquitin-specific-processing protease 24)	USP24 KIAA1057	Yes	No	No	No	No
Q9P258	PIGT_HUMAN	Protein RCC2 (RCC1-like protein TD-60) (Telophase disk protein of 60 kDa)	RCC2 KIAA1470 TD60	Yes	No	Yes	No	No
P54578	PININ_HUMAN	Ubiquitin carboxyl-terminal hydrolase 14 (EC 3.4.19.12) (Deubiquitinating enzyme 14) (Ubiquitin thioesterase 14) (Ubiquitin-specific-processing protease 14)	USP14 TGT	Yes	No	No	Yes	No
Q86X51	PLEC_HUMAN	EZH inhibitory protein	EZHIP CXorf67	Yes	No	Yes	Yes	No
O75223	PLIN3_HUMAN	Gamma-glutamylcyclotransferase (EC 4.3.2.9) (Cytochrome c-releasing factor 21)	GGCT C7orf24 CRF21	No	Yes	No	No	No
Q13247	PLST_HUMAN	Serine/arginine-rich splicing factor 6 (Pre-mRNA-splicing factor SRP55) (Splicing factor, arginine/serine-rich 6)	SRSF6 SFRS6 SRP55	No	No	Yes (tagging already detected in control cells)	Yes	No
O15355	PLXB2_HUMAN	Protein phosphatase 1G (EC 3.1.3.16) (Protein phosphatase 1C) (Protein phosphatase 2C isoform gamma) (PP2C-gamma) (Protein phosphatase magnesium-dependent 1 gamma)	PPM1G PPM1C	Yes	No	No	No	No
Q9HB71	PO210_HUMAN	Calcyclin-binding protein (CacyBP) (hCacyBP) (S100A6-binding protein) (Siah-interacting protein)	CACYBP S100A6BP SIP PNAS-107	Yes	No	No	Yes	No
O14776	PODXL_HUMAN	Transcription elongation regulator 1 (TATA box-binding protein-associated factor 2S) (Transcription factor CA150)	TCERG1 CA150 TAF2S	Yes	No	Yes	No	No
Q96S59	POTEE_HUMAN	Ran-binding protein 9 (RanBP9) (BPM-L) (BPM90) (Ran-binding protein M) (RanBPM) (RanBP7)	RANBP9 RANBPM	No	No	Yes	No	No
A0A0B4J269	POTEF_HUMAN	G_PROTEIN_RECEP_F1_2 domain-containing protein		No	Yes	No	No	No
Q9UQ35	PP4R2_HUMAN	Serine/arginine repetitive matrix protein 2 (300 kDa nuclear matrix antigen) (Serine/arginine-rich splicing factor-related nuclear matrix protein of 300 kDa) (SR-related nuclear matrix protein of 300 kDa) (Ser/Arg-related nuclear matrix protein of 300 kDa) (Splicing coactivator subunit SRm300) (Tax-responsive enhancer element-binding protein 803) (TaxREB803)	SRRM2 KIAA0324 SRL300 SRM300 HSPC075	Yes	Yes (N-terminus)	No	No	No
Q10469	PPIA_HUMAN	Alpha-1,6-mannosyl-glycoprotein 2-beta-N-acetylglucosaminyltransferase (EC 2.4.1.143) (Beta-1,2-N-acetylglucosaminyltransferase II) (GlcNAc-T II) (GNT-II) (Mannoside acetylglucosaminyltransferase 2) (N-glycosyl-oligosaccharide-glycoprotein N-acetylglucosaminyltransferase II)	MGAT2	No	No	Yes	No	No
P29373	PPIB_HUMAN	Cellular retinoic acid-binding protein 2 (Cellular retinoic acid-binding protein II) (CRABP-II)	CRABP2	No	No	Yes	No	No
Q14980	PPID_HUMAN	Nuclear mitotic apparatus protein 1 (Nuclear matrix protein-22) (NMP-22) (Nuclear mitotic apparatus protein) (NuMA protein) (SP-H antigen)	NUMA1 NMP22 NUMA	Yes	No	No	Yes	No
Q16706	PPIG_HUMAN	Alpha-mannosidase 2 (EC 3.2.1.114) (Golgi alpha-mannosidase II) (AMan II) (Man II) (Mannosidase alpha class 2A member 1) (Mannosyl-oligosaccharide 1,3-1,6-alpha-mannosidase)	MAN2A1 MANA2	No	No	Yes	No	No
O43175	PPM1G_HUMAN	D-3-phosphoglycerate dehydrogenase (3-PGDH) (EC 1.1.1.95) (2-oxoglutarate reductase) (EC 1.1.1.399) (Malate dehydrogenase) (EC 1.1.1.37)	PHGDH PGDH3	No	No	No	Yes	No
Q9UHB9	PPME1_HUMAN	Signal recognition particle subunit SRP68 (SRP68) (Signal recognition particle 68 kDa protein)	SRP68	No	No	No	No	Yes
O75976	PR40A_HUMAN	Carboxypeptidase D (EC 3.4.17.22) (Metallocarboxypeptidase D) (gp180)	CPD	Yes	No	No	No	No
O95373	PRAF3_HUMAN	Importin-7 (Imp7) (Ran-binding protein 7) (RanBP7)	IPO7 RANBP7	No	No	Yes	Yes	No
Q14697	PRDX1_HUMAN	Neutral alpha-glucosidase AB (EC 3.2.1.207) (Alpha-glucosidase 2) (Glucosidase II subunit alpha)	GANAB G2AN KIAA0088	Yes	No	Yes	Yes	No
P42766	PRDX2_HUMAN	60S ribosomal protein L35 (Large ribosomal subunit protein uL29)	RPL35	No	No	No	Yes	No
P37837	PRDX3_HUMAN	Transaldolase (EC 2.2.1.2)	TALDO1 TAL TALDO TALDOR	Yes	No	No	No	No
Q15717	PRDX4_HUMAN	ELAV-like protein 1 (Hu-antigen R) (HuR)	ELAVL1 HUR	Yes	No	No	No	No
P36915	PRDX5_HUMAN	Guanine nucleotide-binding protein-like 1 (GTP-binding protein HSR1)	GNL1 HSR1	Yes	No	No	No	No
P36776	PRDX6_HUMAN	Lon protease homolog, mitochondrial (EC 3.4.21.53) (LONHs) (Lon protease-like protein) (LONP) (Mitochondrial ATP-dependent protease Lon) (Serine protease 15)	LONP1 PRSS15	Yes	No	No	No	No
Q13268	PRKDC_HUMAN	Dehydrogenase/reductase SDR family member 2, mitochondrial (EC 1.1.1.-) (Dicarbonyl reductase HEP27) (Protein D) (Short chain dehydrogenase/reductase family 25C member 1)	DHRS2 SDR25C1	Yes	No	No	No	No
P0DME0	PROF1_HUMAN	Protein SETSIP (SET pseudogene protein 18) (SET similar protein) (Similar to SET translocation protein)	SETSIP SETP18	No	No	Yes	Yes	No
O15260	PRP19_HUMAN	Surfeit locus protein 4	SURF4 SURF-4	No	No	No	No	Yes
Q96QD8	PRP8_HUMAN	Sodium-coupled neutral amino acid transporter 2 (Amino acid transporter A2) (Protein 40-9-1) (Solute carrier family 38 member 2) (System A amino acid transporter 2) (System A transporter 1) (System N amino acid transporter 2)	SLC38A2 ATA2 KIAA1382 SAT2 SNAT2	No	No	Yes	No	No
Q02790	PRS10_HUMAN	Peptidyl-prolyl cis-trans isomerase FKBP4 (PPIase FKBP4) (EC 5.2.1.8) (51 kDa FK506-binding protein) (FKBP51) (52 kDa FK506-binding protein) (52 kDa FKBP) (FKBP-52) (59 kDa immunophilin) (p59) (FK506-binding protein 4) (FKBP-4) (FKBP59) (HSP-binding immunophilin) (HBI) (Immunophilin FKBP52) (Rotamase) [Cleaved into: Peptidyl-prolyl cis-trans isomerase FKBP4, N-terminally processed]	FKBP4 FKBP52	Yes	No	No	Yes	No
Q00325	PRS4_HUMAN	Phosphate carrier protein, mitochondrial (Phosphate transport protein) (PTP) (Solute carrier family 25 member 3)	SLC25A3 PHC OK/SW-cl.48	No	Yes	No	No	No
P22314	PRS6A_HUMAN	Ubiquitin-like modifier-activating enzyme 1 (EC 6.2.1.45) (Protein A1S9) (Ubiquitin-activating enzyme E1)	UBA1 A1S9T UBE1	No	Yes	No	No	No
P52292	PRS6B_HUMAN	Importin subunit alpha-1 (Karyopherin subunit alpha-2) (RAG cohort protein 1) (SRP1-alpha)	KPNA2 RCH1 SRP1	Yes	No	Yes	Yes	No
P47897	PRS7_HUMAN	Glutamine--tRNA ligase (EC 6.1.1.18) (Glutaminyl-tRNA synthetase) (GlnRS)	QARS1 QARS	Yes	No	No	No	No
Q00839	PRS8_HUMAN	Heterogeneous nuclear ribonucleoprotein U (hnRNP U) (GRIP120) (Nuclear p120 ribonucleoprotein) (Scaffold-attachment factor A) (SAF-A) (p120) (pp120)	HNRNPU C1orf199 HNRPU SAFA U21.1	No	Yes	No	No	No
P62820	PSA_HUMAN	Ras-related protein Rab-1A (YPT1-related protein)	RAB1A RAB1	No	No	No	Yes	No
P30740	PSA1_HUMAN	Leukocyte elastase inhibitor (LEI) (Monocyte/neutrophil elastase inhibitor) (EI) (M/NEI) (Peptidase inhibitor 2) (PI-2) (Serpin B1)	SERPINB1 ELANH2 MNEI PI2	No	No	Yes	No	No
P31153	PSA2_HUMAN	S-adenosylmethionine synthase isoform type-2 (AdoMet synthase 2) (EC 2.5.1.6) (Methionine adenosyltransferase 2) (MAT 2) (Methionine adenosyltransferase II) (MAT-II)	MAT2A AMS2 MATA2	No	No	Yes	No	No
P31350	PSA3_HUMAN	Ribonucleoside-diphosphate reductase subunit M2 (EC 1.17.4.1) (Ribonucleotide reductase small chain) (Ribonucleotide reductase small subunit)	RRM2 RR2	Yes	No	No	No	No
P31689	PSA4_HUMAN	DnaJ homolog subfamily A member 1 (DnaJ protein homolog 2) (HSDJ) (Heat shock 40 kDa protein 4) (Heat shock protein J2) (HSJ-2) (Human DnaJ protein 2) (hDj-2)	DNAJA1 DNAJ2 HDJ2 HSJ2 HSPF4	Yes	No	Yes	Yes	No
P63162	PSA6_HUMAN	Small nuclear ribonucleoprotein-associated protein N (snRNP-N) (Sm protein D) (Sm-D) (Sm protein N) (Sm-N) (SmN) (Tissue-specific-splicing protein)	SNRPN HCERN3 SMN	No	No	No	Yes	No
O15027	PSA7_HUMAN	Protein transport protein Sec16A (SEC16 homolog A) (p250)	SEC16A KIAA0310 SEC16 SEC16L	Yes	No	No	No	No
P35579	PSB5_HUMAN	Myosin-9 (Cellular myosin heavy chain, type A) (Myosin heavy chain 9) (Myosin heavy chain, non-muscle IIa) (Non-muscle myosin heavy chain A) (NMMHC-A) (Non-muscle myosin heavy chain IIa) (NMMHC II-a) (NMMHC-IIA)	MYH9	No	Yes	No	No	No
P35268	PSB6_HUMAN	60S ribosomal protein L22 (EBER-associated protein) (EAP) (Epstein-Barr virus small RNA-associated protein) (Heparin-binding protein HBp15) (Large ribosomal subunit protein eL22)	RPL22	No	Yes	No	No	No
O00422	PSD11_HUMAN	Histone deacetylase complex subunit SAP18 (18 kDa Sin3-associated polypeptide) (2HOR0202) (Cell growth-inhibiting gene 38 protein) (Sin3-associated polypeptide p18)	SAP18 GIG38	No	No	No	Yes	No
O60610	PSD13_HUMAN	Protein diaphanous homolog 1 (Diaphanous-related formin-1) (DRF1)	DIAPH1 DIAP1	No	No	No	No	Yes
O00754	PSDE_HUMAN	Lysosomal alpha-mannosidase (Laman) (EC 3.2.1.24) (Lysosomal acid alpha-mannosidase) (Mannosidase alpha class 2B member 1) (Mannosidase alpha-B) [Cleaved into: Lysosomal alpha-mannosidase A peptide; Lysosomal alpha-mannosidase B peptide; Lysosomal alpha-mannosidase C peptide; Lysosomal alpha-mannosidase D peptide; Lysosomal alpha-mannosidase E peptide]	MAN2B1 LAMAN MANB	Yes	No	No	No	No
O76094	PSIP1_HUMAN	Signal recognition particle subunit SRP72 (SRP72) (Signal recognition particle 72 kDa protein)	SRP72	Yes	No	No	Yes	No
Q9UNX4	PSMD1_HUMAN	WD repeat-containing protein 3	WDR3	No	No	No	Yes	No
Q15904	PSMD2_HUMAN	V-type proton ATPase subunit S1 (V-ATPase subunit S1) (Protein XAP-3) (V-ATPase Ac45 subunit) (V-ATPase S1 accessory protein) (Vacuolar proton pump subunit S1)	ATP6AP1 ATP6IP1 ATP6S1 VATPS1 XAP3	Yes	No	No	No	No
O43760	PSMD3_HUMAN	Synaptogyrin-2 (Cellugyrin)	SYNGR2 UNQ352/PRO615	No	Yes	No	No	No
P62191	PSMD7_HUMAN	26S proteasome regulatory subunit 4 (P26s4) (26S proteasome AAA-ATPase subunit RPT2) (Proteasome 26S subunit ATPase 1)	PSMC1	No	No	No	Yes	No
P68371	PSME3_HUMAN	Tubulin beta-4B chain (Tubulin beta-2 chain) (Tubulin beta-2C chain)	TUBB4B TUBB2C	No	Yes	No	No	No
Q7KZ85	PSPC1_HUMAN	Transcription elongation factor SPT6 (hSPT6) (Histone chaperone suppressor of Ty6) (Tat-cotransactivator 2 protein) (Tat-CT2 protein)	SUPT6H KIAA0162 SPT6H	Yes	No	No, but tagging was present in control cells	No	No
P31948	PTBP1_HUMAN	Stress-induced-phosphoprotein 1 (STI1) (Hsc70/Hsp90-organizing protein) (Hop) (Renal carcinoma antigen NY-REN-11) (Transformation-sensitive protein IEF SSP 3521)	STIP1	Yes	No	No	No	No
O75607	PTCD1_HUMAN	Nucleoplasmin-3	NPM3	No	No	No	Yes	No
Q16630	PTK7_HUMAN	Cleavage and polyadenylation specificity factor subunit 6 (Cleavage and polyadenylation specificity factor 68 kDa subunit) (CPSF 68 kDa subunit) (Cleavage factor Im complex 68 kDa subunit) (CFIm68) (Pre-mRNA cleavage factor Im 68 kDa subunit) (Protein HPBRII-4/7)	CPSF6 CFIM68	Yes	No	No	No	No
P23229	PTN1_HUMAN	Integrin alpha-6 (CD49 antigen-like family member F) (VLA-6) (CD antigen CD49f) [Cleaved into: Integrin alpha-6 heavy chain; Integrin alpha-6 light chain; Processed integrin alpha-6 (Alpha6p)]	ITGA6	Cleavage detected in both control and treated cells	No	No	No	No
Q9Y6E2	PUF60_HUMAN	Basic leucine zipper and W2 domain-containing protein 2	BZW2 HSPC028 MSTP017	No	No	No	No	Yes
P27694	PUR2_HUMAN	Replication protein A 70 kDa DNA-binding subunit (RP-A p70) (Replication factor A protein 1) (RF-A protein 1) (Single-stranded DNA-binding protein) [Cleaved into: Replication protein A 70 kDa DNA-binding subunit, N-terminally processed]	RPA1 REPA1 RPA70	Yes	No	No	No	No
P27797	PUR6_HUMAN	Calreticulin (CRP55) (Calregulin) (Endoplasmic reticulum resident protein 60) (ERp60) (HACBP) (grp60)	CALR CRTC	Yes	No	Yes	No	No
P40937	PUR9_HUMAN	Replication factor C subunit 5 (Activator 1 36 kDa subunit) (A1 36 kDa subunit) (Activator 1 subunit 5) (Replication factor C 36 kDa subunit) (RF-C 36 kDa subunit) (RFC36)	RFC5	Yes	No	No	No	No
Q9UMX5	PURB_HUMAN	Neudesin (Cell immortalization-related protein 2) (Neuron-derived neurotrophic factor) (Protein GIG47) (Secreted protein of unknown function) (SPUF protein)	NENF CIR2 SPUF	No	No	Yes	No	No
Q8IXH7	PWP2_HUMAN	Negative elongation factor C/D (NELF-C/D) (TH1-like protein)	NELFCD NELFD TH1 TH1L HSPC130	Yes	No	No	No	No
P14550	PYGB_HUMAN	Aldo-keto reductase family 1 member A1 (EC 1.1.1.2) (EC 1.1.1.372) (EC 1.1.1.54) (Alcohol dehydrogenase [NADP(+)]) (Aldehyde reductase) (Glucuronate reductase) (EC 1.1.1.19) (Glucuronolactone reductase) (EC 1.1.1.20)	AKR1A1 ALDR1 ALR	No	No	No	Yes	No
P34932	PYR1_HUMAN	Heat shock 70 kDa protein 4 (HSP70RY) (Heat shock 70-related protein APG-2)	HSPA4 APG2	Yes	Yes	Yes	No	No
Q96K37	R13P3_HUMAN	Solute carrier family 35 member E1	SLC35E1 PSEC0038	No	No	Yes	No	No
Q92820	RA1L2_HUMAN	Gamma-glutamyl hydrolase (EC 3.4.19.9) (Conjugase) (GH) (Gamma-Glu-X carboxypeptidase)	GGH	Yes	Yes	No	No	No
P63244	RAB10_HUMAN	Receptor of activated protein C kinase 1 (Cell proliferation-inducing gene 21 protein) (Guanine nucleotide-binding protein subunit beta-2-like 1) (Guanine nucleotide-binding protein subunit beta-like protein 12.3) (Human lung cancer oncogene 7 protein) (HLC-7) (Receptor for activated C kinase) (Small ribosomal subunit protein RACK1) [Cleaved into: Receptor of activated protein C kinase 1, N-termi…	RACK1 GNB2L1 HLC7 PIG21	No	No	Yes	Yes	No
P63267	RAB14_HUMAN	Actin, gamma-enteric smooth muscle (Alpha-actin-3) (Gamma-2-actin) (Smooth muscle gamma-actin) [Cleaved into: Actin, gamma-enteric smooth muscle, intermediate form]	ACTG2 ACTA3 ACTL3 ACTSG	No	Yes	No	No	No
P62910	RAB15_HUMAN	60S ribosomal protein L32 (Large ribosomal subunit protein eL32)	RPL32 PP9932	No	No	No	Yes	No
P25205	RAB18_HUMAN	DNA replication licensing factor MCM3 (EC 3.6.4.12) (DNA polymerase alpha holoenzyme-associated protein P1) (P1-MCM3) (RLF subunit beta) (p102)	MCM3	Yes	Yes (N-terminus)	No	Yes	No
Q06265	RAB1A_HUMAN	Exosome complex component RRP45 (Autoantigen PM/Scl 1) (Exosome component 9) (P75 polymyositis-scleroderma overlap syndrome-associated autoantigen) (Polymyositis/scleroderma autoantigen 1) (Polymyositis/scleroderma autoantigen 75 kDa) (PM/Scl-75)	EXOSC9 PMSCL1	No	No	No	Yes	No
P61619	RAB5C_HUMAN	Protein transport protein Sec61 subunit alpha isoform 1 (Sec61 alpha-1)	SEC61A1 SEC61A	No	Yes	No	No	No
P26368	RAB6A_HUMAN	Splicing factor U2AF 65 kDa subunit (U2 auxiliary factor 65 kDa subunit) (hU2AF(65)) (hU2AF65) (U2 snRNP auxiliary factor large subunit)	U2AF2 U2AF65	Yes	No	No	No	No
P61803	RAB7A_HUMAN	Dolichyl-diphosphooligosaccharide--protein glycosyltransferase subunit DAD1 (Oligosaccharyl transferase subunit DAD1) (Defender against cell death 1) (DAD-1)	DAD1	No	No	Yes	No	No
P35613	RABP2_HUMAN	Basigin (5F7) (Collagenase stimulatory factor) (Extracellular matrix metalloproteinase inducer) (EMMPRIN) (Leukocyte activation antigen M6) (OK blood group antigen) (Tumor cell-derived collagenase stimulatory factor) (TCSF) (CD antigen CD147)	BSG UNQ6505/PRO21383	Yes	No	Yes	No	No
Q12788	RAC1_HUMAN	Transducin beta-like protein 3 (WD repeat-containing protein SAZD)	TBL3 SAZD	No	No	Yes	No	No
Q12906	RACK1_HUMAN	Interleukin enhancer-binding factor 3 (Double-stranded RNA-binding protein 76) (DRBP76) (M-phase phosphoprotein 4) (MPP4) (Nuclear factor associated with dsRNA) (NFAR) (Nuclear factor of activated T-cells 90 kDa) (NF-AT-90) (Translational control protein 80) (TCP80)	ILF3 DRBF MPHOSPH4 NF90	No	No	Yes	Yes	No
P52732	RAGP1_HUMAN	Kinesin-like protein KIF11 (Kinesin-like protein 1) (Kinesin-like spindle protein HKSP) (Kinesin-related motor protein Eg5) (Thyroid receptor-interacting protein 5) (TR-interacting protein 5) (TRIP-5)	KIF11 EG5 KNSL1 TRIP5	Yes	No	No	No	No
Q9H307	RAI3_HUMAN	Pinin (140 kDa nuclear and cell adhesion-related phosphoprotein) (Desmosome-associated protein) (Domain-rich serine protein) (DRS protein) (DRSP) (Melanoma metastasis clone A protein) (Nuclear protein SDK3) (SR-like protein)	PNN DRS MEMA	Yes	No	No	No	No
E9PAV3	RALY_HUMAN	Nascent polypeptide-associated complex subunit alpha, muscle-specific form (Alpha-NAC, muscle-specific form) (skNAC)	NACA	No	No	No	No	Yes
Q06830	RAN_HUMAN	Peroxiredoxin-1 (EC 1.11.1.15) (Natural killer cell-enhancing factor A) (NKEF-A) (Proliferation-associated gene protein) (PAG) (Thioredoxin peroxidase 2) (Thioredoxin-dependent peroxide reductase 2)	PRDX1 PAGA PAGB TDPX2	No	Yes	No	No	No
Q9UNM6	RANB9_HUMAN	26S proteasome non-ATPase regulatory subunit 13 (26S proteasome regulatory subunit RPN9) (26S proteasome regulatory subunit S11) (26S proteasome regulatory subunit p40.5)	PSMD13	Yes	No	Yes	No	No
P52272	RANG_HUMAN	Heterogeneous nuclear ribonucleoprotein M (hnRNP M)	HNRNPM HNRPM NAGR1	No	No	Yes	Yes	No
P68363	RAP1B_HUMAN	Tubulin alpha-1B chain (Alpha-tubulin ubiquitous) (Tubulin K-alpha-1) (Tubulin alpha-ubiquitous chain) [Cleaved into: Detyrosinated tubulin alpha-1B chain]	TUBA1B	No	Yes	No	No	No
P08238	RB_HUMAN	Heat shock protein HSP 90-beta (HSP 90) (Heat shock 84 kDa) (HSP 84) (HSP84)	HSP90AB1 HSP90B HSPC2 HSPCB	Yes	Yes	No	No	No
Q02978	RB11A_HUMAN	Mitochondrial 2-oxoglutarate/malate carrier protein (OGCP) (Solute carrier family 25 member 11)	SLC25A11 SLC20A4	No	No	Yes	No	No
Q8TC07	RB11B_HUMAN	TBC1 domain family member 15 (GTPase-activating protein RAB7) (GAP for RAB7) (Rab7-GAP)	TBC1D15	Yes	No	No	No	No
Q9BQE3	RBBP6_HUMAN	Tubulin alpha-1C chain (Alpha-tubulin 6) (Tubulin alpha-6 chain) [Cleaved into: Detyrosinated tubulin alpha-1C chain]	TUBA1C TUBA6	No	Yes	No	No	No
Q9ULT8	RBM14_HUMAN	E3 ubiquitin-protein ligase HECTD1 (EC 2.3.2.26) (E3 ligase for inhibin receptor) (EULIR) (HECT domain-containing protein 1) (HECT-type E3 ubiquitin transferase HECTD1)	HECTD1 KIAA1131	Yes	No	Yes	Yes	No
P59998	RBM25_HUMAN	Actin-related protein 2/3 complex subunit 4 (Arp2/3 complex 20 kDa subunit) (p20-ARC)	ARPC4 ARC20	No	No	Yes	No	No
Q6IS14	RBM39_HUMAN	Eukaryotic translation initiation factor 5A-1-like (eIF-5A-1-like) (eIF-5A1-like) (Eukaryotic initiation factor 5A isoform 1-like)	EIF5AL1	No	Yes	No	No	No
P49247	RBMX_HUMAN	Ribose-5-phosphate isomerase (EC 5.3.1.6) (Phosphoriboisomerase)	RPIA RPI	Yes	No	No	No	No
P60709	RBP2_HUMAN	Actin, cytoplasmic 1 (Beta-actin) [Cleaved into: Actin, cytoplasmic 1, N-terminally processed]	ACTB	No	Yes	No	No	No
P23588	RCC1_HUMAN	Eukaryotic translation initiation factor 4B (eIF-4B)	EIF4B	Yes	No	No	No	No
O95817	RCC2_HUMAN	BAG family molecular chaperone regulator 3 (BAG-3) (Bcl-2-associated athanogene 3) (Bcl-2-binding protein Bis) (Docking protein CAIR-1)	BAG3 BIS	No	No	No	No	Yes
Q8IYB3	RCN1_HUMAN	Serine/arginine repetitive matrix protein 1 (SR-related nuclear matrix protein of 160 kDa) (SRm160) (Ser/Arg-related nuclear matrix protein)	SRRM1 SRM160	No	No	No	Yes	No
Q9NYF8	RENT1_HUMAN	Bcl-2-associated transcription factor 1 (Btf) (BCLAF1 and THRAP3 family member 1)	BCLAF1 BTF KIAA0164	Yes	No	No	No	No
O43143	RER1_HUMAN	Pre-mRNA-splicing factor ATP-dependent RNA helicase DHX15 (EC 3.6.4.13) (ATP-dependent RNA helicase #46) (DEAH box protein 15)	DHX15 DBP1 DDX15	Yes	No	Yes	No	No
P33993	RFA1_HUMAN	DNA replication licensing factor MCM7 (EC 3.6.4.12) (CDC47 homolog) (P1.1-MCM3)	MCM7 CDC47 MCM2	Yes	No	No	No	No
P46379	RFC4_HUMAN	Large proline-rich protein BAG6 (BAG family molecular chaperone regulator 6) (BCL2-associated athanogene 6) (BAG-6) (HLA-B-associated transcript 3) (Protein G3) (Protein Scythe)	BAG6 BAT3 G3	No	No	Yes	Yes	No
P50914	RFC5_HUMAN	60S ribosomal protein L14 (CAG-ISL 7) (Large ribosomal subunit protein eL14)	RPL14	No	Yes	No	No	No
P18031	RINI_HUMAN	Tyrosine-protein phosphatase non-receptor type 1 (EC 3.1.3.48) (Protein-tyrosine phosphatase 1B) (PTP-1B)	PTPN1 PTP1B	Yes	No	No	No	No
P40616	RIR2_HUMAN	ADP-ribosylation factor-like protein 1	ARL1	No	No	No	Yes	No
P33992	RL10_HUMAN	DNA replication licensing factor MCM5 (EC 3.6.4.12) (CDC46 homolog) (P1-CDC46)	MCM5 CDC46	Yes	No	No	No	No
Q08945	RL11_HUMAN	FACT complex subunit SSRP1 (Chromatin-specific transcription elongation factor 80 kDa subunit) (Facilitates chromatin transcription complex 80 kDa subunit) (FACT 80 kDa subunit) (FACTp80) (Facilitates chromatin transcription complex subunit SSRP1) (Recombination signal sequence recognition protein 1) (Structure-specific recognition protein 1) (hSSRP1) (T160)	SSRP1 FACT80	Yes	No	No	Yes	No
P38117	RL12_HUMAN	Electron transfer flavoprotein subunit beta (Beta-ETF)	ETFB FP585	Yes	No	Yes	No	No
P31946	RL13_HUMAN	14-3-3 protein beta/alpha (Protein 1054) (Protein kinase C inhibitor protein 1) (KCIP-1) [Cleaved into: 14-3-3 protein beta/alpha, N-terminally processed]	YWHAB	Yes	No	No	No	No
P50454	RL13A_HUMAN	Serpin H1 (47 kDa heat shock protein) (Arsenic-transactivated protein 3) (AsTP3) (Cell proliferation-inducing gene 14 protein) (Collagen-binding protein) (Colligin) (Rheumatoid arthritis-related antigen RA-A47)	SERPINH1 CBP1 CBP2 HSP47 SERPINH2 PIG14	Yes	Yes	No	No	No
P61160	RL14_HUMAN	Actin-related protein 2 (Actin-like protein 2)	ACTR2 ARP2	Yes	No	Yes	No	No
P68400	RL15_HUMAN	Casein kinase II subunit alpha (CK II alpha) (EC 2.7.11.1)	CSNK2A1 CK2A1	Yes	No	No	No	No
P23527	RL17_HUMAN	Histone H2B type 1-O (Histone H2B.2) (Histone H2B.n) (H2B/n)	HIST1H2BO H2BFH H2BFN	No	Yes	No	No	No
Q14739	RL18_HUMAN	Delta(14)-sterol reductase LBR (Delta-14-SR) (EC 1.3.1.70) (3-beta-hydroxysterol Delta (14)-reductase) (C-14 sterol reductase) (C14SR) (Integral nuclear envelope inner membrane protein) (LMN2R) (Lamin-B receptor) (Sterol C14-reductase)	LBR	No	Yes	No	No	No
Q14137	RL18A_HUMAN	Ribosome biogenesis protein BOP1 (Block of proliferation 1 protein)	BOP1 KIAA0124	Yes	No	No	Yes	No
Q13310	RL19_HUMAN	Polyadenylate-binding protein 4 (PABP-4) (Poly(A)-binding protein 4) (Activated-platelet protein 1) (APP-1) (Inducible poly(A)-binding protein) (iPABP)	PABPC4 APP1 PABP4	Yes	No	No	Yes	No
O95487	RL1D1_HUMAN	Protein transport protein Sec24B (SEC24-related protein B)	SEC24B	No	No	Yes	Yes	No
P54136	RL21_HUMAN	Arginine--tRNA ligase, cytoplasmic (EC 6.1.1.19) (Arginyl-tRNA synthetase) (ArgRS)	RARS1 RARS	Yes	No	No	Yes	No
P46777	RL22_HUMAN	60S ribosomal protein L5 (Large ribosomal subunit protein uL18)	RPL5 MSTP030	No	No	No	Yes	No
Q07020	RL23_HUMAN	60S ribosomal protein L18 (Large ribosomal subunit protein eL18)	RPL18	No	No	No	Yes	No
Q13308	RL24_HUMAN	Inactive tyrosine-protein kinase 7 (Colon carcinoma kinase 4) (CCK-4) (Protein-tyrosine kinase 7) (Pseudo tyrosine kinase receptor 7) (Tyrosine-protein kinase-like 7)	PTK7 CCK4	Yes	No	Yes	Yes	No
P53985	RL27A_HUMAN	Monocarboxylate transporter 1 (MCT 1) (Solute carrier family 16 member 1)	SLC16A1 MCT1	No	No	Yes	No	No
P54577	RL28_HUMAN	Tyrosine--tRNA ligase, cytoplasmic (EC 6.1.1.1) (Tyrosyl-tRNA synthetase) (TyrRS) [Cleaved into: Tyrosine--tRNA ligase, cytoplasmic, N-terminally processed]	YARS1 YARS	Yes	No	No	Yes	No
P49792	RL3_HUMAN	E3 SUMO-protein ligase RanBP2 (EC 2.3.2.-) (358 kDa nucleoporin) (Nuclear pore complex protein Nup358) (Nucleoporin Nup358) (Ran-binding protein 2) (RanBP2) (p270)	RANBP2 NUP358	Yes	No	No	Yes	No
Q08378	RL30_HUMAN	Golgin subfamily A member 3 (Golgi complex-associated protein of 170 kDa) (GCP170) (Golgin-160)	GOLGA3	Yes	No	No	No	No
Q08380	RL31_HUMAN	Galectin-3-binding protein (Basement membrane autoantigen p105) (Lectin galactoside-binding soluble 3-binding protein) (Mac-2-binding protein) (MAC2BP) (Mac-2 BP) (Tumor-associated antigen 90K)	LGALS3BP M2BP	No	Yes	No	No	No
Q08752	RL32_HUMAN	Peptidyl-prolyl cis-trans isomerase D (PPIase D) (EC 5.2.1.8) (40 kDa peptidyl-prolyl cis-trans isomerase) (Cyclophilin-40) (CYP-40) (Cyclophilin-related protein) (Rotamase D)	PPID CYP40 CYPD	No	No	No	Yes	No
P56537	RL34_HUMAN	Eukaryotic translation initiation factor 6 (eIF-6) (B(2)GCN homolog) (B4 integrin interactor) (CAB) (p27(BBP))	EIF6 EIF3A ITGB4BP OK/SW-cl.27	No	Yes	No	No	No
P51149	RL35_HUMAN	Ras-related protein Rab-7a	RAB7A RAB7	Yes	No	No	No	No
P23246	RL35A_HUMAN	Splicing factor, proline- and glutamine-rich (100 kDa DNA-pairing protein) (hPOMp100) (DNA-binding p52/p100 complex, 100 kDa subunit) (Polypyrimidine tract-binding protein-associated-splicing factor) (PSF) (PTB-associated-splicing factor)	SFPQ PSF	No	Yes	No	No	No
P78344	RL37A_HUMAN	Eukaryotic translation initiation factor 4 gamma 2 (eIF-4-gamma 2) (eIF-4G 2) (eIF4G 2) (Death-associated protein 5) (DAP-5) (p97)	EIF4G2 DAP5 OK/SW-cl.75	Yes	No	No	Yes	No
P48163	RL4_HUMAN	NADP-dependent malic enzyme (NADP-ME) (EC 1.1.1.40) (Malic enzyme 1)	ME1	No	No	Yes	No	No
Q12765	RL40_HUMAN	Secernin-1	SCRN1 KIAA0193	Yes	No	No	No	No
P53999	RL5_HUMAN	Activated RNA polymerase II transcriptional coactivator p15 (Positive cofactor 4) (PC4) (SUB1 homolog) (p14)	SUB1 PC4 RPO2TC1	Yes	No	No	No	No
Q14157	RL6_HUMAN	Ubiquitin-associated protein 2-like (Protein NICE-4)	UBAP2L KIAA0144 NICE4	Yes	No	No	No	No
P23396	RL7_HUMAN	40S ribosomal protein S3 (EC 4.2.99.18) (Small ribosomal subunit protein uS3)	RPS3 OK/SW-cl.26	No	Yes	No	No	No
Q02878	RL7A_HUMAN	60S ribosomal protein L6 (Large ribosomal subunit protein eL6) (Neoplasm-related protein C140) (Tax-responsive enhancer element-binding protein 107) (TaxREB107)	RPL6 TXREB1	No	No	No	Yes	No
Q09666	RL8_HUMAN	Neuroblast differentiation-associated protein AHNAK (Desmoyokin)	AHNAK PM227	No	No	No	Yes	No
P43121	RL9_HUMAN	Cell surface glycoprotein MUC18 (Cell surface glycoprotein P1H12) (Melanoma cell adhesion molecule) (Melanoma-associated antigen A32) (Melanoma-associated antigen MUC18) (S-endo 1 endothelial-associated antigen) (CD antigen CD146)	MCAM MUC18	Cleavage only detected in untreated cells	No	Yes	No	No
P07858	RLA0_HUMAN	Cathepsin B (EC 3.4.22.1) (APP secretase) (APPS) (Cathepsin B1) [Cleaved into: Cathepsin B light chain; Cathepsin B heavy chain]	CTSB CPSB	No	No	No	Yes	No
Q9H3N1	RLA0L_HUMAN	Thioredoxin-related transmembrane protein 1 (Thioredoxin domain-containing protein 1) (Transmembrane Trx-related protein)	TMX1 TMX TXNDC TXNDC1 PSEC0085 UNQ235/PRO268	Yes	No	No	No	No
P07814	RLA2_HUMAN	Bifunctional glutamate/proline--tRNA ligase (Bifunctional aminoacyl-tRNA synthetase) (Cell proliferation-inducing gene 32 protein) (Glutamatyl-prolyl-tRNA synthetase) [Includes: Glutamate--tRNA ligase (EC 6.1.1.17) (Glutamyl-tRNA synthetase) (GluRS); Proline--tRNA ligase (EC 6.1.1.15) (Prolyl-tRNA synthetase)]	EPRS1 EPRS GLNS PARS QARS QPRS PIG32	Yes	No	Yes	Yes	No
O94826	RMXL2_HUMAN	Mitochondrial import receptor subunit TOM70 (Mitochondrial precursor proteins import receptor) (Translocase of outer membrane 70 kDa subunit) (Translocase of outer mitochondrial membrane protein 70)	TOMM70 KIAA0719 TOM70 TOMM70A	Yes	No	No	No	No
Q8IY81	RNPS1_HUMAN	pre-rRNA 2'-O-ribose RNA methyltransferase FTSJ3 (EC 2.1.1.-) (Protein ftsJ homolog 3) (Putative rRNA methyltransferase 3)	FTSJ3 SB92	No	No	Yes	No	No
Q15459	ROA0_HUMAN	Splicing factor 3A subunit 1 (SF3a120) (Spliceosome-associated protein 114) (SAP 114)	SF3A1 SAP114	No	No	No	Yes	No
P12004	ROA1_HUMAN	Proliferating cell nuclear antigen (PCNA) (Cyclin)	PCNA	No	Yes	No	No	No
P28074	ROA2_HUMAN	Proteasome subunit beta type-5 (EC 3.4.25.1) (Macropain epsilon chain) (Multicatalytic endopeptidase complex epsilon chain) (Proteasome chain 6) (Proteasome epsilon chain) (Proteasome subunit MB1) (Proteasome subunit X)	PSMB5 LMPX MB1 X	No	Yes	No	No	No
P62195	ROA3_HUMAN	26S proteasome regulatory subunit 8 (26S proteasome AAA-ATPase subunit RPT6) (Proteasome 26S subunit ATPase 5) (Proteasome subunit p45) (Thyroid hormone receptor-interacting protein 1) (TRIP1) (p45/SUG)	PSMC5 SUG1	Yes	No	Yes	Yes	No
A5A3E0	RP1BL_HUMAN	POTE ankyrin domain family member F (ANKRD26-like family C member 1B) (Chimeric POTE-actin protein)	POTEF A26C1B	No	Yes	No	No	No
P04075	RPA1_HUMAN	Fructose-bisphosphate aldolase A (EC 4.1.2.13) (Lung cancer antigen NY-LU-1) (Muscle-type aldolase)	ALDOA ALDA	No	Yes	No	No	No
O15523	RPAC1_HUMAN	ATP-dependent RNA helicase DDX3Y (EC 3.6.4.13) (DEAD box protein 3, Y-chromosomal)	DDX3Y DBY	Yes	No	Yes	Yes	No
P57053	RPIA_HUMAN	Histone H2B type F-S (Histone H2B.s) (H2B/s)	H2BFS	No	No	Yes	No	No
P07339	RPN1_HUMAN	Cathepsin D (EC 3.4.23.5) [Cleaved into: Cathepsin D light chain; Cathepsin D heavy chain]	CTSD CPSD	Cleavage detected in both control and treated cells	Yes	No	No	No
O75131	RPOM_HUMAN	Copine-3 (Copine III)	CPNE3 CPN3 KIAA0636	Yes	Yes (C-terminus)	Yes	Yes	No
O95834	RRBP1_HUMAN	Echinoderm microtubule-associated protein-like 2 (EMAP-2) (HuEMAP-2)	EML2 EMAP2 EMAPL2	No	No	No	No	Yes
Q93079	RRP12_HUMAN	Histone H2B type 1-H (Histone H2B.j) (H2B/j)	HIST1H2BH H2BFJ	No	Yes	No	No	No
Q01844	RS11_HUMAN	RNA-binding protein EWS (EWS oncogene) (Ewing sarcoma breakpoint region 1 protein)	EWSR1 EWS	No	No	Yes	No	No
Q01813	RS13_HUMAN	ATP-dependent 6-phosphofructokinase, platelet type (ATP-PFK) (PFK-P) (EC 2.7.1.11) (6-phosphofructokinase type C) (Phosphofructo-1-kinase isozyme C) (PFK-C) (Phosphohexokinase)	PFKP PFKF	Yes	No	Yes	Yes	No
Q01469	RS14_HUMAN	Fatty acid-binding protein 5 (Epidermal-type fatty acid-binding protein) (E-FABP) (Fatty acid-binding protein, epidermal) (Psoriasis-associated fatty acid-binding protein homolog) (PA-FABP)	FABP5	No	Yes	No	No	No
Q01085	RS15A_HUMAN	Nucleolysin TIAR (TIA-1-related protein)	TIAL1	Yes	No	No	No	No
Q01105	RS16_HUMAN	Protein SET (HLA-DR-associated protein II) (Inhibitor of granzyme A-activated DNase) (IGAAD) (PHAPII) (Phosphatase 2A inhibitor I2PP2A) (I-2PP2A) (Template-activating factor I) (TAF-I)	SET	No	No	No	Yes	No
P11166	RS17_HUMAN	Solute carrier family 2, facilitated glucose transporter member 1 (Glucose transporter type 1, erythrocyte/brain) (GLUT-1) (HepG2 glucose transporter)	SLC2A1 GLUT1	No	No	Yes	No	No
Q01650	RS18_HUMAN	Large neutral amino acids transporter small subunit 1 (4F2 light chain) (4F2 LC) (4F2LC) (CD98 light chain) (Integral membrane protein E16) (E16) (L-type amino acid transporter 1) (hLAT1) (Solute carrier family 7 member 5) (y+ system cationic amino acid transporter)	SLC7A5 CD98LC LAT1 MPE16	No	No	Yes	No	No
P49790	RS19_HUMAN	Nuclear pore complex protein Nup153 (153 kDa nucleoporin) (Nucleoporin Nup153)	NUP153	Yes	No	No	No	No
P20073	RS2_HUMAN	Annexin A7 (Annexin VII) (Annexin-7) (Synexin)	ANXA7 ANX7 SNX OK/SW-cl.95	Yes	No	No	No	No
P63104	RS20_HUMAN	14-3-3 protein zeta/delta (Protein kinase C inhibitor protein 1) (KCIP-1)	YWHAZ	No	Yes	No	No	No
Q01518	RS23_HUMAN	Adenylyl cyclase-associated protein 1 (CAP 1)	CAP1 CAP	No	Yes	No	No	No
Q07065	RS24_HUMAN	Cytoskeleton-associated protein 4 (63-kDa cytoskeleton-linking membrane protein) (Climp-63) (p63)	CKAP4	Yes	No	Yes	No	No
Q07666	RS25_HUMAN	KH domain-containing, RNA-binding, signal transduction-associated protein 1 (GAP-associated tyrosine phosphoprotein p62) (Src-associated in mitosis 68 kDa protein) (Sam68) (p21 Ras GTPase-activating protein-associated p62) (p68)	KHDRBS1 SAM68	Different patterns of cleavage between control and treated cells	No	No	No	No
Q07955	RS26_HUMAN	Serine/arginine-rich splicing factor 1 (Alternative-splicing factor 1) (ASF-1) (Splicing factor, arginine/serine-rich 1) (pre-mRNA-splicing factor SF2, P33 subunit)	SRSF1 ASF SF2 SF2P33 SFRS1 OK/SW-cl.3	No	No	No	Yes	No
Q92973	RS26L_HUMAN	Transportin-1 (Importin beta-2) (Karyopherin beta-2) (M9 region interaction protein) (MIP)	TNPO1 KPNB2 MIP1 TRN	Yes	No	No	No	No
P51116	RS27_HUMAN	Fragile X mental retardation syndrome-related protein 2	FXR2 FMR1L2	Yes	No	No	No	No
Q10570	RS27A_HUMAN	Cleavage and polyadenylation specificity factor subunit 1 (Cleavage and polyadenylation specificity factor 160 kDa subunit) (CPSF 160 kDa subunit)	CPSF1 CPSF160	No	No	No	Yes	No
P29401	RS3_HUMAN	Transketolase (TK) (EC 2.2.1.1)	TKT	No	Yes	No	No	No
P68366	RS3A_HUMAN	Tubulin alpha-4A chain (Alpha-tubulin 1) (Testis-specific alpha-tubulin) (Tubulin H2-alpha) (Tubulin alpha-1 chain)	TUBA4A TUBA1	No	Yes	No	No	No
Q03252	RS4X_HUMAN	Lamin-B2	LMNB2 LMN2	Yes	No	No	No	No
P55011	RS5_HUMAN	Solute carrier family 12 member 2 (Basolateral Na-K-Cl symporter) (Bumetanide-sensitive sodium-(potassium)-chloride cotransporter 2)	SLC12A2 NKCC1	No	No	Yes	No	No
Q05519	RS6_HUMAN	Serine/arginine-rich splicing factor 11 (Arginine-rich 54 kDa nuclear protein) (p54) (Splicing factor, arginine/serine-rich 11)	SRSF11 SFRS11	No	No	No	Yes	No
Q00266	RS7_HUMAN	S-adenosylmethionine synthase isoform type-1 (AdoMet synthase 1) (EC 2.5.1.6) (Methionine adenosyltransferase 1) (MAT 1) (Methionine adenosyltransferase I/III) (MAT-I/III)	MAT1A AMS1 MATA1	No	No	Yes	No	No
Q01082	RS8_HUMAN	Spectrin beta chain, non-erythrocytic 1 (Beta-II spectrin) (Fodrin beta chain) (Spectrin, non-erythroid beta chain 1)	SPTBN1 SPTB2	Yes	No	Yes	No	No
P55010	RS9_HUMAN	Eukaryotic translation initiation factor 5 (eIF-5)	EIF5	No	No	No	Yes	No
P19087	RSMB_HUMAN	Guanine nucleotide-binding protein G(t) subunit alpha-2 (Transducin alpha-2 chain)	GNAT2 GNATC	No	No	Yes	Yes	No
Q12888	RSMN_HUMAN	TP53-binding protein 1 (53BP1) (p53-binding protein 1) (p53BP1)	TP53BP1	Yes	No	Yes	No	No
P11279	RSSA_HUMAN	Lysosome-associated membrane glycoprotein 1 (LAMP-1) (Lysosome-associated membrane protein 1) (CD107 antigen-like family member A) (CD antigen CD107a)	LAMP1	No	Yes	No	No	No
Q9UHD1	RTN4_HUMAN	Cysteine and histidine-rich domain-containing protein 1 (CHORD domain-containing protein 1) (CHORD-containing protein 1) (CHP-1) (Protein morgana)	CHORDC1 CHP1	No	Yes (N-terminus)	Yes	Yes	No
P11021	RU17_HUMAN	Endoplasmic reticulum chaperone BiP (EC 3.6.4.10) (78 kDa glucose-regulated protein) (GRP-78) (Binding-immunoglobulin protein) (BiP) (Heat shock protein 70 family protein 5) (HSP70 family protein 5) (Heat shock protein family A member 5) (Immunoglobulin heavy chain-binding protein)	HSPA5 GRP78	Yes	Yes	No	No	No
Q9UNN8	RUFY1_HUMAN	Endothelial protein C receptor (Activated protein C receptor) (APC receptor) (Endothelial cell protein C receptor) (CD antigen CD201)	PROCR EPCR	No	Yes	No	No	No
P35637	RUVB1_HUMAN	RNA-binding protein FUS (75 kDa DNA-pairing protein) (Oncogene FUS) (Oncogene TLS) (POMp75) (Translocated in liposarcoma protein)	FUS TLS	No	No	No	No	Yes
P19784	RUVB2_HUMAN	Casein kinase II subunit alpha' (CK II alpha') (EC 2.7.11.1)	CSNK2A2 CK2A2	No	No	No	No	Yes
P08397	S10A6_HUMAN	Porphobilinogen deaminase (PBG-D) (EC 2.5.1.61) (Hydroxymethylbilane synthase) (HMBS) (Pre-uroporphyrinogen synthase)	HMBS PBGD UPS	No	No	Yes	No	No
P62495	S12A2_HUMAN	Eukaryotic peptide chain release factor subunit 1 (Eukaryotic release factor 1) (eRF1) (Protein Cl1) (TB3-1)	ETF1 ERF1 RF1 SUP45L1	No	No	Yes	No	No
Q9H832	S35B2_HUMAN	Ubiquitin-conjugating enzyme E2 Z (EC 2.3.2.23) (E2 ubiquitin-conjugating enzyme Z) (Uba6-specific E2 conjugating enzyme 1) (Use1) (Ubiquitin carrier protein Z) (Ubiquitin-protein ligase Z)	UBE2Z HOYS7	Yes	No	No	No	No
Q9UKM9	S35E1_HUMAN	RNA-binding protein Raly (Autoantigen p542) (Heterogeneous nuclear ribonucleoprotein C-like 2) (hnRNP core protein C-like 2) (hnRNP associated with lethal yellow protein homolog)	RALY HNRPCL2 P542	No	No	No	Yes	No
Q9ULX3	S38A2_HUMAN	RNA-binding protein NOB1 (EC 3.1.-.-) (Phosphorylation regulatory protein HP-10) (Protein ART-4)	NOB1 ART4 NOB1P PSMD8BP1 MSTP158	No	No	No	Yes	No
P78347	S61A1_HUMAN	General transcription factor II-I (GTFII-I) (TFII-I) (Bruton tyrosine kinase-associated protein 135) (BAP-135) (BTK-associated protein 135) (SRF-Phox1-interacting protein) (SPIN) (Williams-Beuren syndrome chromosomal region 6 protein)	GTF2I BAP135 WBSCR6	No	No	No	Yes	No
Q8N5M9	SAFB1_HUMAN	Protein jagunal homolog 1	JAGN1	No	No	Yes	No	No
P30040	SAHH_HUMAN	Endoplasmic reticulum resident protein 29 (ERp29) (Endoplasmic reticulum resident protein 28) (ERp28) (Endoplasmic reticulum resident protein 31) (ERp31)	ERP29 C12orf8 ERP28	No	No	Yes	No	No
O60814	SAHH2_HUMAN	Histone H2B type 1-K (H2B K) (HIRA-interacting protein 1)	H2BC12 H2BFT HIRIP1 HIST1H2BK	No	No	Yes	No	No
P09874	SAP_HUMAN	Poly [ADP-ribose] polymerase 1 (PARP-1) (EC 2.4.2.30) (ADP-ribosyltransferase diphtheria toxin-like 1) (ARTD1) (DNA ADP-ribosyltransferase PARP1) (EC 2.4.2.-) (NAD(+) ADP-ribosyltransferase 1) (ADPRT 1) (Poly[ADP-ribose] synthase 1) (Protein poly-ADP-ribosyltransferase PARP1) (EC 2.4.2.-)	PARP1 ADPRT PPOL	Yes	No	Yes	Yes	No
O00571	SAP18_HUMAN	ATP-dependent RNA helicase DDX3X (EC 3.6.4.13) (CAP-Rf) (DEAD box protein 3, X-chromosomal) (DEAD box, X isoform) (DBX) (Helicase-like protein 2) (HLP2)	DDX3X DBX DDX3	Yes	No	Yes	Yes	No
Q7Z4W1	SART3_HUMAN	L-xylulose reductase (XR) (EC 1.1.1.10) (Carbonyl reductase II) (Dicarbonyl/L-xylulose reductase) (Kidney dicarbonyl reductase) (kiDCR) (Short chain dehydrogenase/reductase family 20C member 1) (Sperm surface protein P34H)	DCXR SDR20C1	Yes	No	Yes	No	No
O15258	SC16A_HUMAN	Protein RER1	RER1	No	Yes	No	No	No
P04062	SC24B_HUMAN	Lysosomal acid glucosylceramidase (Lysosomal acid GCase) (EC 3.2.1.45) (Acid beta-glucosidase) (Alglucerase) (Beta-glucocerebrosidase) (Beta-GC) (Cholesterol glucosyltransferase) (SGTase) (EC 2.4.1.-) (Cholesteryl-beta-glucosidase) (EC 3.2.1.104) (D-glucosyl-N-acylsphingosine glucohydrolase) (Imiglucerase)	GBA GC GLUC	Yes	No	No	No	No
O15031	SCAM3_HUMAN	Plexin-B2 (MM1)	PLXNB2 KIAA0315	Yes	No	No	No	No
P62826	SCOT1_HUMAN	GTP-binding nuclear protein Ran (Androgen receptor-associated protein 24) (GTPase Ran) (Ras-like protein TC4) (Ras-related nuclear protein)	RAN ARA24 OK/SW-cl.81	No	Yes	No	No	No
Q15046	SCRN1_HUMAN	Lysine--tRNA ligase (EC 2.7.7.-) (EC 6.1.1.6) (Lysyl-tRNA synthetase) (LysRS)	KARS1 KARS KIAA0070	Yes	No	No	No	No
P78527	SEPT2_HUMAN	DNA-dependent protein kinase catalytic subunit (DNA-PK catalytic subunit) (DNA-PKcs) (EC 2.7.11.1) (DNPK1) (p460)	PRKDC HYRC HYRC1	Yes	No	No, but tagging was present in control cells	Yes	No
Q8TCJ2	SEPT7_HUMAN	Dolichyl-diphosphooligosaccharide--protein glycosyltransferase subunit STT3B (Oligosaccharyl transferase subunit STT3B) (STT3-B) (EC 2.4.99.18) (Source of immunodominant MHC-associated peptides homolog)	STT3B SIMP	Yes	No	Yes	No	No
Q02952	SEPT9_HUMAN	A-kinase anchor protein 12 (AKAP-12) (A-kinase anchor protein 250 kDa) (AKAP 250) (Gravin) (Myasthenia gravis autoantigen)	AKAP12 AKAP250	No	No	No	No	Yes
O43707	SERA_HUMAN	Alpha-actinin-4 (Non-muscle alpha-actinin 4)	ACTN4	Yes	Yes	No	No	No
P61026	SERPH_HUMAN	Ras-related protein Rab-10	RAB10	No	No	No	Yes	No
Q13620	SET_HUMAN	Cullin-4B (CUL-4B)	CUL4B KIAA0695	No	No	Yes	No	No
O15427	SET1A_HUMAN	Monocarboxylate transporter 4 (MCT 4) (Solute carrier family 16 member 3)	SLC16A3 MCT4	No	No	Yes	No	No
P12270	SETLP_HUMAN	Nucleoprotein TPR (Megator) (NPC-associated intranuclear protein) (Translocated promoter region protein)	TPR	Yes	No	Yes	No	No
Q8NBS9	SF01_HUMAN	Thioredoxin domain-containing protein 5 (Endoplasmic reticulum resident protein 46) (ER protein 46) (ERp46) (Thioredoxin-like protein p46)	TXNDC5 TLP46 UNQ364/PRO700	No	No	Yes	No	No
Q8N7H5	SF3A1_HUMAN	RNA polymerase II-associated factor 1 homolog (hPAF1) (Pancreatic differentiation protein 2)	PAF1 PD2	Yes	No	No	No	No
O94925	SF3B1_HUMAN	Glutaminase kidney isoform, mitochondrial (GLS) (EC 3.5.1.2) (K-glutaminase) (L-glutamine amidohydrolase) [Cleaved into: Glutaminase kidney isoform, mitochondrial 68 kDa chain; Glutaminase kidney isoform, mitochondrial 65 kDa chain]	GLS GLS1 KIAA0838	No	No	Yes	No	No
Q16778	SF3B2_HUMAN	Histone H2B type 2-E (Histone H2B-GL105) (Histone H2B.q) (H2B/q)	HIST2H2BE H2BFQ	No	Yes	No	No	No
Q8N163	SF3B3_HUMAN	Cell cycle and apoptosis regulator protein 2 (Cell division cycle and apoptosis regulator protein 2) (DBIRD complex subunit KIAA1967) (Deleted in breast cancer gene 1 protein) (DBC-1) (DBC.1) (NET35) (p30 DBC)	CCAR2 DBC1 KIAA1967	Yes	No	No	No	No
P29317	SFPQ_HUMAN	Ephrin type-A receptor 2 (EC 2.7.10.1) (Epithelial cell kinase) (Tyrosine-protein kinase receptor ECK)	EPHA2 ECK	Yes	No	No	No	No
O00231	SFXN1_HUMAN	26S proteasome non-ATPase regulatory subunit 11 (26S proteasome regulatory subunit RPN6) (26S proteasome regulatory subunit S9) (26S proteasome regulatory subunit p44.5)	PSMD11	Yes	No	Yes	Yes (N-terminus)	No
P61163	SGT1_HUMAN	Alpha-centractin (Centractin) (ARP1) (Actin-RPV) (Centrosome-associated actin homolog)	ACTR1A CTRN1	No	No	No	No	Yes
O60506	SGTA_HUMAN	Heterogeneous nuclear ribonucleoprotein Q (hnRNP Q) (Glycine- and tyrosine-rich RNA-binding protein) (GRY-RBP) (NS1-associated protein 1) (Synaptotagmin-binding, cytoplasmic RNA-interacting protein)	SYNCRIP HNRPQ NSAP1	No	No	No	Yes	No
P08621	SIAE_HUMAN	U1 small nuclear ribonucleoprotein 70 kDa (U1 snRNP 70 kDa) (U1-70K) (snRNP70)	SNRNP70 RNPU1Z RPU1 SNRP70 U1AP1	Yes	No	No	Yes (N-terminus)
Q6NYC1	SMC1A_HUMAN	Bifunctional arginine demethylase and lysyl-hydroxylase JMJD6 (EC 1.14.11.-) (Histone arginine demethylase JMJD6) (JmjC domain-containing protein 6) (Jumonji domain-containing protein 6) (Lysyl-hydroxylase JMJD6) (Peptide-lysine 5-dioxygenase JMJD6) (Phosphatidylserine receptor) (Protein PTDSR)	JMJD6 KIAA0585 PSR PTDSR	Yes	No	No	No	No
P02786	SMC2_HUMAN	Transferrin receptor protein 1 (TR) (TfR) (TfR1) (Trfr) (T9) (p90) (CD antigen CD71) [Cleaved into: Transferrin receptor protein 1, serum form (sTfR)]	TFRC	Yes	No	Yes	No	No
O75127	SMC4_HUMAN	Pentatricopeptide repeat-containing protein 1, mitochondrial	PTCD1 KIAA0632	No	Yes (N-terminus)	No	No	No
Q02241	SMD1_HUMAN	Kinesin-like protein KIF23 (Kinesin-like protein 5) (Mitotic kinesin-like protein 1)	KIF23 KNSL5 MKLP1	Yes	No	No	No	No
Q02539	SMD2_HUMAN	Histone H1.1 (Histone H1a)	H1-1 H1F1 HIST1H1A	No	No	No	Yes	No
Q02543	SMD3_HUMAN	60S ribosomal protein L18a (Large ribosomal subunit protein eL20)	RPL18A	No	No	No	Yes	No
A3KMH1	SMHD1_HUMAN	von Willebrand factor A domain-containing protein 8 (PEX7-binding protein 2) (P7BP2)	VWA8 KIAA0564	Yes	No	No	No	No
Q6P1A2	SMRC2_HUMAN	Lysophospholipid acyltransferase 5 (LPLAT 5) (EC 2.3.1.-) (1-acylglycerophosphocholine O-acyltransferase) (EC 2.3.1.23) (1-acylglycerophosphoserine O-acyltransferase) (EC 2.3.1.n6) (Lysophosphatidylcholine acyltransferase) (LPCAT) (Lyso-PC acyltransferase) (Lysophosphatidylcholine acyltransferase 3) (Lyso-PC acyltransferase 3) (Lysophosphatidylserine acyltransferase) (LPSAT) (Lyso-PS acyltransfer…	LPCAT3 MBOAT5 OACT5	No	No	Yes (tagging already detected in control cells)	No	No
Q99497	SND1_HUMAN	Protein/nucleic acid deglycase DJ-1 (EC 3.1.2.-) (EC 3.5.1.-) (EC 3.5.1.124) (Maillard deglycase) (Oncogene DJ1) (Parkinson disease protein 7) (Parkinsonism-associated deglycase) (Protein DJ-1) (DJ-1)	PARK7	No	No	No	Yes	No
O60437	SNG2_HUMAN	Periplakin (190 kDa paraneoplastic pemphigus antigen) (195 kDa cornified envelope precursor protein)	PPL KIAA0568	No	No	No	Yes	No
P05023	SODC_HUMAN	Sodium/potassium-transporting ATPase subunit alpha-1 (Na(+)/K(+) ATPase alpha-1 subunit) (EC 7.2.2.13) (Sodium pump subunit alpha-1)	ATP1A1	No	Yes	No	No	No
P23526	SON_HUMAN	Adenosylhomocysteinase (AdoHcyase) (EC 3.3.1.1) (S-adenosyl-L-homocysteine hydrolase)	AHCY SAHH	No	Yes	No	No	No
P29692	SP100_HUMAN	Elongation factor 1-delta (EF-1-delta) (Antigen NY-CO-4)	EEF1D EF1D	Yes	Yes	No	No	No
Q9UKK3	SP16H_HUMAN	Protein mono-ADP-ribosyltransferase PARP4 (EC 2.4.2.-) (193 kDa vault protein) (ADP-ribosyltransferase diphtheria toxin-like 4) (ARTD4) (PARP-related/IalphaI-related H5/proline-rich) (PH5P) (Poly [ADP-ribose] polymerase 4) (PARP-4) (Vault poly(ADP-ribose) polymerase) (VPARP)	PARP4 ADPRTL1 KIAA0177 PARPL	No	No	No	No	Yes
Q9BXP5	SPB1_HUMAN	Serrate RNA effector molecule homolog (Arsenite-resistance protein 2)	SRRT ARS2 ASR2	Yes	No	Yes	Yes	No
P46087	SPB6_HUMAN	Probable 28S rRNA (cytosine(4447)-C(5))-methyltransferase (EC 2.1.1.-) (Nucleolar protein 1) (Nucleolar protein 2 homolog) (Proliferating-cell nucleolar antigen p120) (Proliferation-associated nucleolar protein p120)	NOP2 NOL1 NSUN1	Yes	Yes	No	No	No
Q7Z406	SPCS2_HUMAN	Myosin-14 (Myosin heavy chain 14) (Myosin heavy chain, non-muscle IIc) (Non-muscle myosin heavy chain IIc) (NMHC II-C)	MYH14 KIAA2034 FP17425	Yes	Yes	No	No	No
O43776	SPIT2_HUMAN	Asparagine--tRNA ligase, cytoplasmic (EC 6.1.1.22) (Asparaginyl-tRNA synthetase) (AsnRS) (Asparaginyl-tRNA synthetase 1)	NARS1 NARS NRS	No	No	Yes	Yes	No
Q99460	SPT6H_HUMAN	26S proteasome non-ATPase regulatory subunit 1 (26S proteasome regulatory subunit RPN2) (26S proteasome regulatory subunit S1) (26S proteasome subunit p112)	PSMD1	Yes	No	Yes	No	No
Q13509	SPTB2_HUMAN	Tubulin beta-3 chain (Tubulin beta-4 chain) (Tubulin beta-III)	TUBB3 TUBB4	No	Yes	No	No	No
Q3MHD2	SPTN1_HUMAN	Protein LSM12 homolog	LSM12	Yes	No	No	No	No
O15160	SPTN2_HUMAN	DNA-directed RNA polymerases I and III subunit RPAC1 (DNA-directed RNA polymerase I subunit C) (RNA polymerases I and III subunit AC1) (AC40) (DNA-directed RNA polymerases I and III 40 kDa polypeptide) (RPA40) (RPA39) (RPC40)	POLR1C POLR1E	Yes	No	Yes	No	No
Q16891	SQSTM_HUMAN	MICOS complex subunit MIC60 (Cell proliferation-inducing gene 4/52 protein) (Mitochondrial inner membrane protein) (Mitofilin) (p87/89)	IMMT HMP MIC60 MINOS2 PIG4 PIG52	Yes	No	Yes	No	No
O15371	SR140_HUMAN	Eukaryotic translation initiation factor 3 subunit D (eIF3d) (Eukaryotic translation initiation factor 3 subunit 7) (eIF-3-zeta) (eIF3 p66)	EIF3D EIF3S7	No	No	No	Yes	No
P62917	SRP54_HUMAN	60S ribosomal protein L8 (Large ribosomal subunit protein uL2)	RPL8	No	No	No, but tagging was present in control cells	Yes	No
P61011	SRP68_HUMAN	Signal recognition particle 54 kDa protein (SRP54)	SRP54	No	No	No	No	Yes
O95747	SRP72_HUMAN	Serine/threonine-protein kinase OSR1 (EC 2.7.11.1) (Oxidative stress-responsive 1 protein)	OXSR1 KIAA1101 OSR1	Yes	No	No	No	No
P40227	SRPRB_HUMAN	T-complex protein 1 subunit zeta (TCP-1-zeta) (Acute morphine dependence-related protein 2) (CCT-zeta-1) (HTR3) (Tcp20)	CCT6A CCT6 CCTZ	Yes	Yes (C-terminus)	No	Yes	No
Q9BZE4	SRRM1_HUMAN	Nucleolar GTP-binding protein 1 (Chronic renal failure gene protein) (GTP-binding protein NGB)	GTPBP4 CRFG NOG1	Yes	No	No	Yes	No
P16422	SRRM2_HUMAN	Epithelial cell adhesion molecule (Ep-CAM) (Adenocarcinoma-associated antigen) (Cell surface glycoprotein Trop-1) (Epithelial cell surface antigen) (Epithelial glycoprotein) (EGP) (Epithelial glycoprotein 314) (EGP314) (hEGP314) (KS 1/4 antigen) (KSA) (Major gastrointestinal tumor-associated protein GA733-2) (Tumor-associated calcium signal transducer 1) (CD antigen CD326)	EPCAM GA733-2 M1S2 M4S1 MIC18 TACSTD1 TROP1	No	No	No	No	Yes
Q9Y6G9	SRRT_HUMAN	Cytoplasmic dynein 1 light intermediate chain 1 (LIC1) (Dynein light chain A) (DLC-A) (Dynein light intermediate chain 1, cytosolic)	DYNC1LI1 DNCLI1	Yes	No	No	No	No
O94776	SRS10_HUMAN	Metastasis-associated protein MTA2 (Metastasis-associated 1-like 1) (MTA1-L1 protein) (p53 target protein in deacetylase complex)	MTA2 MTA1L1 PID	Yes	No	No	No	No
Q14566	SRS11_HUMAN	DNA replication licensing factor MCM6 (EC 3.6.4.12) (p105MCM)	MCM6	Yes	No	No	No	No
Q14839	SRSF1_HUMAN	Chromodomain-helicase-DNA-binding protein 4 (CHD-4) (EC 3.6.4.12) (ATP-dependent helicase CHD4) (Mi-2 autoantigen 218 kDa protein) (Mi2-beta)	CHD4	Yes	No	No	No	No
Q13724	SRSF2_HUMAN	Mannosyl-oligosaccharide glucosidase (EC 3.2.1.106) (Processing A-glucosidase I)	MOGS GCS1	Yes	No	No	No	No
Q13426	SRSF3_HUMAN	DNA repair protein XRCC4 (X-ray repair cross-complementing protein 4)	XRCC4	No	No	Yes	No	No
Q16181	SRSF6_HUMAN	Septin-7 (CDC10 protein homolog)	SEPTIN7 CDC10 SEPT7	No	No	No	Yes	No
Q8TEQ6	SRSF7_HUMAN	Gem-associated protein 5 (Gemin5)	GEMIN5	Yes	No	Yes	Yes	No
Q15907	SRSF9_HUMAN	Ras-related protein Rab-11B (GTP-binding protein YPT3)	RAB11B YPT3	No	No	No	Yes	No
P51659	SSRA_HUMAN	Peroxisomal multifunctional enzyme type 2 (MFE-2) (17-beta-hydroxysteroid dehydrogenase 4) (17-beta-HSD 4) (D-bifunctional protein) (DBP) (Multifunctional protein 2) (MPF-2) (Short chain dehydrogenase/reductase family 8C member 1) [Cleaved into: (3R)-hydroxyacyl-CoA dehydrogenase (EC 1.1.1.n12); Enoyl-CoA hydratase 2 (EC 4.2.1.107) (EC 4.2.1.119) (3-alpha,7-alpha,12-alpha-trihydroxy-5-beta-choles…	HSD17B4 EDH17B4 SDR8C1	Yes	No	No	No	No
Q14C86	SSRP1_HUMAN	GTPase-activating protein and VPS9 domain-containing protein 1 (GAPex-5) (Rab5-activating protein 6)	GAPVD1 GAPEX5 KIAA1521 RAP6	Yes	No	Yes	No	No
Q9BZF1	ST134_HUMAN	Oxysterol-binding protein-related protein 8 (ORP-8) (OSBP-related protein 8)	OSBPL8 KIAA1451 ORP8 OSBP10	Yes	No	No	No	No
P51114	STAT1_HUMAN	Fragile X mental retardation syndrome-related protein 1 (hFXR1p)	FXR1	Yes	No	No	No	No
P42704	STIP1_HUMAN	Leucine-rich PPR motif-containing protein, mitochondrial (130 kDa leucine-rich protein) (LRP 130) (GP130)	LRPPRC LRP130	No	Yes	No	No	No
Q7Z6E9	STRAP_HUMAN	E3 ubiquitin-protein ligase RBBP6 (EC 2.3.2.27) (Proliferation potential-related protein) (Protein P2P-R) (RING-type E3 ubiquitin transferase RBBP6) (Retinoblastoma-binding Q protein 1) (RBQ-1) (Retinoblastoma-binding protein 6) (p53-associated cellular protein of testis)	RBBP6 P2PR PACT RBQ1 My038	No	No	No	No	Yes
P55072	STT3A_HUMAN	Transitional endoplasmic reticulum ATPase (TER ATPase) (EC 3.6.4.6) (15S Mg(2+)-ATPase p97 subunit) (Valosin-containing protein) (VCP)	VCP	Yes	Yes	No	No	No
Q9HAT2	STT3B_HUMAN	Sialate O-acetylesterase (EC 3.1.1.53) (H-Lse) (Sialic acid-specific 9-O-acetylesterase)	SIAE YSG2	Yes	No	No	No	No
P84098	SUMO2_HUMAN	60S ribosomal protein L19 (Large ribosomal subunit protein eL19)	RPL19	No	No	No	Yes	No
O43169	SURF4_HUMAN	Cytochrome b5 type B (Cytochrome b5 outer mitochondrial membrane isoform)	CYB5B CYB5M OMB5	No	No	Yes	Yes	No
P19338	SYDC_HUMAN	Nucleolin (Protein C23)	NCL	No	Yes	No	No	No
P0DMV8	SYEP_HUMAN	Heat shock 70 kDa protein 1A (Heat shock 70 kDa protein 1) (HSP70-1) (HSP70.1)	HSPA1A HSP72 HSPA1 HSX70	No	Yes	No	No	No
M0R2P5	SYFB_HUMAN	Glyco_hydro_38N domain-containing protein (Fragment)		No	Yes (N-terminus)	No	No	No
P50991	SYIC_HUMAN	T-complex protein 1 subunit delta (TCP-1-delta) (CCT-delta) (Stimulator of TAR RNA-binding)	CCT4 CCTD SRB	Yes	Yes	Yes	Yes	No
Q86UE4	SYK_HUMAN	Protein LYRIC (3D3/LYRIC) (Astrocyte elevated gene-1 protein) (AEG-1) (Lysine-rich CEACAM1 co-isolated protein) (Metadherin) (Metastasis adhesion protein)	MTDH AEG1 LYRIC	No	No	No	Yes	No
P06753	SYLC_HUMAN	Tropomyosin alpha-3 chain (Gamma-tropomyosin) (Tropomyosin-3) (Tropomyosin-5) (hTM5)	TPM3	No	No	No	No	Yes
P62851	SYMC_HUMAN	40S ribosomal protein S25 (Small ribosomal subunit protein eS25)	RPS25	Yes	No	No	No	No
O60701	SYNC_HUMAN	UDP-glucose 6-dehydrogenase (UDP-Glc dehydrogenase) (UDP-GlcDH) (UDPGDH) (EC 1.1.1.22)	UGDH	Yes	No	Yes	No	No
P55084	SYQ_HUMAN	Trifunctional enzyme subunit beta, mitochondrial (TP-beta) [Includes: 3-ketoacyl-CoA thiolase (EC 2.3.1.155) (EC 2.3.1.16) (Acetyl-CoA acyltransferase) (Beta-ketothiolase)]	HADHB MSTP029	No	No	Yes	No	No
P62333	SYRC_HUMAN	26S proteasome regulatory subunit 10B (26S proteasome AAA-ATPase subunit RPT4) (Proteasome 26S subunit ATPase 6) (Proteasome subunit p42)	PSMC6 SUG2	Yes	No	No	Yes	No
P32119	SYTC_HUMAN	Peroxiredoxin-2 (EC 1.11.1.15) (Natural killer cell-enhancing factor B) (NKEF-B) (PRP) (Thiol-specific antioxidant protein) (TSA) (Thioredoxin peroxidase 1) (Thioredoxin-dependent peroxide reductase 1)	PRDX2 NKEFB TDPX1	No	Yes	No	No	No
A0A0A6YYA0	SYTC2_HUMAN	Protein TMED7-TICAM2	TMED7-TICAM2	No	No	Yes	No	No
P32969	SYVC_HUMAN	60S ribosomal protein L9 (Large ribosomal subunit protein uL6)	RPL9 OK/SW-cl.103; RPL9P7; RPL9P8; RPL9P9	No	No	No	Yes	No
P62424	SYYC_HUMAN	60S ribosomal protein L7a (Large ribosomal subunit protein eL8) (PLA-X polypeptide) (Surfeit locus protein 3)	RPL7A SURF-3 SURF3	No	No	No	Yes	No
P52907	T106B_HUMAN	F-actin-capping protein subunit alpha-1 (CapZ alpha-1)	CAPZA1	No	Yes (N-terminus)	No	Yes	No
Q15424	TADBP_HUMAN	Scaffold attachment factor B1 (SAF-B) (SAF-B1) (HSP27 estrogen response element-TATA box-binding protein) (HSP27 ERE-TATA-binding protein)	SAFB HAP HET SAFB1	Yes	No	No	Yes	No
P48741	TALDO_HUMAN	Putative heat shock 70 kDa protein 7 (Heat shock 70 kDa protein B)	HSPA7 HSP70B	No	Yes	No	No	No
Q14692	TB182_HUMAN	Ribosome biogenesis protein BMS1 homolog (Ribosome assembly protein BMS1 homolog)	BMS1 BMS1L KIAA0187	Yes	No	No	No	No
Q13155	TBA1B_HUMAN	Aminoacyl tRNA synthase complex-interacting multifunctional protein 2 (Multisynthase complex auxiliary component p38) (Protein JTV-1)	AIMP2 JTV1 PRO0992	Yes	No	No	No	No
Q9Y383	TBA1C_HUMAN	Putative RNA-binding protein Luc7-like 2	LUC7L2 CGI-59 CGI-74	Yes	No	No	No	No
Q13162	TBA4A_HUMAN	Peroxiredoxin-4 (EC 1.11.1.15) (Antioxidant enzyme AOE372) (AOE37-2) (Peroxiredoxin IV) (Prx-IV) (Thioredoxin peroxidase AO372) (Thioredoxin-dependent peroxide reductase A0372)	PRDX4	Yes	No	Yes	No	No
Q29RF7	TBB3_HUMAN	Sister chromatid cohesion protein PDS5 homolog A (Cell proliferation-inducing gene 54 protein) (Sister chromatid cohesion protein 112) (SCC-112)	PDS5A KIAA0648 PDS5 PIG54	Yes	No	No	No	No
Q13177	TBB4B_HUMAN	Serine/threonine-protein kinase PAK 2 (EC 2.7.11.1) (Gamma-PAK) (PAK65) (S6/H4 kinase) (p21-activated kinase 2) (PAK-2) (p58) [Cleaved into: PAK-2p27 (p27); PAK-2p34 (p34) (C-t-PAK2)]	PAK2	Yes	No	No	No	No
P09651	TBB5_HUMAN	Heterogeneous nuclear ribonucleoprotein A1 (hnRNP A1) (Helix-destabilizing protein) (Single-strand RNA-binding protein) (hnRNP core protein A1) [Cleaved into: Heterogeneous nuclear ribonucleoprotein A1, N-terminally processed]	HNRNPA1 HNRPA1	No	No	No	Yes	No
Q9H9B4	TBC15_HUMAN	Sideroflexin-1	SFXN1	No	No	Yes	No	No
Q15067	TBL3_HUMAN	Peroxisomal acyl-coenzyme A oxidase 1 (AOX) (EC 1.3.3.6) (Palmitoyl-CoA oxidase) (Straight-chain acyl-CoA oxidase) (SCOX) [Cleaved into: Peroxisomal acyl-CoA oxidase 1, A chain; Peroxisomal acyl-CoA oxidase 1, B chain; Peroxisomal acyl-CoA oxidase 1, C chain]	ACOX1 ACOX	Yes	No	No	No	No
Q16763	TCOF_HUMAN	Ubiquitin-conjugating enzyme E2 S (EC 2.3.2.23) (E2 ubiquitin-conjugating enzyme S) (E2-EPF) (Ubiquitin carrier protein S) (Ubiquitin-conjugating enzyme E2-24 kDa) (Ubiquitin-conjugating enzyme E2-EPF5) (Ubiquitin-protein ligase S)	UBE2S E2EPF OK/SW-cl.73	No	No	No	Yes	No
P62318	TCP4_HUMAN	Small nuclear ribonucleoprotein Sm D3 (Sm-D3) (snRNP core protein D3)	SNRPD3	No	No	No	Yes	No
P22392	TCPA_HUMAN	Nucleoside diphosphate kinase B (NDK B) (NDP kinase B) (EC 2.7.4.6) (C-myc purine-binding transcription factor PUF) (Histidine protein kinase NDKB) (EC 2.7.13.3) (nm23-H2)	NME2 NM23B	No	Yes	No	No	No
Q13263	TCPB_HUMAN	Transcription intermediary factor 1-beta (TIF1-beta) (E3 SUMO-protein ligase TRIM28) (EC 2.3.2.27) (KRAB-associated protein 1) (KAP-1) (KRAB-interacting protein 1) (KRIP-1) (Nuclear corepressor KAP-1) (RING finger protein 96) (RING-type E3 ubiquitin transferase TIF1-beta) (Tripartite motif-containing protein 28)	TRIM28 KAP1 RNF96 TIF1B	No	Yes	No	No	No
P61247	TCPD_HUMAN	40S ribosomal protein S3a (Small ribosomal subunit protein eS1) (v-fos transformation effector protein) (Fte-1)	RPS3A FTE1 MFTL	No	No	No	Yes	No
P55884	TCPE_HUMAN	Eukaryotic translation initiation factor 3 subunit B (eIF3b) (Eukaryotic translation initiation factor 3 subunit 9) (Prt1 homolog) (hPrt1) (eIF-3-eta) (eIF3 p110) (eIF3 p116)	EIF3B EIF3S9	Yes	No	Yes	No	No
P58876	TCPG_HUMAN	Histone H2B type 1-D (HIRA-interacting protein 2) (Histone H2B.1 B) (Histone H2B.b) (H2B/b)	HIST1H2BD H2BFB HIRIP2	No	Yes	No	No	No
Q9Y262	TCPH_HUMAN	Eukaryotic translation initiation factor 3 subunit L (eIF3l) (Eukaryotic translation initiation factor 3 subunit 6-interacting protein) (Eukaryotic translation initiation factor 3 subunit E-interacting protein)	EIF3L EIF3EIP EIF3S6IP HSPC021 HSPC025 MSTP005	Yes	No	Yes	No	No
P61221	TCPQ_HUMAN	ATP-binding cassette sub-family E member 1 (2'-5'-oligoadenylate-binding protein) (HuHP68) (RNase L inhibitor) (Ribonuclease 4 inhibitor) (RNS4I)	ABCE1 RLI RNASEL1 RNASELI RNS4I OK/SW-cl.40	No	No	No	Yes	No
P50402	TCPZ_HUMAN	Emerin	EMD EDMD STA	No	No	No	Yes	No
O14980	TCRG1_HUMAN	Exportin-1 (Exp1) (Chromosome region maintenance 1 protein homolog)	XPO1 CRM1	Yes	No	Yes	No	No
P18085	TCTP_HUMAN	ADP-ribosylation factor 4	ARF4 ARF2	No	No	Yes	No	No
Q8IWA0	TEBP_HUMAN	WD repeat-containing protein 75 (U3 small nucleolar RNA-associated protein 17 homolog)	WDR75 UTP17	No	No	Yes	No	No
P78371	TECR_HUMAN	T-complex protein 1 subunit beta (TCP-1-beta) (CCT-beta)	CCT2 99D8.1 CCTB	Yes	Yes (N-terminus)	Yes	Yes	No
Q9NYU2	TELO2_HUMAN	UDP-glucose:glycoprotein glucosyltransferase 1 (UGT1) (hUGT1) (EC 2.4.1.-) (UDP--Glc:glycoprotein glucosyltransferase) (UDP-glucose ceramide glucosyltransferase-like 1)	UGGT1 GT UGCGL1 UGGT UGT1 UGTR	No	No	No	No	Yes
Q9H5V8	TENS3_HUMAN	CUB domain-containing protein 1 (Membrane glycoprotein gp140) (Subtractive immunization M plus HEp3-associated 135 kDa protein) (SIMA135) (Transmembrane and associated with src kinases) (CD antigen CD318)	CDCP1 TRASK UNQ2486/PRO5773	No	No	Yes (tagging already detected in control cells)	Yes	No
P62736	TERA_HUMAN	Actin, aortic smooth muscle (Alpha-actin-2) (Cell growth-inhibiting gene 46 protein) [Cleaved into: Actin, aortic smooth muscle, intermediate form]	ACTA2 ACTSA ACTVS GIG46	No	Yes	No	No	No
Q9H583	TEX10_HUMAN	HEAT repeat-containing protein 1 (Protein BAP28) (U3 small nucleolar RNA-associated protein 10 homolog) [Cleaved into: HEAT repeat-containing protein 1, N-terminally processed]	HEATR1 BAP28 UTP10	Yes	Yes (N-terminus)	Yes	No	No
P16615	TF3C3_HUMAN	Sarcoplasmic/endoplasmic reticulum calcium ATPase 2 (SERCA2) (SR Ca(2+)-ATPase 2) (EC 7.2.2.10) (Calcium pump 2) (Calcium-transporting ATPase sarcoplasmic reticulum type, slow twitch skeletal muscle isoform) (Endoplasmic reticulum class 1/2 Ca(2+) ATPase)	ATP2A2 ATP2B	Yes	No	Yes (tagging already detected in control cells)	Yes	No
P06703	TFR1_HUMAN	Protein S100-A6 (Calcyclin) (Growth factor-inducible protein 2A9) (MLN 4) (Prolactin receptor-associated protein) (PRA) (S100 calcium-binding protein A6)	S100A6 CACY	No	No	Yes	No	No
Q93009	TGO1_HUMAN	Ubiquitin carboxyl-terminal hydrolase 7 (EC 3.4.19.12) (Deubiquitinating enzyme 7) (Herpesvirus-associated ubiquitin-specific protease) (Ubiquitin thioesterase 7) (Ubiquitin-specific-processing protease 7)	USP7 HAUSP	Yes	No	Yes	No	No
P11387	THIK_HUMAN	DNA topoisomerase 1 (EC 5.6.2.1) (DNA topoisomerase I)	TOP1	Yes	No	Yes	Yes	No
P13010	THIO_HUMAN	X-ray repair cross-complementing protein 5 (EC 3.6.4.-) (86 kDa subunit of Ku antigen) (ATP-dependent DNA helicase 2 subunit 2) (ATP-dependent DNA helicase II 80 kDa subunit) (CTC box-binding factor 85 kDa subunit) (CTC85) (CTCBF) (DNA repair protein XRCC5) (Ku80) (Ku86) (Lupus Ku autoantigen protein p86) (Nuclear factor IV) (Thyroid-lupus autoantigen) (TLAA) (X-ray repair complementing defective…	XRCC5 G22P2	Yes	Yes	No	No	No
Q9H6R4	THOC2_HUMAN	Nucleolar protein 6 (Nucleolar RNA-associated protein) (Nrap)	NOL6	Yes	No	No	No	No
Q9BTT0	THOC4_HUMAN	Acidic leucine-rich nuclear phosphoprotein 32 family member E (LANP-like protein) (LANP-L)	ANP32E	No	No	No	Yes	No
Q13595	TIAR_HUMAN	Transformer-2 protein homolog alpha (TRA-2 alpha) (TRA2-alpha) (Transformer-2 protein homolog A)	TRA2A	No	No	No	Yes	No
Q16531	TIF1B_HUMAN	DNA damage-binding protein 1 (DDB p127 subunit) (DNA damage-binding protein a) (DDBa) (Damage-specific DNA-binding protein 1) (HBV X-associated protein 1) (XAP-1) (UV-damaged DNA-binding factor) (UV-damaged DNA-binding protein 1) (UV-DDB 1) (XPE-binding factor) (XPE-BF) (Xeroderma pigmentosum group E-complementing protein) (XPCe)	DDB1 XAP1	No	Yes	No	No	No
Q92896	TIM50_HUMAN	Golgi apparatus protein 1 (CFR-1) (Cysteine-rich fibroblast growth factor receptor) (E-selectin ligand 1) (ESL-1) (Golgi sialoglycoprotein MG-160)	GLG1 CFR1 ESL1 MG160	No	No	Yes	No	No
P35998	TKT_HUMAN	26S proteasome regulatory subunit 7 (26S proteasome AAA-ATPase subunit RPT1) (Proteasome 26S subunit ATPase 2) (Protein MSS1)	PSMC2 MSS1	Yes	No	No	Yes	No
Q96T51	TLN1_HUMAN	RUN and FYVE domain-containing protein 1 (FYVE-finger protein EIP1) (La-binding protein 1) (Rab4-interacting protein) (Zinc finger FYVE domain-containing protein 12)	RUFY1 RABIP4 ZFYVE12	No	No	No	No	Yes
Q9Y230	TM9S2_HUMAN	RuvB-like 2 (EC 3.6.4.12) (48 kDa TATA box-binding protein-interacting protein) (48 kDa TBP-interacting protein) (51 kDa erythrocyte cytosolic protein) (ECP-51) (INO80 complex subunit J) (Repressing pontin 52) (Reptin 52) (TIP49b) (TIP60-associated protein 54-beta) (TAP54-beta)	RUVBL2 INO80J TIP48 TIP49B CGI-46	Yes	No	Yes	No	No
Q9Y2Z0	TM9S3_HUMAN	Protein SGT1 homolog (Protein 40-6-3) (Sgt1) (Suppressor of G2 allele of SKP1 homolog)	SUGT1	Yes	No	No	Yes (N-terminus)	No
Q9NTJ3	TM9S4_HUMAN	Structural maintenance of chromosomes protein 4 (SMC protein 4) (SMC-4) (Chromosome-associated polypeptide C) (hCAP-C) (XCAP-C homolog)	SMC4 CAPC SMC4L1	Yes	No	No	No	No
Q16881	TMED1_HUMAN	Thioredoxin reductase 1, cytoplasmic (TR) (EC 1.8.1.9) (Gene associated with retinoic and interferon-induced mortality 12 protein) (GRIM-12) (Gene associated with retinoic and IFN-induced mortality 12 protein) (KM-102-derived reductase-like factor) (Thioredoxin reductase TR1)	TXNRD1 GRIM12 KDRF	No	No	Yes	No	No
Q9BQG0	TMED4_HUMAN	Myb-binding protein 1A	MYBBP1A P160	Yes	No	No	No	No
Q15418	TMED7_HUMAN	Ribosomal protein S6 kinase alpha-1 (S6K-alpha-1) (EC 2.7.11.1) (90 kDa ribosomal protein S6 kinase 1) (p90-RSK 1) (p90RSK1) (p90S6K) (MAP kinase-activated protein kinase 1a) (MAPK-activated protein kinase 1a) (MAPKAP kinase 1a) (MAPKAPK-1a) (Ribosomal S6 kinase 1) (RSK-1)	RPS6KA1 MAPKAPK1A RSK1	No	No	No	No	Yes
Q9Y5Q9	TMED9_HUMAN	General transcription factor 3C polypeptide 3 (Transcription factor IIIC 102 kDa subunit) (TFIIIC 102 kDa subunit) (TFIIIC102) (Transcription factor IIIC subunit gamma) (TF3C-gamma)	GTF3C3	Yes	No	No	No	No
Q13617	TMX1_HUMAN	Cullin-2 (CUL-2)	CUL2	Yes	No	No	No	No
Q9NZB2	TNPO1_HUMAN	Constitutive coactivator of PPAR-gamma-like protein 1 (Oxidative stress-associated Src activator) (Protein FAM120A)	FAM120A C9orf10 KIAA0183 OSSA	Yes	No	Yes	No	No
Q969N2	TOIP1_HUMAN	GPI transamidase component PIG-T (Phosphatidylinositol-glycan biosynthesis class T protein)	PIGT CGI-06 PSEC0163 UNQ716/PRO1379	Yes	No	No	No	No
M0R2N4	TOM22_HUMAN	C3H1-type domain-containing protein		No	Yes (N-terminus)	No	No	No
O95816	TOM70_HUMAN	BAG family molecular chaperone regulator 2 (BAG-2) (Bcl-2-associated athanogene 2)	BAG2	Yes	No	No	No	No
P14625	TOP1_HUMAN	Endoplasmin (94 kDa glucose-regulated protein) (GRP-94) (Heat shock protein 90 kDa beta member 1) (Tumor rejection antigen 1) (gp96 homolog)	HSP90B1 GRP94 TRA1	Yes	No	Yes	Yes	No
P14678	TOP2A_HUMAN	Small nuclear ribonucleoprotein-associated proteins B and B' (snRNP-B) (Sm protein B/B') (Sm-B/B') (SmB/B')	SNRPB COD SNRPB1	No	No	No	Yes	No
Q15149	TP53B_HUMAN	Plectin (PCN) (PLTN) (Hemidesmosomal protein 1) (HD1) (Plectin-1)	PLEC PLEC1	No	No	No	Yes	No
O43852	TPD54_HUMAN	Calumenin (Crocalbin) (IEF SSP 9302)	CALU	No	No	Yes	No	No
P62937	TPIS_HUMAN	Peptidyl-prolyl cis-trans isomerase A (PPIase A) (EC 5.2.1.8) (Cyclophilin A) (Cyclosporin A-binding protein) (Rotamase A) [Cleaved into: Peptidyl-prolyl cis-trans isomerase A, N-terminally processed]	PPIA CYPA	No	Yes	No	No	No
P32322	TPM2_HUMAN	Pyrroline-5-carboxylate reductase 1, mitochondrial (P5C reductase 1) (P5CR 1) (EC 1.5.1.2)	PYCR1	No	No	No, but tagging was present in control cells	No	No
P05387	TPM3_HUMAN	60S acidic ribosomal protein P2 (Large ribosomal subunit protein P2) (Renal carcinoma antigen NY-REN-44)	RPLP2 D11S2243E RPP2	No	No	No, but tagging was present in control cells	No	No
P35580	TPP2_HUMAN	Myosin-10 (Cellular myosin heavy chain, type B) (Myosin heavy chain 10) (Myosin heavy chain, non-muscle IIb) (Non-muscle myosin heavy chain B) (NMMHC-B) (Non-muscle myosin heavy chain IIb) (NMMHC II-b) (NMMHC-IIB)	MYH10	Yes	No	No	No	No
P16402	TPR_HUMAN	Histone H1.3 (Histone H1c) (Histone H1s-2)	H1-3 H1F3 HIST1H1D	No	No	No	Yes	No
P55769	TR150_HUMAN	NHP2-like protein 1 (High mobility group-like nuclear protein 2 homolog 1) (OTK27) (SNU13 homolog) (hSNU13) (U4/U6.U5 small nuclear ribonucleoprotein SNU13) (U4/U6.U5 tri-snRNP 15.5 kDa protein) [Cleaved into: NHP2-like protein 1, N-terminally processed]	SNU13 NHP2L1	No	No	No	No	Yes
Q2NL82	TRA2A_HUMAN	Pre-rRNA-processing protein TSR1 homolog	TSR1 KIAA1401	Yes	No	No	No	No
Q12769	TRA2B_HUMAN	Nuclear pore complex protein Nup160 (160 kDa nucleoporin) (Nucleoporin Nup160)	NUP160 KIAA0197 NUP120	No	No	Yes	No	No
Q15233	TRAP1_HUMAN	Non-POU domain-containing octamer-binding protein (NonO protein) (54 kDa nuclear RNA- and DNA-binding protein) (55 kDa nuclear protein) (DNA-binding p52/p100 complex, 52 kDa subunit) (NMT55) (p54(nrb)) (p54nrb)	NONO NRB54	Yes	No	No	Yes	No
Q5VYK3	TRI25_HUMAN	Proteasome adapter and scaffold protein ECM29 (Ecm29 proteasome adapter and scaffold) (Proteasome-associated protein ECM29 homolog)	ECPAS ECM29 KIAA0368	Yes	No	No	No	No
Q92817	TRM5_HUMAN	Envoplakin (210 kDa cornified envelope precursor protein) (210 kDa paraneoplastic pemphigus antigen) (p210)	EVPL	No	No	No	Yes	No
Q92598	TRXR1_HUMAN	Heat shock protein 105 kDa (Antigen NY-CO-25) (Heat shock 110 kDa protein)	HSPH1 HSP105 HSP110 KIAA0201	No	No	Yes	No	No
Q92621	TSR1_HUMAN	Nuclear pore complex protein Nup205 (205 kDa nucleoporin) (Nucleoporin Nup205)	NUP205 C7orf14 KIAA0225	No	No	Yes	Yes	No
Q9BU89	TSYL5_HUMAN	Deoxyhypusine hydroxylase (hDOHH) (EC 1.14.99.29) (Deoxyhypusine dioxygenase) (Deoxyhypusine monooxygenase) (HEAT-like repeat-containing protein 1)	DOHH HLRC1	No	No	Yes	Yes	No
Q5SRE5	TTL12_HUMAN	Nucleoporin NUP188 homolog (hNup188)	NUP188 KIAA0169	Yes	No	Yes	No	No
Q15075	TWF1_HUMAN	Early endosome antigen 1 (Endosome-associated protein p162) (Zinc finger FYVE domain-containing protein 2)	EEA1 ZFYVE2	Yes	No	No	No	No
Q96FW1	TWF2_HUMAN	Ubiquitin thioesterase OTUB1 (EC 3.4.19.12) (Deubiquitinating enzyme OTUB1) (OTU domain-containing ubiquitin aldehyde-binding protein 1) (Otubain-1) (hOTU1) (Ubiquitin-specific-processing protease OTUB1)	OTUB1 OTB1 OTU1 HSPC263	No	No	No	Yes	No
Q9H0S4	TXND5_HUMAN	Probable ATP-dependent RNA helicase DDX47 (EC 3.6.4.13) (DEAD box protein 47)	DDX47	Yes	No	Yes	Yes	No
Q13501	U2AF1_HUMAN	Sequestosome-1 (EBI3-associated protein of 60 kDa) (EBIAP) (p60) (Phosphotyrosine-independent ligand for the Lck SH2 domain of 62 kDa) (Ubiquitin-binding protein p62)	SQSTM1 ORCA OSIL	No	No	No	Yes	No
P31943	U2AF2_HUMAN	Heterogeneous nuclear ribonucleoprotein H (hnRNP H) [Cleaved into: Heterogeneous nuclear ribonucleoprotein H, N-terminally processed]	HNRNPH1 HNRPH HNRPH1	No	No	Yes	Yes	No
O95218	U520_HUMAN	Zinc finger Ran-binding domain-containing protein 2 (Zinc finger protein 265) (Zinc finger, splicing)	ZRANB2 ZIS ZNF265	No	No	No	Yes	No
Q86U42	U5S1_HUMAN	Polyadenylate-binding protein 2 (PABP-2) (Poly(A)-binding protein 2) (Nuclear poly(A)-binding protein 1) (Poly(A)-binding protein II) (PABII) (Polyadenylate-binding nuclear protein 1)	PABPN1 PAB2 PABP2	Cleavage only detected in untreated cells	No	No	No	No
P63261	UB2D3_HUMAN	Actin, cytoplasmic 2 (Gamma-actin) [Cleaved into: Actin, cytoplasmic 2, N-terminally processed]	ACTG1 ACTG	No	Yes	No	No	No
P27816	UBA1_HUMAN	Microtubule-associated protein 4 (MAP-4)	MAP4	No	No	No	Yes	No
Q92499	UBE2S_HUMAN	ATP-dependent RNA helicase DDX1 (EC 3.6.4.13) (DEAD box protein 1) (DEAD box protein retinoblastoma) (DBP-RB)	DDX1	Yes	No	No	No	No
P22234	UBE2Z_HUMAN	Multifunctional protein ADE2 [Includes: Phosphoribosylaminoimidazole-succinocarboxamide synthase (EC 6.3.2.6) (SAICAR synthetase); Phosphoribosylaminoimidazole carboxylase (EC 4.1.1.21) (AIR carboxylase) (AIRC)]	PAICS ADE2 AIRC PAIS	Yes	Yes (except central part of the protein)	Yes	No
Q6P2Q9	UBP10_HUMAN	Pre-mRNA-processing-splicing factor 8 (220 kDa U5 snRNP-specific protein) (PRP8 homolog) (Splicing factor Prp8) (p220)	PRPF8 PRPC8	Yes	No	No	No	No
Q8TB61	UBP14_HUMAN	Adenosine 3'-phospho 5'-phosphosulfate transporter 1 (PAPS transporter 1) (Putative MAPK-activating protein PM15) (Putative NF-kappa-B-activating protein 48) (Solute carrier family 35 member B2)	SLC35B2 PAPST1 PSEC0149	No	No	Yes (tagging already detected in control cells)	No	No
P15586	UBP24_HUMAN	N-acetylglucosamine-6-sulfatase (EC 3.1.6.14) (Glucosamine-6-sulfatase) (G6S)	GNS	No	No	No	No	Yes
Q5QNW6	UBP2L_HUMAN	Histone H2B type 2-F	HIST2H2BF	No	Yes	No	No	No
P52597	UBP5_HUMAN	Heterogeneous nuclear ribonucleoprotein F (hnRNP F) (Nucleolin-like protein mcs94-1) [Cleaved into: Heterogeneous nuclear ribonucleoprotein F, N-terminally processed]	HNRNPF HNRPF	No	Yes	No	No	No
Q9NZM1	UBP7_HUMAN	Myoferlin (Fer-1-like protein 3)	MYOF FER1L3 KIAA1207	Yes	No	Yes	Yes	No
Q96AE4	UBR4_HUMAN	Far upstream element-binding protein 1 (FBP) (FUSE-binding protein 1) (DNA helicase V) (hDH V)	FUBP1	Yes	No	No	No	No
P00441	UBR5_HUMAN	Superoxide dismutase [Cu-Zn] (EC 1.15.1.1) (Superoxide dismutase 1) (hSod1)	SOD1	No	No	No	Yes	No
Q7Z6Z7	UCK2_HUMAN	E3 ubiquitin-protein ligase HUWE1 (EC 2.3.2.26) (ARF-binding protein 1) (ARF-BP1) (HECT, UBA and WWE domain-containing protein 1) (HECT-type E3 ubiquitin transferase HUWE1) (Homologous to E6AP carboxyl terminus homologous protein 9) (HectH9) (Large structure of UREB1) (LASU1) (Mcl-1 ubiquitin ligase E3) (Mule) (Upstream regulatory element-binding protein 1) (URE-B1) (URE-binding protein 1)	HUWE1 KIAA0312 KIAA1578 UREB1 HSPC272	Yes	No	No	No	No
P55265	UCRI_HUMAN	Double-stranded RNA-specific adenosine deaminase (DRADA) (EC 3.5.4.37) (136 kDa double-stranded RNA-binding protein) (p136) (Interferon-inducible protein 4) (IFI-4) (K88DSRBP)	ADAR ADAR1 DSRAD G1P1 IFI4	Yes	No	No	No	No
O75369	UGDH_HUMAN	Filamin-B (FLN-B) (ABP-278) (ABP-280 homolog) (Actin-binding-like protein) (Beta-filamin) (Filamin homolog 1) (Fh1) (Filamin-3) (Thyroid autoantigen) (Truncated actin-binding protein) (Truncated ABP)	FLNB FLN1L FLN3 TABP TAP	Yes	No	No	No	No
P39748	UGGG1_HUMAN	Flap endonuclease 1 (FEN-1) (EC 3.1.-.-) (DNase IV) (Flap structure-specific endonuclease 1) (Maturation factor 1) (MF1) (hFEN-1)	FEN1 RAD2	Yes	Yes (N-terminus)	No	No	No
O95573	VAPA_HUMAN	Long-chain-fatty-acid--CoA ligase 3 (EC 6.2.1.3) (Arachidonate--CoA ligase) (EC 6.2.1.15) (Long-chain acyl-CoA synthetase 3) (LACS 3)	ACSL3 ACS3 FACL3 LACS3	No	No	No	No	Yes
Q8NHW5	VAS1_HUMAN	60S acidic ribosomal protein P0-like (Large ribosomal subunit protein uL10-like)	RPLP0P6	No	No	No	Yes	No
P26641	VDAC1_HUMAN	Elongation factor 1-gamma (EF-1-gamma) (eEF-1B gamma)	EEF1G EF1G PRO1608	No	Yes	No	No	No
P52294	VDAC2_HUMAN	Importin subunit alpha-5 (Karyopherin subunit alpha-1) (Nucleoprotein interactor 1) (NPI-1) (RAG cohort protein 2) (SRP1-beta) [Cleaved into: Importin subunit alpha-5, N-terminally processed]	KPNA1 RCH2	Yes	No	No	No	No
P78536	VIGLN_HUMAN	Disintegrin and metalloproteinase domain-containing protein 17 (ADAM 17) (EC 3.4.24.86) (Snake venom-like protease) (TNF-alpha convertase) (TNF-alpha-converting enzyme) (CD antigen CD156b)	ADAM17 CSVP TACE	No	No	No, but tagging was present in control cells	No	No
P11142	VIME_HUMAN	Heat shock cognate 71 kDa protein (Heat shock 70 kDa protein 8) (Lipopolysaccharide-associated protein 1) (LAP-1) (LPS-associated protein 1)	HSPA8 HSC70 HSP73 HSPA10	No	Yes	No	No	No
P23497	VINC_HUMAN	Nuclear autoantigen Sp-100 (Nuclear dot-associated Sp100 protein) (Speckled 100 kDa)	SP100	No	No	Yes	No	No
Q9UHI6	VP13C_HUMAN	Probable ATP-dependent RNA helicase DDX20 (EC 3.6.4.13) (Component of gems 3) (DEAD box protein 20) (DEAD box protein DP 103) (Gemin-3)	DDX20 DP103 GEMIN3	Yes	No	No, but tagging was present in control cells	No	No
O76021	VP26A_HUMAN	Ribosomal L1 domain-containing protein 1 (CATX-11) (Cellular senescence-inhibited gene protein) (Protein PBK1)	RSL1D1 CATX11 CSIG PBK1 L12	Yes	No	No	No	No
Q9UMS4	VPS35_HUMAN	Pre-mRNA-processing factor 19 (EC 2.3.2.27) (Nuclear matrix protein 200) (PRP19/PSO4 homolog) (hPso4) (RING-type E3 ubiquitin transferase PRP19) (Senescence evasion factor)	PRPF19 NMP200 PRP19 SNEV	Yes	No	Yes	No	No
Q9Y2X3	VRK1_HUMAN	Nucleolar protein 58 (Nucleolar protein 5)	NOP58 NOL5 NOP5 HSPC120	Yes	No	Yes	Yes	No
P27824	VTA1_HUMAN	Calnexin (IP90) (Major histocompatibility complex class I antigen-binding protein p88) (p90)	CANX	Yes	Yes (N-terminus)	Yes	Yes	No
A0A0A6YYG9	VWA8_HUMAN	Protein ARPC4-TTLL3	ARPC4-TTLL3	No	No	Yes	No	No
Q9P287	WBP2_HUMAN	BRCA2 and CDKN1A-interacting protein (P21- and CDK-associated protein 1) (Protein TOK-1)	BCCIP TOK1	Yes	No	Yes	Yes	No
O75534	WDR1_HUMAN	Cold shock domain-containing protein E1 (N-ras upstream gene protein) (Protein UNR)	CSDE1 D1S155E KIAA0885 NRU UNR	Yes	No	No	No	No
Q15019	WDR12_HUMAN	Septin-2 (Neural precursor cell expressed developmentally down-regulated protein 5) (NEDD-5)	SEPTIN2 DIFF6 KIAA0158 NEDD5 SEPT2	Yes	No	No	Yes	No
P00533	WDR3_HUMAN	Epidermal growth factor receptor (EC 2.7.10.1) (Proto-oncogene c-ErbB-1) (Receptor tyrosine-protein kinase erbB-1)	EGFR ERBB ERBB1 HER1	No	No	No	No	Yes
Q9BVK6	WDR75_HUMAN	Transmembrane emp24 domain-containing protein 9 (GMP25) (Glycoprotein 25L2) (p24 family protein alpha-2) (p24alpha2) (p25)	TMED9 GP25L2	No	No	Yes	No	No
O15144	XPO1_HUMAN	Actin-related protein 2/3 complex subunit 2 (Arp2/3 complex 34 kDa subunit) (p34-ARC)	ARPC2 ARC34 PRO2446	No	No	Yes	No	No
P62701	XPO2_HUMAN	40S ribosomal protein S4, X isoform (SCR10) (Single copy abundant mRNA protein) (Small ribosomal subunit protein eS4)	RPS4X CCG2 RPS4 SCAR	No	No	No	Yes	No
P24390	XRCC1_HUMAN	ER lumen protein-retaining receptor 1 (KDEL endoplasmic reticulum protein retention receptor 1) (KDEL receptor 1) (Putative MAPK-activating protein PM23)	KDELR1 ERD2.1	No	Yes	No	No	No
Q16658	XRCC4_HUMAN	Fascin (55 kDa actin-bundling protein) (Singed-like protein) (p55)	FSCN1 FAN1 HSN SNL	No	Yes	No	No	No
P17980	XRCC5_HUMAN	26S proteasome regulatory subunit 6A (26S proteasome AAA-ATPase subunit RPT5) (Proteasome 26S subunit ATPase 3) (Proteasome subunit P50) (Tat-binding protein 1) (TBP-1)	PSMC3 TBP1	Yes	No	Yes	No	No
P17844	XRCC6_HUMAN	Probable ATP-dependent RNA helicase DDX5 (EC 3.6.4.13) (DEAD box protein 5) (RNA helicase p68)	DDX5 G17P1 HELR HLR1	No	No	No	Yes	No
Q99877	ZCCHV_HUMAN	Histone H2B type 1-N (Histone H2B.d) (H2B/d)	H2BC15 H2BFD HIST1H2BN	No	Yes	No	No	No
P01040	ZRAB2_HUMAN	Cystatin-A (Cystatin-AS) (Stefin-A) [Cleaved into: Cystatin-A, N-terminally processed]	CSTA STF1 STFA	No	No	Yes	No	No
B7ZW38		Heterogeneous nuclear ribonucleoprotein C-like 3	HNRNPCL3	No	No	No	Yes	No

## Sheet: Cleavage details
Accession number	Uniprot ID	Protein name	Gene name	Full-length protein molecular weight (based on migration in gel)	Full-length protein size (amino acids)	Cleavage	Cleavage sites	Detected fragments	Cleavage detected in cells exposed to non-lethal stress	Molecular weight fragment 1	Molecular weight fragment 2	Molecular weight fragment 3	Molecular weight fragment 4	Molecular weight fragment 5	Fragment 1 MS coverage	Hypothetical fragment 1 boundaries	Region encompassing the first cleavage site	Fragment 2 MS coverage	Hypothetical fragment 2 boundaries	Region encompassing the second cleavage site	Fragment 3 MS coverage	Hypothetical fragment 3 boundaries	Region encompassing the third cleavage site	Fragment 4 MS coverage	Hypothetical fragment 4 boundaries	Region encompassing the fourth cleavage site	Fragment 5 MS coverage	Hypothetical fragment 5 boundaries	Region encompassing the fifth cleavage site
P31946	1433B_HUMAN	14-3-3 protein beta/alpha (Protein 1054) (Protein kinase C inhibitor protein 1) (KCIP-1) [Cleaved into: 14-3-3 protein beta/alpha, N-terminally processed]	YWHAB	28 kDa	246	Observed in apoptotic HCT116 and U2OS cells. CASP3/CASP7-independent	1	1	No	22.6 kDa	Fragment not detected				30-160	1-206	160-246	Fragment not detected	207-246
P62258	1433E_HUMAN	14-3-3 protein epsilon (14-3-3E)	YWHAE	29.3 kDa	255	Observed in apoptotic HCT116 and U2OS cells. CASP3/CASP7-independent	1	1	No	25.5 kDa	Fragment not detected				1-215	1-226	215-255	Fragment not detected	227-255
P27348	1433T_HUMAN	14-3-3 protein theta (14-3-3 protein T-cell) (14-3-3 protein tau) (Protein HS1)	YWHAQ	25.5 kDa	245	Observed in apoptotic HCT116 cells. CASP3/CASP7-dependent	1	1	No	24.7 kDa	Fragment not detected				1-167	1-238	167-245	Fragment not detected	239-245
P08195	4F2_HUMAN	4F2 cell-surface antigen heavy chain (4F2hc) (4F2 heavy chain antigen) (Lymphocyte activation antigen 4F2 large subunit) (Solute carrier family 3 member 2) (CD antigen CD98)	SLC3A2 MDU1	86.7 kDa	630	Observed in apoptotic HCT116 and U2OS cells. CASP3/CASP7-independent	1	1	No	Fragment not detected	67 kDa				Fragment not detected	1-109	1-145	146-625	110-630
P52209	6PGD_HUMAN	6-phosphogluconate dehydrogenase, decarboxylating (EC 1.1.1.44)	PGD PGDH	48.2 kDa	483	Observed in apoptotic HCT116 cells. CASP3/CASP7-dependent	2	2	Yes	40.1 kDa	24.2 kDa				52-184	1-431	184-483	39-163	1-229	163-483
Q9UG63	ABCF2_HUMAN	ATP-binding cassette sub-family F member 2 (Iron-inhibited ABC transporter 2)	ABCF2 HUSSY-18	71.7 kDa	623	Observed in apoptotic HCT116 cells. CASP3/CASP7-dependent	1	1	No	Fragment not detected	63.4 kDa				Fragment not detected	1-85	1-134	135-602	86-623
Q9NUQ8	ABCF3_HUMAN	ATP-binding cassette sub-family F member 3	ABCF3	78.1 kDa	709	Observed in apoptotic HCT116 cells. CASP3/CASP7-dependent. Alternatively, the cleavage site may be located at position 635	1	1	No	Fragment not detected	67.3 kDa				Fragment not detected	1-88	1-179	180-546	89-709
Q9UKV3	ACINU_HUMAN	Apoptotic chromatin condensation inducer in the nucleus (Acinus)	ACIN1 ACINUS KIAA0670	182.6 kDa	1341	Observed in apoptotic HCT116 and U2OS cells. CASP3/CASP7-dependent	2	3	Yes	77.5 kDa	107.2 kDa	78.3 kDa			1-540	1-597	540-822	823-1216	598-1341	1-823	824-1237	776-1341
P53396	ACLY_HUMAN	ATP-citrate synthase (EC 2.3.3.8) (ATP-citrate (pro-S-)-lyase) (ACL) (Citrate cleavage enzyme)	ACLY	113.5 kDa	1101	Observed in apoptotic HCT116 cells. CASP3/CASP7-dependent	1	2	Yes, pattern less defined than in apoptotic cells	48.5 kDa	65.7 kDa				18-389	1-477	389-488	489-1012	478-1101
Q15067	ACOX1_HUMAN	Peroxisomal acyl-coenzyme A oxidase 1 (AOX) (EC 1.3.3.6) (Palmitoyl-CoA oxidase) (Straight-chain acyl-CoA oxidase) (SCOX) [Cleaved into: Peroxisomal acyl-CoA oxidase 1, A chain; Peroxisomal acyl-CoA oxidase 1, B chain; Peroxisomal acyl-CoA oxidase 1, C chain]	ACOX1 ACOX	69.4 kDa	660	Observed in apoptotic HCT116 cells. CASP3/CASP7-dependent	1	2	No	49 kDa	19.9 kDa				1-462	1-476	462-500	501-651	477-660
P12814	ACTN1_HUMAN	Alpha-actinin-1 (Alpha-actinin cytoskeletal isoform) (F-actin cross-linking protein) (Non-muscle alpha-actinin-1)	ACTN1	101.1 kDa	892	Observed in apoptotic U2OS cells	1	1	Yes	kDa	84.4 kDa				Fragment not detected	1-117	1-162	163-834	118-892
O43707	ACTN4_HUMAN	Alpha-actinin-4 (Non-muscle alpha-actinin 4)	ACTN4	98.6 kDa	911	Observed in apoptotic HCT116 cells. CASP3/CASP7-dependent	2	3	Yes	60.1 kDa	Fragment not detected				182-668	1-672	668-674	675-853	673-911	1-40	41-899	30-911
O95433	AHSA1_HUMAN	Activator of 90 kDa heat shock protein ATPase homolog 1 (AHA1) (p38)	AHSA1 C14orf3 HSPC322	42.1 kDa	338	Observed in apoptotic HCT116 cells. CASP3/CASP7-dependent	2	3	No	11.8 kDa	19.3 kDa	12 kDa			17-41	1-61	41-63	64-246	62-254	246-305	306-328	255-338
Q13155	AIMP2_HUMAN	Aminoacyl tRNA synthase complex-interacting multifunctional protein 2 (Multisynthase complex auxiliary component p38) (Protein JTV-1)	AIMP2 JTV1 PRO0992	35.1 kDa	320	Observed in apoptotic HCT116 cells. CASP3/CASP7-dependent	1	1	No	Fragment not detected	24.3 kDa				Fragment not detected	1-74	1-215	216-317	75-320
Q92688	AN32B_HUMAN	Acidic leucine-rich nuclear phosphoprotein 32 family member B (Acidic protein rich in leucines) (Putative HLA-DR-associated protein I-2) (PHAPI2) (Silver-stainable protein SSP29)	ANP32B APRIL PHAPI2	31.6 kDa	251	Observed in apoptotic HCT116 cells. CASP3/CASP7-dependent	1	1	No	19.4 kDa	Fragment not detected				21-150	1-163	150-251	Fragment not detected	164-251
Q99873	ANM1_HUMAN	Protein arginine N-methyltransferase 1 (EC 2.1.1.319) (Histone-arginine N-methyltransferase PRMT1) (Interferon receptor 1-bound protein 4)	PRMT1 HMT2 HRMT1L2 IR1B4	41.5 kDa	371	Observed in apoptotic HCT116 cells. CASP3/CASP7-dependent	1	2	No	29.8 kDa	10.2 kDa				174-243	1-269	243-346	347-359	371-670
O14744	ANM5_HUMAN	Protein arginine N-methyltransferase 5 (PRMT5) (EC 2.1.1.320) (72 kDa ICln-binding protein) (Histone-arginine N-methyltransferase PRMT5) (Jak-binding protein 1) (Shk1 kinase-binding protein 1 homolog) (SKB1 homolog) (SKB1Hs) [Cleaved into: Protein arginine N-methyltransferase 5, N-terminally processed]	PRMT5 HRMT1L5 IBP72 JBP1 SKB1	69 kDa	637	Observed in apoptotic HCT116 cells. CASP3/CASP7-dependent	1	1	No	64.8 kDa	Fragment not detected				2-377	1-562	377-637	Fragment not detected	563-637
O75179	ANR17_HUMAN	Ankyrin repeat domain-containing protein 17 (Gene trap ankyrin repeat protein) (Serologically defined breast cancer antigen NY-BR-16)	ANKRD17 GTAR KIAA0697	251 kDa	2603	Observed in apoptotic HCT116 cells. CASP3/CASP7-dependent	1	1	No	188.2 kDa	Fragment not detected				153-1505	1-2062	1505-2603	Fragment not detected	2063-2603
P50995	ANX11_HUMAN	Annexin A11 (56 kDa autoantigen) (Annexin XI) (Annexin-11) (Calcyclin-associated annexin 50) (CAP-50)	ANXA11 ANX11	54.1 kDa	505	Observed in apoptotic U2OS cells	2	2	Yes	47.3 kDa	38.7 kDa				214-470	41-505	1-213	236-495	197-505	1-235
P12429	ANXA3_HUMAN	Annexin A3 (35-alpha calcimedin) (Annexin III) (Annexin-3) (Inositol 1,2-cyclic phosphate 2-phosphohydrolase) (Lipocortin III) (Placental anticoagulant protein III) (PAP-III)	ANXA3 ANX3	34.7 kDa	323	Observed in apoptotic HCT116 cells. CASP3/CASP7-dependent	1	2	Yes	21 kDa	12.7 kDa				2-163	1-226	163-263	264-317	227-323
P20073	ANXA7_HUMAN	Annexin A7 (Annexin VII) (Annexin-7) (Synexin)	ANXA7 ANX7 SNX OK/SW-cl.95	47.5 kDa	488	Observed in apoptotic HCT116 cells. CASP3/CASP7-dependent	1	1	No	Fragment not detected	36.7 kDa				Fragment not detected	1-149	1-180	181-479	148-488
O95782	AP2A1_HUMAN	AP-2 complex subunit alpha-1 (100 kDa coated vesicle protein A) (Adaptor protein complex AP-2 subunit alpha-1) (Adaptor-related protein complex 2 subunit alpha-1) (Alpha-adaptin A) (Alpha1-adaptin) (Clathrin assembly protein complex 2 alpha-A large chain) (Plasma membrane adaptor HA2/AP2 adaptin alpha A subunit)	AP2A1 ADTAA CLAPA1	95.7 kDa	977	Observed in apoptotic HCT116 cells. CASP3/CASP7-dependent	1	1	No	66.5 kDa	Fragment not detected				154-632	1-687	633-977	Fragment not detected	688-977
O00203	AP3B1_HUMAN	AP-3 complex subunit beta-1 (Adaptor protein complex AP-3 subunit beta-1) (Adaptor-related protein complex 3 subunit beta-1) (Beta-3A-adaptin) (Clathrin assembly protein complex 3 beta-1 large chain)	AP3B1 ADTB3A	119.7 kDa	1094	Observed in apoptotic HCT116 cells. CASP3/CASP7-independent	1	2	Yes	77.4 kDa	43.1 kDa				157-658	1-777	658-1076	1077-1085	778-1094
Q9HDC9	APMAP_HUMAN	Adipocyte plasma membrane-associated protein (Protein BSCv)	APMAP C20orf3 UNQ1869/PRO4305	46.4 kDa	416	Observed in apoptotic HCT116 and U2OS cells. CASP3/CASP7-dependent. Alternatively, the cleavage site may be located at position 381	1	1	No	Fragment not detected	42.7 kDa				Fragment not detected	1-30	356-416	74-356	31-416
P61160	ARP2_HUMAN	Actin-related protein 2 (Actin-like protein 2)	ACTR2 ARP2	41.6 kDa	394	Observed in apoptotic HCT116 cells. CASP3/CASP7-dependent	1	1	No	35.8 kDa	Fragment not detected kDa				54-232	1-363	232-394	Fragment not detected	364-394
Q12797	ASPH_HUMAN	Aspartyl/asparaginyl beta-hydroxylase (EC 1.14.11.16) (Aspartate beta-hydroxylase) (ASP beta-hydroxylase) (Peptide-aspartate beta-dioxygenase)	ASPH BAH	103.3 kDa	758	Observed in apoptotic HCT116 cells. CASP3/CASP7-dependent	1	1	No	Fragment not detected	89.7 kDa				Fragment not detected	1-79	1-354	355-635	80-758
P16615	AT2A2_HUMAN	Sarcoplasmic/endoplasmic reticulum calcium ATPase 2 (SERCA2) (SR Ca(2+)-ATPase 2) (EC 7.2.2.10) (Calcium pump 2) (Calcium-transporting ATPase sarcoplasmic reticulum type, slow twitch skeletal muscle isoform) (Endoplasmic reticulum class 1/2 Ca(2+) ATPase)	ATP2A2 ATP2B	97.5 kDa	1042	Observed in apoptotic HCT116 and U2OS cells. CASP3/CASP7-dependent	1	1	Yes	73.7 kDa	Fragment not detected				175-666	1-799	666-1042	Fragment not detected	800-1042
P06576	ATPB_HUMAN	ATP synthase subunit beta, mitochondrial (EC 7.1.2.2) (ATP synthase F1 subunit beta)	ATP5F1B ATP5B ATPMB ATPSB	51.8 kDa	529	Observed in apoptotic U2OS cells	1	1	Yes	36.7 kDa	Fragment not detected				95-324	1-380	324-529	Fragment not detected	381-529
Q9UBB4	ATX10_HUMAN	Ataxin-10 (Brain protein E46 homolog) (Spinocerebellar ataxia type 10 protein)	ATXN10 SCA10	50 kDa	475	Observed in apoptotic HCT116 cells. CASP3/CASP7-dependent. Alternatively, the cleavage site may be located at position 22	1	1	No	46.9 kDa	Fragment not detected				123-270	1-446	270-475	Fragment not detected	447-475
Q8WWM7	ATX2L_HUMAN	Ataxin-2-like protein (Ataxin-2 domain protein) (Ataxin-2-related protein)	ATXN2L A2D A2LG A2LP A2RP	133 kDa	1075	Observed in apoptotic HCT116 cells. CASP3/CASP7-dependent. Alternatively, the cleavage site may be located at position 271	1	1	No	92.9 kDa	Fragment not detected				302-677	1-757	677-1075	Fragment not detected	758-1075
B4DEV8	B4DEV8_HUMAN	Proteasome subunit alpha type (EC 3.4.25.1)		28.9 kDa	164	Observed in apoptotic HCT116 cells. CASP3/CASP7-dependent	1	1	No	24.5 kDa	Fragment not detected				4-218	1-218	217-264	Fragment not detected	219-164
O95816	BAG2_HUMAN	BAG family molecular chaperone regulator 2 (BAG-2) (Bcl-2-associated athanogene 2)	BAG2	23.7 kDa	211	Observed in apoptotic HCT116 and U2OS cells. CASP3/CASP7-dependent	1	1	No	Fragment not detected	20.5 kDa				Fragment not detected	1-23	1-27	28-211	24-211
P35613	BASI_HUMAN	Basigin (5F7) (Collagenase stimulatory factor) (Extracellular matrix metalloproteinase inducer) (EMMPRIN) (Leukocyte activation antigen M6) (OK blood group antigen) (Tumor cell-derived collagenase stimulatory factor) (TCSF) (CD antigen CD147)	BSG UNQ6505/PRO21383	55.6 kDa	385	Observed in apoptotic HCT116 and U2OS cells. CASP3/CASP7-independent	1	1	Yes	Fragment not detected	35.4 kDa				Fragment not detected	1-161	1-173	174-366	162-385
Q9P287	BCCIP_HUMAN	BRCA2 and CDKN1A-interacting protein (P21- and CDK-associated protein 1) (Protein TOK-1)	BCCIP TOK1	44.1 kDa	314	Observed in apoptotic HCT116 cells. CASP3/CASP7-dependent	1	1	No	Fragment not detected	35.7 kDa				Fragment not detected	1-72	1-76	77-314	73-314
Q9NYF8	BCLF1_HUMAN	Bcl-2-associated transcription factor 1 (Btf) (BCLAF1 and THRAP3 family member 1)	BCLAF1 BTF KIAA0164	134.6 kDa	920	Observed in apoptotic HCT116 cells. CASP3/CASP7-dependent	1	1	Yes	97.3 kDa	Fragment not detected				168-631	1-710	631-920	Fragment not detected	711-920
P55957	BID_HUMAN	BH3-interacting domain death agonist (p22 BID) (BID) [Cleaved into: BH3-interacting domain death agonist p15 (p15 BID); BH3-interacting domain death agonist p13 (p13 BID); BH3-interacting domain death agonist p11 (p11 BID)]	BID	20.9 kDa	195	Observed in apoptotic HCT116 cells. CASP3/CASP7-independent	1	1	No	Fragment not detected	13.4 kDa				Fragment not detected	1-60	1-71	72-183	61-195
P11021	BIP_HUMAN	Endoplasmic reticulum chaperone BiP (EC 3.6.4.10) (78 kDa glucose-regulated protein) (GRP-78) (Binding-immunoglobulin protein) (BiP) (Heat shock protein 70 family protein 5) (HSP70 family protein 5) (Heat shock protein family A member 5) (Immunoglobulin heavy chain-binding protein)	HSPA5 GRP78	70.7 kDa	654	Observed in apoptotic HCT116 cells. CASP3/CASP7-dependent	1	1	Yes	59.3 kDa	Fragment not detected				61-573	1-578	573-654	Fragment not detected	579-654
Q14692	BMS1_HUMAN	Ribosome biogenesis protein BMS1 homolog (Ribosome assembly protein BMS1 homolog)	BMS1 BMS1L KIAA0187	163.2 kDa	1282	Observed in apoptotic U2OS cells	1	2	Yes	71.1 kDa	93.8 kDa				25-349	1-578	349-616	617-1156	579-1282
Q14137	BOP1_HUMAN	Ribosome biogenesis protein BOP1 (Block of proliferation 1 protein)	BOP1 KIAA0124	95.6 kDa	746	Observed in apoptotic HCT116 cells. CASP3/CASP7-dependent	1	1	No	59.5 kDa	Fragment not detected				196-514	1-547	514-746	Fragment not detected	548-746
Q7L1Q6	BZW1_HUMAN	Basic leucine zipper and W2 domain-containing protein 1 (Protein Orf)	BZW1 BZAP45 KIAA0005	45.7 kDa	419	Observed in apoptotic HCT116 cells. CASP3/CASP7-dependent	1	1	No	Fragment not detected	43.1 kDa				Fragment not detected	1-28	1-52	53-405	29-419
P11586	C1TC_HUMAN	C-1-tetrahydrofolate synthase, cytoplasmic (C1-THF synthase) [Cleaved into: C-1-tetrahydrofolate synthase, cytoplasmic, N-terminally processed] [Includes: Methylenetetrahydrofolate dehydrogenase (EC 1.5.1.5); Methenyltetrahydrofolate cyclohydrolase (EC 3.5.4.9); Formyltetrahydrofolate synthetase (EC 6.3.4.3)]	MTHFD1 MTHFC MTHFD	104.3 kDa	935	Observed in apoptotic HCT116 and U2OS cells. CASP3/CASP7-dependent	1	1	Yes	Fragment not detected	64.1 kDa				Fragment not detected	1-321	1-336	337-819	322-935
Q6UB35	C1TM_HUMAN	Monofunctional C1-tetrahydrofolate synthase, mitochondrial (EC 6.3.4.3) (Formyltetrahydrofolate synthetase)	MTHFD1L FTHFSDC1	101.7 kDa	978	Observed in apoptotic HCT116 cells. CASP3/CASP7-independent	1	1	No	Fragment not detected	83.4 kDa				Fragment not detected	1-194	1-205	206-935	195-978
P19022	CADH2_HUMAN	Cadherin-2 (CDw325) (Neural cadherin) (N-cadherin) (CD antigen CD325)	CDH2 CDHN NCAD	68.2 kDa	906	Observed in apoptotic U2OS cells	1	1	Yes	Fragment not detected	52.5 kDa				Fragment not detected	1-203	1-656	657-841	204-906
P27797	CALR_HUMAN	Calreticulin (CRP55) (Calregulin) (Endoplasmic reticulum resident protein 60) (ERp60) (HACBP) (grp60)	CALR CRTC	53.9 kDa	417	Observed in apoptotic HCT116 cells. CASP3/CASP7-dependent	1	1	No	36.4 kDa	Fragment not detected				25-222	1-284	222-417	Fragment not detected	285-417
P27824	CALX_HUMAN	Calnexin (IP90) (Major histocompatibility complex class I antigen-binding protein p88) (p90)	CANX	79 kDa	592	Observed in apoptotic HCT116 and U2OS cells. CASP3/CASP7-dependent	1	1	No	Fragment not detected	62.3 kDa				Fragment not detected	1-48	1-55	62-582	49-592
Q03135	CAV1_HUMAN	Caveolin-1	CAV1 CAV	20.3 kDa	178	Observed in apoptotic HCT116 cells. CASP3/CASP7-independent	1	1	Yes	Fragment not detected	16 kDa				Fragment not detected	1-43	1-47	48-146	44-178
O75976	CBPD_HUMAN	Carboxypeptidase D (EC 3.4.17.22) (Metallocarboxypeptidase D) (gp180)	CPD	179 kDa	1380	Observed in apoptotic HCT116 cells. CASP3/CASP7-dependent	1	1	No	158.5 kDa	Fragment not detected				88-1239	1-1264	1240-1380	Fragment not detected	1265-1380
Q8N163	CCAR2_HUMAN	Cell cycle and apoptosis regulator protein 2 (Cell division cycle and apoptosis regulator protein 2) (DBIRD complex subunit KIAA1967) (Deleted in breast cancer gene 1 protein) (DBC-1) (DBC.1) (NET35) (p30 DBC)	CCAR2 DBC1 KIAA1967	117 kDa	923	Observed in apoptotic HCT116 cells. CASP3/CASP7-dependent	1	2	No	21.4 kDa	88.8 kDa				113-123	1-199	123-287	288-905	200-923
Q96A33	CCD47_HUMAN	Coiled-coil domain-containing protein 47 (Calumin)	CCDC47 GK001 MSTP041 PSEC0077	58.7 kDa	483	Observed in apoptotic HCT116 cells. CASP3/CASP7-dependent. Alternatively, the cleavage site may be located at position 31	1	1	No	Fragment not detected	51.3 kDa				Fragment not detected	1-62	1-162	163-374	63-483
O75794	CD123_HUMAN	Cell division cycle protein 123 homolog (Protein D123) (HT-1080) (PZ32)	CDC123 C10orf7 D123	45.5 kDa	336	Observed in apoptotic HCT116 cells. CASP3/CASP7-dependent	1	1	No	35.4 kDa	Fragment not detected				25-218	1-278	218-336	Fragment not detected	279-336
Q13740	CD166_HUMAN	CD166 antigen (Activated leukocyte cell adhesion molecule) (CD antigen CD166)	ALCAM MEMD	89.7 kDa	583	Observed in apoptotic HCT116 cells. CASP3/CASP7-dependent	1	2	No	10.2 kDa	77.9 kDa				45-55	1-62	55-74	77-573	63-583
O14646	CHD1_HUMAN	Chromodomain-helicase-DNA-binding protein 1 (CHD-1) (EC 3.6.4.12) (ATP-dependent helicase CHD1)	CHD1	204.7 kDa	1710	Observed in apoptotic HCT116 cells. CASP3/CASP7-dependent	1	1	No	169.7 kDa	Fragment not detected				286-1226	1-1388	1226-1710	Fragment not detected	1389-1710
Q14839	CHD4_HUMAN	Chromodomain-helicase-DNA-binding protein 4 (CHD-4) (EC 3.6.4.12) (ATP-dependent helicase CHD4) (Mi-2 autoantigen 218 kDa protein) (Mi2-beta)	CHD4	224.9 kDa	1912	Observed in apoptotic HCT116 cells. CASP3/CASP7-dependent	1	1	No	Fragment not detected	181.7 kDa				Fragment not detected	1-164	1-210	211-1865	165-1912
Q8IWX8	CHERP_HUMAN	Calcium homeostasis endoplasmic reticulum protein (ERPROT 213-21) (SR-related CTD-associated factor 6)	CHERP DAN26 SCAF6	120.6 kDa	916	Observed in apoptotic HCT116 cells. CASP3/CASP7-dependent	1	1	No	94.6 kDa	Fragment not detected				19-269	1-700	269-916	Fragment not detected	701-916
Q07065	CKAP4_HUMAN	Cytoskeleton-associated protein 4 (63-kDa cytoskeleton-linking membrane protein) (Climp-63) (p63)	CKAP4	67.3 kDa	602	Observed in apoptotic HCT116 cells. CASP3/CASP7-dependent	1	1	Yes, pattern less defined than in apoptotic cells	Fragment not detected	56.6 kDa				147-585	1-143	1-147	Fragment not detected	144-602
Q14008	CKAP5_HUMAN	Cytoskeleton-associated protein 5 (Colonic and hepatic tumor overexpressed gene protein) (Ch-TOG)	CKAP5 KIAA0097	201.5 kDa	2032	Observed in apoptotic HCT116 cells. CASP3/CASP7-dependent	2	2	Yes	159.2 kDa	92.1 kDa				2-1403	1-1694	1403-2032	68-772	1-952	772-2032	Fragment not detected	1695-2032		Fragment not detected	953-2032
P09496	CLCA_HUMAN	Clathrin light chain A (Lca)	CLTA	264.7 kDa	248	Observed in apoptotic HCT116 and U2OS cells. CASP3/CASP7-dependent	1	1	No	Fragment not detected	16.8 kDa				2-1680	1-1892	1680-2363	Fragment not detected	1893-2363
P30622	CLIP1_HUMAN	CAP-Gly domain-containing linker protein 1 (Cytoplasmic linker protein 1) (Cytoplasmic linker protein 170 alpha-2) (CLIP-170) (Reed-Sternberg intermediate filament-associated protein) (Restin)	CLIP1 CYLN1 RSN	170.1 kDa	1438	Observed in apoptotic HCT116 cells. CASP3/CASP7-dependent	1	1	No	149.5 kDa	Fragment not detected				15-1181	1-1246	1181-1438	Fragment not detected	1247-1438
Q9UJS0	CMC2_HUMAN	Calcium-binding mitochondrial carrier protein Aralar2 (Citrin) (Mitochondrial aspartate glutamate carrier 2) (Solute carrier family 25 member 13)	SLC25A13 ARALAR2	69.3 kDa	675	Observed in apoptotic HCT116 cells. CASP3/CASP7-dependent	1	1	No	62.3 kDa	Fragment not detected				57-567	1-610	567-675	Fragment not detected	611-675
Q15021	CND1_HUMAN	Condensin complex subunit 1 (Chromosome condensation-related SMC-associated protein 1) (Chromosome-associated protein D2) (hCAP-D2) (Non-SMC condensin I complex subunit D2) (XCAP-D2 homolog)	NCAPD2 CAPD2 CNAP1 KIAA0159	153.3 kDa	1401	Observed in apoptotic HCT116 cells. CASP3/CASP7-dependent	1	1	No	136.2 kDa	Fragment not detected				20-1288	1-1298	1288-1401	Fragment not detected	1299-1401
A5YKK6	CNOT1_HUMAN	CCR4-NOT transcription complex subunit 1 (CCR4-associated factor 1) (Negative regulator of transcription subunit 1 homolog) (NOT1H) (hNOT1)	CNOT1 CDC39 KIAA1007 NOT1 AD-005	203.5 kDa	2376	Observed in apoptotic HCT116 cells. CASP3/CASP7-dependent	1	1	No	Fragment not detected	170.9 kDa				Fragment not detected	1-242	1-284	284-2209	243-2376
P53621	COPA_HUMAN	Coatomer subunit alpha (Alpha-coat protein) (Alpha-COP) (HEP-COP) (HEPCOP) [Cleaved into: Xenin (Xenopsin-related peptide); Proxenin]	COPA	135 kDa	1224	Observed in apoptotic HCT116 and U2OS cells. CASP3/CASP7-dependent	1	2	Yes	101 kDa	44 kDa				161-631	1-836	631-1106	1107-1217	837-1224
P35606	COPB2_HUMAN	Coatomer subunit beta' (Beta'-coat protein) (Beta'-COP) (p102)	COPB2	98 kDa	906	Observed in apoptotic HCT116 and U2OS cells. CASP3/CASP7-dependent. Alternatively, the cleavage site may be located at position 22	1	1	No	88.3 kDa	Fragment not detected				52-875	1-885	1-51	Not detected	886-906
P48444	COPD_HUMAN	Coatomer subunit delta (Archain) (Delta-coat protein) (Delta-COP)	ARCN1 COPD	59.5 kDa	511	Observed in apoptotic HCT116 cells. CASP3/CASP7-dependent	1	1	No	23.9 kDa	35.7 kDa				29-142	1-208	142-336	337-496	209-511
Q9Y678	COPG1_HUMAN	Coatomer subunit gamma-1 (Gamma-1-coat protein) (Gamma-1-COP)	COPG1 COPG	90 kDa	874	Observed in apoptotic HCT116 cells. CASP3/CASP7-dependent	1	2	No	56.8 kDa	30.2 kDa				152-538	1-575	538-631	632-843	576-874
O75131	CPNE3_HUMAN	Copine-3 (Copine III)	CPNE3 CPN3 KIAA0636	56.2 kDa	537	Observed in apoptotic HCT116 and U2OS cells. CASP3/CASP7-dependent	1	2	No	29.6 kDa	26.3 kDa				9-208	1-282	208-390	391-493	283-537
P04632	CPNS1_HUMAN	Calpain small subunit 1 (CSS1) (Calcium-activated neutral proteinase small subunit) (CANP small subunit) (Calcium-dependent protease small subunit) (CDPS) (Calcium-dependent protease small subunit 1) (Calpain regulatory subunit)	CAPNS1 CAPN4 CAPNS	26.8 kDa	268	Observed in apoptotic HCT116 and U2OS cells. CASP3/CASP7-independent	1	1	No	20.9 kDa	Fragment not detected				2-172	1-237	172-268	Not detected	238-268
Q16630	CPSF6_HUMAN	Cleavage and polyadenylation specificity factor subunit 6 (Cleavage and polyadenylation specificity factor 68 kDa subunit) (CPSF 68 kDa subunit) (Cleavage factor Im complex 68 kDa subunit) (CFIm68) (Pre-mRNA cleavage factor Im 68 kDa subunit) (Protein HPBRII-4/7)	CPSF6 CFIM68	69.2 kDa	551	Observed in apoptotic HCT116 cells. CASP3/CASP7-dependent	1	1	Yes	62.6 kDa	Fragment not detected				67-420	1-475	420-551	Fragment not detected	476-551
O75534	CSDE1_HUMAN	Cold shock domain-containing protein E1 (N-ras upstream gene protein) (Protein UNR)	CSDE1 D1S155E KIAA0885 NRU UNR	89.8 kDa	798	Observed in apoptotic HCT116 cells. CASP3/CASP7-dependent	2	2	No	80 kDa	62.8 kDa				33-600	1-707	600-798	33-540	1-554	540-798
P68400	CSK21_HUMAN	Casein kinase II subunit alpha (CK II alpha) (EC 2.7.11.1)	CSNK2A1 CK2A1	43 kDa	391	Observed in apoptotic U2OS cells. Alternatively, the cleavage site may be located at position 330	1	1	No	Fragment not detected	38.4 kDa				Fragment not detected	1-37	1-89	90-329	38-391
Q7L5N1	CSN6_HUMAN	COP9 signalosome complex subunit 6 (SGN6) (Signalosome subunit 6) (JAB1-containing signalosome subunit 6) (MOV34 homolog) (Vpr-interacting protein) (hVIP)	COPS6 CSN6 HVIP	35.8 kDa	327	Observed in apoptotic HCT116 cells. CASP3/CASP7-dependent	1	1	No	Fragment not detected	32.4 kDa				Fragment not detected	1-25	1-97	98-315	24-327
Q9UBW8	CSN7A_HUMAN	COP9 signalosome complex subunit 7a (SGN7a) (Signalosome subunit 7a) (Dermal papilla-derived protein 10) (JAB1-containing signalosome subunit 7a)	COPS7A CSN7A DERP10	30.3 kDa	275	Observed in apoptotic HCT116 cells. CASP3/CASP7-dependent	1	1	No	27.9 kDa	Fragment not detected				7-243	1-244	243-275	Fragment not detected	245-275
P35221	CTNA1_HUMAN	Catenin alpha-1 (Alpha E-catenin) (Cadherin-associated protein) (Renal carcinoma antigen NY-REN-13)	CTNNA1	97.8 kDa	906	Observed in apoptotic U2OS cells	1	1	Yes	80.6 kDa	Fragment not detected				88-747	1-769	747-906	Fragment not detected	770-906
P35222	CTNB1_HUMAN	Catenin beta-1 (Beta-catenin)	CTNNB1 CTNNB OK/SW-cl.35 PRO2286	87.5 kDa	781	Observed in apoptotic HCT116 cells. CASP3/CASP7-dependent. Alternatively, the cleavage site may be located at position 699	1	1	No	Fragment not detected	76.2 kDa				Fragment not detected	1-115	1-133	134-661	116-781
O60716	CTND1_HUMAN	Catenin delta-1 (Cadherin-associated Src substrate) (CAS) (p120 catenin) (p120(ctn)) (p120(cas))	CTNND1 KIAA0384	103.5kDa	968	Observed in apoptotic HCT116 and U2OS cells. CASP3/CASP7-dependent	2	2	No	59.7 kDa	34.6 kDa				265-725	211-740	585-654	655-910	741-968
Q6PD62	CTR9_HUMAN	RNA polymerase-associated protein CTR9 homolog (SH2 domain-binding protein 1)	CTR9 KIAA0155 SH2BP1	138.2 kDa	1173	Observed in apoptotic HCT116 cells. CASP3/CASP7-dependent	1	1	No	116.7 kDa	Fragment not detected				69-815	1-1018	815-1173	Fragment not detected	1019-1173
Q13617	CUL2_HUMAN	Cullin-2 (CUL-2)	CUL2	87.7 kDa	745	Observed in apoptotic U2OS cells	1	1	Yes	77.3 kDa	Fragment not detected				7-708	1-727	708-745	Fragment not detected	728-745
Q13618	CUL3_HUMAN	Cullin-3 (CUL-3)	CUL3 KIAA0617	89.2 kDa	768	Observed in apoptotic U2OS cells	1	1	Yes	81 kDa	Fragment not detected				29-751	1-760	751-768	Fragment not detected	761-768
Q9HCG8	CWC22_HUMAN	Pre-mRNA-splicing factor CWC22 homolog (Nucampholin homolog) (fSAPb)	CWC22 KIAA1604 NCM	114.1 kDa	908	Observed in apoptotic HCT116 cells. CASP3/CASP7-dependent	1	1	No	80.5 kDa	Fragment not detected				42-513	1-681	513-908	Fragment not detected	682-908
Q9HB71	CYBP_HUMAN	Calcyclin-binding protein (CacyBP) (hCacyBP) (S100A6-binding protein) (Siah-interacting protein)	CACYBP S100A6BP SIP PNAS-107	28.4 kDa	228	Observed in apoptotic HCT116 and U2OS cells. CASP3/CASP7-dependent	1	1	No	25.7 kDa	Fragment not detected				2-155	1-186	155-228	Fragment not detected	187-228
Q9Y6G9	DC1L1_HUMAN	Cytoplasmic dynein 1 light intermediate chain 1 (LIC1) (Dynein light chain A) (DLC-A) (Dynein light intermediate chain 1, cytosolic)	DYNC1LI1 DNCLI1	60.8 kDa	523	Observed in apoptotic HCT116 cells. CASP3/CASP7-dependent. Alternatively, the cleavage site may be located at position 396	1	1	No	Fragment not detected	55.2 kDa				Fragment not detected	1-44	1-68	69-428	45-523
Q7Z4W1	DCXR_HUMAN	L-xylulose reductase (XR) (EC 1.1.1.10) (Carbonyl reductase II) (Dicarbonyl/L-xylulose reductase) (Kidney dicarbonyl reductase) (kiDCR) (Short chain dehydrogenase/reductase family 20C member 1) (Sperm surface protein P34H)	DCXR SDR20C1	27.5 kDa	244	Observed in apoptotic HCT116 cells. CASP3/CASP7-dependent	1	1	No	21.7 kDa	Fragment not detected				1-161	1-193	161-193	Fragment not detected	194-244
Q92499	DDX1_HUMAN	ATP-dependent RNA helicase DDX1 (EC 3.6.4.13) (DEAD box protein 1) (DEAD box protein retinoblastoma) (DBP-RB)	DDX1	83.1 kDa	740	Observed in apoptotic HCT116 cells. CASP3/CASP7-dependent	1	1	No	74.6 kDa	Fragment not detected				53-596	1-685	596-740	Fragment not detected	686-740
Q92841	DDX17_HUMAN	Probable ATP-dependent RNA helicase DDX17 (EC 3.6.4.13) (DEAD box protein 17) (DEAD box protein p72) (DEAD box protein p82) (RNA-dependent helicase p72)	DDX17	75.1 kDa	729	Observed in apoptotic HCT116 and U2OS cells. CASP3/CASP7-dependent. Alternatively, the cleavage site may be located at position 150	1	1	No	61.8 kDa	Fragment not detected				133-557	1-598	457-670	Fragment not detected	599-729
Q9UHI6	DDX20_HUMAN	Probable ATP-dependent RNA helicase DDX20 (EC 3.6.4.13) (Component of gems 3) (DEAD box protein 20) (DEAD box protein DP 103) (Gemin-3)	DDX20 DP103 GEMIN3	91.1 kDa	824	Observed in apoptotic HCT116 cells. CASP3/CASP7-dependent. Alternatively, the cleavage site may be located at position 704	1	1	No	Fragment not detected	73.9 kDa				Fragment not detected	1-122	1-265	266-332	123-824
Q9NR30	DDX21_HUMAN	Nucleolar RNA helicase 2 (EC 3.6.4.13) (DEAD box protein 21) (Gu-alpha) (Nucleolar RNA helicase Gu) (Nucleolar RNA helicase II) (RH II/Gu)	DDX21	92.8 kDa	783	Observed in apoptotic HCT116 and U2OS cells. CASP3/CASP7-dependent	1	1	Yes, pattern less defined than in apoptotic cells	Fragment not detected	76.8 kDa				Fragment not detected	1-126	1-184	185-718	127-783
O00571	DDX3X_HUMAN	ATP-dependent RNA helicase DDX3X (EC 3.6.4.13) (CAP-Rf) (DEAD box protein 3, X-chromosomal) (DEAD box, X isoform) (DBX) (Helicase-like protein 2) (HLP2)	DDX3X DBX DDX3	71.1 kDa	662	Observed in apoptotic HCT116 cells. CASP3/CASP7-dependent. Alternatively, the cleavage site may be located at position 646	1	1	Yes	Fragment not detected	63.3 kDa				Fragment not detected	1-56	1-64	65-617	57-662
O15523	DDX3Y_HUMAN	ATP-dependent RNA helicase DDX3Y (EC 3.6.4.13) (DEAD box protein 3, Y-chromosomal)	DDX3Y DBY	71.1 kDa	660	Observed in apoptotic HCT116 cells. CASP3/CASP7-dependent. Alternatively, the cleavage site may be located at position 647	1	1	Yes	Fragment not detected	63.3 kDa				Fragment not detected	1-56	1-64	65-617	57-660
Q7L014	DDX46_HUMAN	Probable ATP-dependent RNA helicase DDX46 (EC 3.6.4.13) (DEAD box protein 46) (PRP5 homolog)	DDX46 KIAA0801	130.1 kDa	1031	Observed in apoptotic HCT116 cells. CASP3/CASP7-dependent	1	1	No	Fragment not detected	106.4 kDa				Fragment not detected	1-229	229-1031	264-1025	230-1031
Q9H0S4	DDX47_HUMAN	Probable ATP-dependent RNA helicase DDX47 (EC 3.6.4.13) (DEAD box protein 47)	DDX47	50.3 kDa	455	Observed in apoptotic HCT116 and U2OS cells. CASP3/CASP7-dependent	1	1	No	45.9 kDa	Fragment not detected				2-325	1-427	326-455	Fragment not detected	428-455
P26196	DDX6_HUMAN	Probable ATP-dependent RNA helicase DDX6 (EC 3.6.4.13) (ATP-dependent RNA helicase p54) (DEAD box protein 6) (Oncogene RCK)	DDX6 HLR2 RCK	53.7 kDa	483	Observed in apoptotic HCT116 cells. CASP3/CASP7-dependent	1	1	No	Fragment not detected	43.5 kDa				Fragment not detected	1-89	1-94	95-466	90-483
Q53GQ0	DHB12_HUMAN	Very-long-chain 3-oxoacyl-CoA reductase (EC 1.1.1.330) (17-beta-hydroxysteroid dehydrogenase 12) (17-beta-HSD 12) (3-ketoacyl-CoA reductase) (KAR) (Estradiol 17-beta-dehydrogenase 12) (EC 1.1.1.62) (Short chain dehydrogenase/reductase family 12C member 1)	HSD17B12 SDR12C1	29.7 kDa	312	Observed in apoptotic HCT116 cells. CASP3/CASP7-dependent	1	1	No	21 kDa	Fragment not detected				26-238	1-248	238-312	Fragment not detected	249-312
P51659	DHB4_HUMAN	Peroxisomal multifunctional enzyme type 2 (MFE-2) (17-beta-hydroxysteroid dehydrogenase 4) (17-beta-HSD 4) (D-bifunctional protein) (DBP) (Multifunctional protein 2) (MPF-2) (Short chain dehydrogenase/reductase family 8C member 1) [Cleaved into: (3R)-hydroxyacyl-CoA dehydrogenase (EC 1.1.1.n12); Enoyl-CoA hydratase 2 (EC 4.2.1.107) (EC 4.2.1.119) (3-alpha,7-alpha,12-alpha-trihydroxy-5-beta-choles…	HSD17B4 EDH17B4 SDR8C1	77.5 kDa	736	Observed in apoptotic HCT116 and U2OS cells. CASP3/CASP7-independent	1	2	No	32 kDa	45.2 kDa				11-301	1-303	301-315	316- 656	304-736
Q13268	DHRS2_HUMAN	Dehydrogenase/reductase SDR family member 2, mitochondrial (EC 1.1.1.-) (Dicarbonyl reductase HEP27) (Protein D) (Short chain dehydrogenase/reductase family 25C member 1)	DHRS2 SDR25C1	24.6 kDa	280	Observed in apoptotic U2OS cells	1	1	Yes	18.9 kDa	Fragment not detected				38-219	1-221	219-280	Fragment not detected	222-280
O43143	DHX15_HUMAN	Pre-mRNA-splicing factor ATP-dependent RNA helicase DHX15 (EC 3.6.4.13) (ATP-dependent RNA helicase #46) (DEAH box protein 15)	DHX15 DBP1 DDX15	88.4 kDa	795	Observed in apoptotic HCT116 cells. CASP3/CASP7-dependent	1	1	No	Fragment not detected	70.1 kDa				Fragment not detected	1-129	1-135	135-690	130-795
Q08211	DHX9_HUMAN	ATP-dependent RNA helicase A (EC 3.6.4.13) (DEAH box protein 9) (DExH-box helicase 9) (Leukophysin) (LKP) (Nuclear DNA helicase II) (NDH II) (RNA helicase A)	DHX9 DDX9 LKP NDH2	137.4 kDa	1270	Observed in apoptotic HCT116 and U2OS cells. CASP3/CASP7-dependent	1	2	Yes	12.8 kDa	115 kDa				2-71	1-96	70-121	122-1163	97-1270
Q9UNQ2	DIM1_HUMAN	Probable dimethyladenosine transferase (EC 2.1.1.183) (DIM1 dimethyladenosine transferase 1 homolog) (DIM1 dimethyladenosine transferase 1-like) (Probable 18S rRNA (adenine(1779)-N(6)/adenine(1780)-N(6))-dimethyltransferase) (Probable 18S rRNA dimethylase) (Probable S-adenosylmethionine-6-N',N'-adenosyl(rRNA) dimethyltransferase)	DIMT1 DIMT1L HUSSY-05	32.7 kDa	313	Observed in apoptotic HCT116 cells. CASP3/CASP7-dependent	1	1	No	30.3 kDa	Fragment not detected				41-116	1-296	116-313	Fragment not detected	297-313
O60832	DKC1_HUMAN	H/ACA ribonucleoprotein complex subunit DKC1 (EC 5.4.99.-) (CBF5 homolog) (Dyskerin) (Nopp140-associated protein of 57 kDa) (Nucleolar protein NAP57) (Nucleolar protein family A member 4) (snoRNP protein DKC1)	DKC1 NOLA4	58.7 kDa	514	Observed in apoptotic HCT116 cells. CASP3/CASP7-dependent	1	1	No	46 kDa	Fragment not detected				2-413	1-418	413-514	Fragment not detected	419-514
P31689	DNJA1_HUMAN	DnaJ homolog subfamily A member 1 (DnaJ protein homolog 2) (HSDJ) (Heat shock 40 kDa protein 4) (Heat shock protein J2) (HSJ-2) (Human DnaJ protein 2) (hDj-2)	DNAJA1 DNAJ2 HDJ2 HSJ2 HSPF4	46.5 kDa	397	Observed in apoptotic HCT116 cells. CASP3/CASP7-dependent	2	2	No	44 kDa	33.5 kDa				4-344	1-359	344-397	106-338	90-397	1-105	Fragment not detected	360-397		Fragment not detected	1-89
P25685	DNJB1_HUMAN	DnaJ homolog subfamily B member 1 (DnaJ protein homolog 1) (Heat shock 40 kDa protein 1) (HSP40) (Heat shock protein 40) (Human DnaJ protein 1) (hDj-1)	DNAJB1 DNAJ1 HDJ1 HSPF1	39.4 kDa	340	Observed in apoptotic HCT116 cells. CASP3/CASP7-dependent	1	1	No	24.2 kDa	Fragment not detected				2-286	1-287	286-340	Fragment not detected	278-340
O60762	DPM1_HUMAN	Dolichol-phosphate mannosyltransferase subunit 1 (EC 2.4.1.83) (Dolichol-phosphate mannose synthase subunit 1) (DPM synthase subunit 1) (Dolichyl-phosphate beta-D-mannosyltransferase subunit 1) (Mannose-P-dolichol synthase subunit 1) (MPD synthase subunit 1)	DPM1	27.2 kDa	260	Observed in apoptotic HCT116 cells. CASP3/CASP7-dependent	1	1	No	Fragment not detected	23.6 kDa				Fragment not detected	1-20	1-26	27-260	21-260
Q16643	DREB_HUMAN	Drebrin (Developmentally-regulated brain protein)	DBN1 D0S117E	96 kDa	649	Observed in apoptotic HCT116 cells. CASP3/CASP7-independent	1	1	No	63.8 kDa	Fragment not detected				2-354	1-442	354-649	Fragment not detected	443-649
Q14126	DSG2_HUMAN	Desmoglein-2 (Cadherin family member 5) (HDGC)	DSG2 CDHF5	90.1 kDa	1118	Observed in apoptotic HCT116 cells. CASP3/CASP7-independent	2	2	Yes	75.3 kDa	61.5 kDa				549-1106	244-1118	1-548	668-990	327-1118	1-667	Fragment not detected	1-243
P55265	DSRAD_HUMAN	Double-stranded RNA-specific adenosine deaminase (DRADA) (EC 3.5.4.37) (136 kDa double-stranded RNA-binding protein) (p136) (Interferon-inducible protein 4) (IFI-4) (K88DSRBP)	ADAR ADAR1 DSRAD G1P1 IFI4	140.2 kDa	1226	Observed in apoptotic HCT116 cells. CASP3/CASP7-dependent	1	1	No	Fragment not detected	105.8 kDa				Fragment not detected	1-295	1-302	303-1105	296-1226
P19525	E2AK2_HUMAN	Interferon-induced, double-stranded RNA-activated protein kinase (EC 2.7.11.1) (Eukaryotic translation initiation factor 2-alpha kinase 2) (eIF-2A protein kinase 2) (Interferon-inducible RNA-dependent protein kinase) (P1/eIF-2A protein kinase) (Protein kinase RNA-activated) (PKR) (Protein kinase R) (Tyrosine-protein kinase EIF2AK2) (EC 2.7.10.2) (p68 kinase)	EIF2AK2 PKR PRKR	65.8 kDa	551	Observed in apoptotic HCT116 cells. CASP3/CASP7-dependent	2	3	No	30.2 kDa	39.2 kDa	25.3 kDa			70-173	1-251	173-268	269-510	252-551	1-371	372-440	339-551
Q9NTX5	ECHD1_HUMAN	Ethylmalonyl-CoA decarboxylase (EC 4.1.1.94) (Enoyl-CoA hydratase domain-containing protein 1) (Methylmalonyl-CoA decarboxylase) (MMCD)	ECHDC1	32.9 kDa	307	Observed in apoptotic HCT116 cells. CASP3/CASP7-dependent	1	1	No	Fragment not detected	28.7 kDa				Fragment not detected	1-42	1-45	46-301	43-307
Q5VYK3	ECM29_HUMAN	Proteasome adapter and scaffold protein ECM29 (Ecm29 proteasome adapter and scaffold) (Proteasome-associated protein ECM29 homolog)	ECPAS ECM29 KIAA0368	185.2 kDa	1845	Observed in apoptotic HCT116 cells. CASP3/CASP7-dependent	1	1	No	160.8 kDa	Fragment not detected				39-1644	1-1649	1644-1845	Fragment not detected	1650-1845
Q15075	EEA1_HUMAN	Early endosome antigen 1 (Endosome-associated protein p162) (Zinc finger FYVE domain-containing protein 2)	EEA1 ZFYVE2	169 kDa	1411	Observed in apoptotic HCT116 cells. CASP3/CASP7-dependent	1	1	No	Fragment not detected	150 kDa				Fragment not detected	1-127	1-164	165-1388	128-1411
P29692	EF1D_HUMAN	Elongation factor 1-delta (EF-1-delta) (Antigen NY-CO-4)	EEF1D EF1D	33.9 kDa	281	Observed in apoptotic HCT116 cells. CASP3/CASP7-dependent	1	1	No	16.1 kDa	Fragment not detected				2-136	1-158	136-281	Fragment not detected	159-281
P13639	EF2_HUMAN	Elongation factor 2 (EF-2)	EEF2 EF2	93.2 kDa	858	Observed in apoptotic HCT116 and U2OS cells. CASP3/CASP7-dependent	2	3	Yes	28 kDa	63.7 kDa	38.7 kDa			2-308	1-324	308-368	369-858	325-858	1-559	560-858	477-858
Q14152	EIF3A_HUMAN	Eukaryotic translation initiation factor 3 subunit A (eIF3a) (Eukaryotic translation initiation factor 3 subunit 10) (eIF-3-theta) (eIF3 p167) (eIF3 p180) (eIF3 p185)	EIF3A EIF3S10 KIAA0139	163.2 kDa	1382	Observed in apoptotic HCT116 cells. CASP3/CASP7-dependent	1	2	No	113.8 kDa	73.5 kDa				15-1030	1-1035	1030-1382	76-632	1-667	633-1382	Fragment not detected	1036-1382		Fragment not detected	668-1382
P55884	EIF3B_HUMAN	Eukaryotic translation initiation factor 3 subunit B (eIF3b) (Eukaryotic translation initiation factor 3 subunit 9) (Prt1 homolog) (hPrt1) (eIF-3-eta) (eIF3 p110) (eIF3 p116)	EIF3B EIF3S9	103.4 kDa	814	Observed in apoptotic HCT116 and U2OS cells. CASP3/CASP7-dependent	1	1	No	Fragment not detected	77.8 kDa				Fragment not detected	1-161	1-174	175-705	162-814
Q99613	EIF3C_HUMAN	Eukaryotic translation initiation factor 3 subunit C (eIF3c) (Eukaryotic translation initiation factor 3 subunit 8) (eIF3 p110)	EIF3C EIF3S8	110.6 kDa	913	Observed in apoptotic HCT116 cells. CASP3/CASP7-dependent	1	2	Yes	29.2 kDa	81 kDa				57-160	1-241	160-287	288-886	242-913
P60228	EIF3E_HUMAN	Eukaryotic translation initiation factor 3 subunit E (eIF3e) (Eukaryotic translation initiation factor 3 subunit 6) (Viral integration site protein INT-6 homolog) (eIF-3 p48)	EIF3E EIF3S6 INT6	45.5 kDa	445	Observed in apoptotic HCT116 cells. CASP3/CASP7-dependent. Alternatively, the cleavage site may be located at position 52	1	1	No	42.3 kDa	Fragment not detected				60-376	1-381	376-445	Fragment not detected	382-445
Q9Y262	EIF3L_HUMAN	Eukaryotic translation initiation factor 3 subunit L (eIF3l) (Eukaryotic translation initiation factor 3 subunit 6-interacting protein) (Eukaryotic translation initiation factor 3 subunit E-interacting protein)	EIF3L EIF3EIP EIF3S6IP HSPC021 HSPC025 MSTP005	62.8 kDa	564	Observed in apoptotic HCT116 cells. CASP3/CASP7-independent	1	1	Yes	57.3 kDa	Fragment not detected				39-494	1-510	494-564	Fragment not detected	511-564
B5ME19	EIFCL_HUMAN	Eukaryotic translation initiation factor 3 subunit C-like protein	EIF3CL	110.6 kDa	914	Observed in apoptotic HCT116 cells. CASP3/CASP7-dependent	1	2	Yes	29.2 kDa	81 kDa				57-161	1-241	160-287	288-886	242-913
Q15717	ELAV1_HUMAN	ELAV-like protein 1 (Hu-antigen R) (HuR)	ELAVL1 HUR	35 kDa	326	Observed in apoptotic HCT116 cells. CASP3/CASP7-dependent	1	1	No	23.3 kDa	Fragment not detected				38-191	1-226	191-326	Fragment not detected	227-326
O95163	ELP1_HUMAN	Elongator complex protein 1 (ELP1) (IkappaB kinase complex-associated protein) (IKK complex-associated protein) (p150)	ELP1 IKAP IKBKAP	148.1 kDa	1332	Observed in apoptotic HCT116 cells. CASP3/CASP7-dependent	1	1	No	122.8 kDa	Fragment not detected				14-772	1-1125	772-1332	Fragment not detected	1126-1332
P14625	ENPL_HUMAN	Endoplasmin (94 kDa glucose-regulated protein) (GRP-94) (Heat shock protein 90 kDa beta member 1) (Tumor rejection antigen 1) (gp96 homolog)	HSP90B1 GRP94 TRA1	94 kDa	803	Observed in apoptotic HCT116 cells. CASP3/CASP7-dependent. Alternatively, the cleavage site may be located at position 752	1	1	Yes	Fragment not detected	75.1 kDa				Fragment not detected	1-28	1-43	44-733	29-803
P29317	EPHA2_HUMAN	Ephrin type-A receptor 2 (EC 2.7.10.1) (Epithelial cell kinase) (Tyrosine-protein kinase receptor ECK)	EPHA2 ECK	119.5 kDa	976	Observed in apoptotic HCT116 cells. CASP3/CASP7-dependent	3	4	Yes, it´s possible to appreciate 2 ot the 3 cleavage sites	13.2 kDa	98 kDa	61.1 kDa	46.8 kDa		28-159	1-184	159-268	269-966	185-976	1-428	429-966	402-976	1-590	591-976	495-976
P29323	EPHB2_HUMAN	Ephrin type-B receptor 2 (EC 2.7.10.1) (Developmentally-regulated Eph-related tyrosine kinase) (ELK-related tyrosine kinase) (EPH tyrosine kinase 3) (EPH-like kinase 5) (EK5) (hEK5) (Renal carcinoma antigen NY-REN-47) (Tyrosine-protein kinase TYRO5) (Tyrosine-protein kinase receptor EPH-3) [Cleaved into: EphB2/CTF1; EphB2/CTF2]	EPHB2 DRT EPHT3 EPTH3 ERK HEK5 TYRO5	115.7 kDa	1055	Observed in apoptotic HCT116 and U2OS. Dependent on CASP3/CASP7	1	1	Yes	Fragment not detected	71.7 kDa				Fragment not detected	1-450	1-487	488-882	451-1055
P15170	ERF3A_HUMAN	Eukaryotic peptide chain release factor GTP-binding subunit ERF3A (Eukaryotic peptide chain release factor subunit 3a) (eRF3a) (G1 to S phase transition protein 1 homolog)	GSPT1 ERF3A	74.9 kDa	499	Observed in apoptotic HCT116 and U2OS cells. CASP3/CASP7-dependent	2	2	Yes	67.6 kDa	56.4 kDa				62-469	40-499	1-61	214-456	158-499	1-214	Fragment not detected	1-39
Q9BSJ8	ESYT1_HUMAN	Extended synaptotagmin-1 (E-Syt1) (Membrane-bound C2 domain-containing protein)	ESYT1 FAM62A KIAA0747 MBC2	122.2 kDa	1104	Observed in apoptotic HCT116 and U2OS cells. CASP3/CASP7-dependent	1	4	No	108 kDa	68.9 kDa	38.5 kDa	15.3 kDa		107-854	1-962	854-976	126-563	1-622	563-817	818-854	623-962	854-976	977-1052	963-1104
P38117	ETFB_HUMAN	Electron transfer flavoprotein subunit beta (Beta-ETF)	ETFB FP585	27.1 kDa	255	Observed in apoptotic HCT116 cells. CASP3/CASP7-dependent. Alternatively, the cleavage site may be located at position 229	1	1	No	Fragment not detected kDa	23.6 kDa				Fragment not detected	1-27	44222	27-221	27-255
Q9NQT4	EXOS5_HUMAN	Exosome complex component RRP46 (Chronic myelogenous leukemia tumor antigen 28) (Exosome component 5) (Ribosomal RNA-processing protein 46) (p12B)	EXOSC5 CML28 RRP46	25.7 kDa	235	Observed in apoptotic HCT116 cells. CASP3/CASP7-dependent. Alternatively, the cleavage site may be located at position 434	1	1	No	Fragment not detected	23.4 kDa				Fragment not detected	1-42	1-73	74-191	43-235
Q86X51	EZHIP_HUMAN	EZH inhibitory protein	EZHIP CXorf67	67.4 kDa	503	Observed in apoptotic U2OS cells	1	1	No	Fragment not detected	61.7 kDa				Fragment not detected	1-32	1-153	154-378	33-503
P15311	EZRI_HUMAN	Ezrin (Cytovillin) (Villin-2) (p81)	EZR VIL2	75.1 kDa	586	Observed in apoptotic HCT116 cells. CASP3/CASP7-dependent	2	2	Yes	35.1 kDa	56.8 kDa				72-273	1-298	273-586	28-448	1-454	448-586
P50502	F10A1_HUMAN	Hsc70-interacting protein (Hip) (Aging-associated protein 2) (Progesterone receptor-associated p48 protein) (Protein FAM10A1) (Putative tumor suppressor ST13) (Renal carcinoma antigen NY-REN-33) (Suppression of tumorigenicity 13 protein)	ST13 AAG2 FAM10A1 HIP SNC6	46.7 kDa	369	Observed in apoptotic HCT116 and U2OS cells. CASP3/CASP7-dependent	1	1	Yes	Fragment not detected	33.1 kDa				Fragment not detected	1-94	1-118	119-186	95-369
Q8NFI4	F10A5_HUMAN	Putative protein FAM10A5 (Suppression of tumorigenicity 13 pseudogene 5)	ST13P5 FAM10A5	46.7 kDa	369	Observed in apoptotic HCT116 and U2OS cells. CASP3/CASP7-dependent	1	1	Yes	32.4 kDa	Fragment not detected				18-222	1-319	222-369	Fragment not detected	320-369
Q9NZB2	F120A_HUMAN	Constitutive coactivator of PPAR-gamma-like protein 1 (Oxidative stress-associated Src activator) (Protein FAM120A)	FAM120A C9orf10 KIAA0183 OSSA	126.9 kDa	1118	Observed in apoptotic HCT116 cells. CASP3/CASP7-dependent	2	2	No	113.5 kDa	76.8 kDa				211-1116	65-1118	1-210	503-995	450-1118	1-502	Fragment not detected	1-64
Q92520	FAM3C_HUMAN	Protein FAM3C (Interleukin-like EMT inducer)	FAM3C ILEI GS3786	25.9 kDa	227	Observed in apoptotic HCT116 cells. CASP3/CASP7-dependent. Alternatively, the cleavage site may be located at position 180	1	1	No	Fragment not detected	21.3 kDa				Fragment not detected	1-32	1-102	103-179	33-227
P49327	FAS_HUMAN	Fatty acid synthase (EC 2.3.1.85) [Includes: [Acyl-carrier-protein] S-acetyltransferase (EC 2.3.1.38); [Acyl-carrier-protein] S-malonyltransferase (EC 2.3.1.39); 3-oxoacyl-[acyl-carrier-protein] synthase (EC 2.3.1.41); 3-oxoacyl-[acyl-carrier-protein] reductase (EC 1.1.1.100); 3-hydroxyacyl-[acyl-carrier-protein] dehydratase (EC 4.2.1.59); Enoyl-[acyl-carrier-protein] reductase (EC 1.3.1.39); Ole…	FASN FAS	201.4 kDa	2511	Observed in apoptotic HCT116 cells. CASP3/CASP7-dependent	2	4	Yes	74.4 kDa	137.1 kDa	125.6 kDa	68.9 kDa		1-667	1-1016	667-1404	1405-2406	1017-2511	1151-1739	1-1151	1-1596		1740-2505	1597-2511
P22087	FBRL_HUMAN	rRNA 2'-O-methyltransferase fibrillarin (EC 2.1.1.-) (34 kDa nucleolar scleroderma antigen) (Histone-glutamine methyltransferase)	FBL FIB1 FLRN	36.8 kDa	321	Observed in apoptotic HCT116 cells. CASP3/CASP7-dependent	1	2	No	26.3 kDa	13.6 kDa				101-162	1-231	162-265	266-318	232-321
P39748	FEN1_HUMAN	Flap endonuclease 1 (FEN-1) (EC 3.1.-.-) (DNase IV) (Flap structure-specific endonuclease 1) (Maturation factor 1) (MF1) (hFEN-1)	FEN1 RAD2	45.4 kDa	380	Observed in apoptotic HCT116 cells. CASP3/CASP7-dependent	1	1	No	40.7 kDa	Fragment not detected				9-297	1-341	297-380	Fragment not detected	342-380
Q02790	FKBP4_HUMAN	Peptidyl-prolyl cis-trans isomerase FKBP4 (PPIase FKBP4) (EC 5.2.1.8) (51 kDa FK506-binding protein) (FKBP51) (52 kDa FK506-binding protein) (52 kDa FKBP) (FKBP-52) (59 kDa immunophilin) (p59) (FK506-binding protein 4) (FKBP-4) (FKBP59) (HSP-binding immunophilin) (HBI) (Immunophilin FKBP52) (Rotamase) [Cleaved into: Peptidyl-prolyl cis-trans isomerase FKBP4, N-terminally processed]	FKBP4 FKBP52	55.4 kDa	459	Observed in apoptotic HCT116 cells. CASP3/CASP7-dependent	1	1	No	44.4 kDa	Fragment not detected				8-387	1-433	387-459	Fragment not detected	434-459
P21333	FLNA_HUMAN	Filamin-A (FLN-A) (Actin-binding protein 280) (ABP-280) (Alpha-filamin) (Endothelial actin-binding protein) (Filamin-1) (Non-muscle filamin)	FLNA FLN FLN1	242.5 kDa	2647	Observed in apoptotic HCT116 and U2OS cells. CASP3/CASP7-dependent	4	5	Yes	150.8 kDa	96.3 kDa	64.4 kDa	55.2 kDa	76.2 kDa	302-1172	1-1447	1172-1481	1492-2513	1448-2647	593-2647	301-593	1-698	1-65	2166-2631	1917-2631	1032-2646	310-1032	1-1048
O75369	FLNB_HUMAN	Filamin-B (FLN-B) (ABP-278) (ABP-280 homolog) (Actin-binding-like protein) (Beta-filamin) (Filamin homolog 1) (Fh1) (Filamin-3) (Thyroid autoantigen) (Truncated actin-binding protein) (Truncated ABP)	FLNB FLN1L FLN3 TABP TAP	238.6 kDa	2602	Observed in apoptotic HCT116 and U2OS cells. CASP3/CASP7-dependent	1	2	Yes	159.9 kDa	119.2 kDa				341-1147	1-1287	1147-1519	1520-2311	1288-2602
Q96AE4	FUBP1_HUMAN	Far upstream element-binding protein 1 (FBP) (FUSE-binding protein 1) (DNA helicase V) (hDH V)	FUBP1	74.3 kDa	644	Observed in apoptotic HCT116 cells. CASP3/CASP7-dependent	1	1	No	64.4 kDa	Fragment not detected				45-440	1-581	440-644	Fragment not detected	582-644
Q92945	FUBP2_HUMAN	Far upstream element-binding protein 2 (FUSE-binding protein 2) (KH type-splicing regulatory protein) (KSRP) (p75)	KHSRP FUBP2	84.7 kDa	711	Observed in apoptotic HCT116 cells. CASP3/CASP7-dependent	1	1	No	Fragment not detected	69 kDa				Fragment not detected	1-128	1-177	178-627	129-711
Q9BTY2	FUCO2_HUMAN	Plasma alpha-L-fucosidase (EC 3.2.1.51) (Alpha-L-fucoside fucohydrolase 2) (Alpha-L-fucosidase 2)	FUCA2 PSEC0151 UNQ227/PRO260	53. kDa	467	Observed in apoptotic HCT116 cells. CASP3/CASP7-dependent	1	1	No	Fragment not detected	48.8 kDa				Fragment not detected	1-42	1-99	100-423	43-467
P51114	FXR1_HUMAN	Fragile X mental retardation syndrome-related protein 1 (hFXR1p)	FXR1	71.5 kDa	621	Observed in apoptotic HCT116 cells. CASP3/CASP7-dependent	1	1	No	49.8 kDa	Fragment not detected				2-376	1-481	379-621	Fragment not detected	482-621
P51116	FXR2_HUMAN	Fragile X mental retardation syndrome-related protein 2	FXR2 FMR1L2	92.3 kDa	673	Observed in apoptotic HCT116 cells. CASP3/CASP7-dependent	1	1	No	77.8 kDa	Fragment not detected				68-481	1-567	481-673	Fragment not detected	568-673
Q96CU9	FXRD1_HUMAN	FAD-dependent oxidoreductase domain-containing protein 1 (EC 1.-.-.-)	FOXRED1 FP634	55 kDa	486	Observed in apoptotic HCT116 cells. CASP3/CASP7-dependent. Alternatively, the cleavage site may be located at position 408	1	1	No	51.9 kDa	Fragment not detected				154-386	1-465	386-486	Fragment not detected	466-486
P11413	G6PD_HUMAN	Glucose-6-phosphate 1-dehydrogenase (G6PD) (EC 1.1.1.49)	G6PD	56.2 kDa	515	Observed in apoptotic HCT116 and U2OS cells. CASP3/CASP7-dependent	1	1	No	Fragment not detected	51.8 kDa				Fragment not detected	1-24	1-47	48-498	25-515
Q14697	GANAB_HUMAN	Neutral alpha-glucosidase AB (EC 3.2.1.207) (Alpha-glucosidase 2) (Glucosidase II subunit alpha)	GANAB G2AN KIAA0088	102.3 kDa	944	Observed in apoptotic HCT116 cells. CASP3/CASP7-dependent	1	2	Yes	59.7 kDa	62.6 kDa				62-278	1-434	278-610	611-929	435-944
Q14C86	GAPD1_HUMAN	GTPase-activating protein and VPS9 domain-containing protein 1 (GAPex-5) (Rab5-activating protein 6)	GAPVD1 GAPEX5 KIAA1521 RAP6	168 kDa	1478	Observed in apoptotic HCT116 cells. CASP3/CASP7-dependent	1	1	No	Fragment not detected	39.1 kDa				Fragment not detected	1-1102	1-1163	1164-1274	1103-1478
P50395	GDIB_HUMAN	Rab GDP dissociation inhibitor beta (Rab GDI beta) (Guanosine diphosphate dissociation inhibitor 2) (GDI-2)	GDI2 RABGDIB	49 kDa	445	Observed in apoptotic HCT116 and U2OS cells. CASP3/CASP7-dependent	1	1	Yes	34.4 kDa	Fragment not detected				36-218	1-313	218-445	Fragment not detected	314-445
Q8TEQ6	GEMI5_HUMAN	Gem-associated protein 5 (Gemin5)	GEMIN5	162.8 kDa	1508	Observed in apoptotic HCT116 cells. CASP3/CASP7-dependent	1	1	No	144.3 kDa	Fragment not detected				19-1284	1-1319	1284-1508	Fragment not detected	1320-1508
Q06210	GFPT1_HUMAN	Glutamine--fructose-6-phosphate aminotransferase [isomerizing] 1 (EC 2.6.1.16) (D-fructose-6-phosphate amidotransferase 1) (Glutamine:fructose-6-phosphate amidotransferase 1) (GFAT 1) (GFAT1) (Hexosephosphate aminotransferase 1)	GFPT1 GFAT GFPT	73.7 kDa	699	Observed in apoptotic HCT116 cells. CASP3/CASP7-dependent	1	1	No	Fragment not detected	67.2 kDa				Fragment not detected	1-43	1-139	140-690	44-699
Q92820	GGH_HUMAN	Gamma-glutamyl hydrolase (EC 3.4.19.9) (Conjugase) (GH) (Gamma-Glu-X carboxypeptidase)	GGH	38.7 kDa	318	Observed in apoptotic HCT116 cells. CASP3/CASP7-dependent. Alternatively, the cleavage site may be located at position 256	1	1	No	Fragment not detected	33.5 kDa				Fragment not detected	1-27	1-53	54-280	28-318
P04062	GLCM_HUMAN	Lysosomal acid glucosylceramidase (Lysosomal acid GCase) (EC 3.2.1.45) (Acid beta-glucosidase) (Alglucerase) (Beta-glucocerebrosidase) (Beta-GC) (Cholesterol glucosyltransferase) (SGTase) (EC 2.4.1.-) (Cholesteryl-beta-glucosidase) (EC 3.2.1.104) (D-glucosyl-N-acylsphingosine glucohydrolase) (Imiglucerase)	GBA GC GLUC	65.3 kDa	536	Observed in apoptotic HCT116 and U2OS cells. CASP3/CASP7-dependent	1	1	No	Fragment not detected	60.7 kDa				Fragment not detected	1-63	1-145	146-480	64-536
P09471	GNAO_HUMAN	Guanine nucleotide-binding protein G(o) subunit alpha	GNAO1	38.7 kDa	354	Observed in apoptotic HCT116 cells. CASP3/CASP7-dependent	1	1	No	35.9 kDa	Fragment not detected				36-193	1-337	193-354	Fragment not detected	338-354
P36915	GNL1_HUMAN	Guanine nucleotide-binding protein-like 1 (GTP-binding protein HSR1)	GNL1 HSR1	74.6 kDa	607	Observed in apoptotic HCT116 cells. CASP3/CASP7-dependent	1	1	No	68.8 kDa	Fragment not detected				4-545	1-551	545-507	Fragment not detected	552-607
Q9BVP2	GNL3_HUMAN	Guanine nucleotide-binding protein-like 3 (E2-induced gene 3 protein) (Novel nucleolar protein 47) (NNP47) (Nucleolar GTP-binding protein 3) (Nucleostemin)	GNL3 E2IG3 NS	66 kDa	549	Observed in apoptotic HCT116 cells. CASP3/CASP7-dependent	1	2	No	39.39 kDa	27.99 kDa				257-267	1-305	267-424	425-434	306-549
Q08378	GOGA3_HUMAN	Golgin subfamily A member 3 (Golgi complex-associated protein of 170 kDa) (GCP170) (Golgin-160)	GOLGA3	174.5 kDa	1498	Observed in apoptotic HCT116 cells. CASP3/CASP7-dependent	1	1	No	Fragment not detected	135 kDa				Fragment not detected	1-311	1-736	737-1132	312-1498
Q14789	GOGB1_HUMAN	Golgin subfamily B member 1 (372 kDa Golgi complex-associated protein) (GCP372) (Giantin) (Macrogolgin)	GOLGB1	282.8 kDa	3259	Observed in apoptotic HCT116 cells. CASP3/CASP7-independent. Alternatively, the cleavage site may be located at position 3207	1	1	Yes	Fragment not detected	252.9 kDa				Fragment not detected	1-23	1-27	28-3179	24-3259
P49915	GUAA_HUMAN	GMP synthase [glutamine-hydrolyzing] (EC 6.3.5.2) (GMP synthetase) (Glutamine amidotransferase)	GMPS	73.3 kDa	693	Observed in apoptotic HCT116 cells. CASP3/CASP7-dependent	1	1	No	21.3 kDa	38.9 kDa				170-183	1-248	183-406	407-569	249-693
Q9H583	HEAT1_HUMAN	HEAT repeat-containing protein 1 (Protein BAP28) (U3 small nucleolar RNA-associated protein 10 homolog) [Cleaved into: HEAT repeat-containing protein 1, N-terminally processed]	HEATR1 BAP28 UTP10	196.6 kDa	2144	Observed in apoptotic HCT116 cells. CASP3/CASP7-dependent	1	1	No	165.1 kDa	Fragment not detected				2-1891	1-1941	1891-2144	Fragment not detected	1942-2144
Q9ULT8	HECD1_HUMAN	E3 ubiquitin-protein ligase HECTD1 (EC 2.3.2.26) (E3 ligase for inhibin receptor) (EULIR) (HECT domain-containing protein 1) (HECT-type E3 ubiquitin transferase HECTD1)	HECTD1 KIAA1131	246.5 kDa	2610	Observed in apoptotic HCT116 cells. CASP3/CASP7-dependent	1	2	Yes	168.9 kDa	113.7 kDa				60-1550	1-1664	1550-1840	1841-2101	1665-2610
P36551	HEM6_HUMAN	Oxygen-dependent coproporphyrinogen-III oxidase, mitochondrial (COX) (Coprogen oxidase) (Coproporphyrinogenase) (EC 1.3.3.3)	CPOX CPO CPX	40.4 kDa	454	Observed in apoptotic HCT116 cells. CASP3/CASP7-dependent	1	1	No	Fragment not detected	36.6 kDa				Fragment not detected	1-57	1-187	188-447	58-454
P06865	HEXA_HUMAN	Beta-hexosaminidase subunit alpha (EC 3.2.1.52) (Beta-N-acetylhexosaminidase subunit alpha) (Hexosaminidase subunit A) (N-acetyl-beta-glucosaminidase subunit alpha)	HEXA	62.4 kDa	529	Observed in apoptotic U2OS cells	1	1	No	Fragment not detected	54.2 kDa				Fragment not detected	1-62	1-137	138-499	63-529
P07686	HEXB_HUMAN	Beta-hexosaminidase subunit beta (EC 3.2.1.52) (Beta-N-acetylhexosaminidase subunit beta) (Hexosaminidase subunit B) (Cervical cancer proto-oncogene 7 protein) (HCC-7) (N-acetyl-beta-glucosaminidase subunit beta) [Cleaved into: Beta-hexosaminidase subunit beta chain B; Beta-hexosaminidase subunit beta chain A]	HEXB HCC7	64.3 kDa	556	Observed in apoptotic HCT116 cells. CASP3/CASP7-dependent	2	3	No	12 kDa	24.4 kDa	27.5 kDa			52-110	1-138	110-221	222-312	139-317	312-338	339-528	318-556
P01891	HLAA_HUMAN	HLA class I histocompatibility antigen, A alpha chain (Human leukocyte antigen A) (HLA-A)	HLA-A HLAA	43.1 kDa	365	Observed in apoptotic HCT116 cells. CASP3/CASP7-dependent	1	1	No	38.2 kDa	Fragment not detected				46-267	1-351	267-365	Fragment not detected	352-365
P31942	HNRH3_HUMAN	Heterogeneous nuclear ribonucleoprotein H3 (hnRNP H3) (Heterogeneous nuclear ribonucleoprotein 2H9) (hnRNP 2H9)	HNRNPH3 HNRPH3	35.3 kDa	346	Observed in apoptotic HCT116 and U2OS cells. CASP3/CASP7-dependent	1	1	No	31.4 kDa	Fragment not detected				7-301	1-316	301-346	Fragment not detected	317-346
Q9BUJ2	HNRL1_HUMAN	Heterogeneous nuclear ribonucleoprotein U-like protein 1 (Adenovirus early region 1B-associated protein 5) (E1B-55 kDa-associated protein 5) (E1B-AP5)	HNRNPUL1 E1BAP5 HNRPUL1	101 kDa	856	Observed in apoptotic HCT116 cells. CASP3/CASP7-dependent	1	1	No	80.5 kDa	Fragment not detected				127-541	1-678	542-856	Fragment not detected	679-856
P07910	HNRPC_HUMAN	Heterogeneous nuclear ribonucleoproteins C1/C2 (hnRNP C1/C2)	HNRNPC HNRPC	36.8 kDa	306	Observed in apoptotic HCT116 and U2OS cells. CASP3/CASP7-dependent	1	2	Yes	14.4 kDa	23.8 kDa				32540	1-131	89-142	143-216	132-306
O43390	HNRPR_HUMAN	Heterogeneous nuclear ribonucleoprotein R (hnRNP R)	HNRNPR HNRPR	70.7 kDa	633	Observed in apoptotic HCT116 and U2OS cells. CASP3/CASP7-dependent	1	1	Yes	44.6 kDa	Fragment not detected				134-441	1-472	441-633	Fragment not detected	473-633
P08238	HS90B_HUMAN	Heat shock protein HSP 90-beta (HSP 90) (Heat shock 84 kDa) (HSP 84) (HSP84)	HSP90AB1 HSP90B HSPC2 HSPCB	83.8 kDa	724	Observed in apoptotic HCT116 and U2OS cells. CASP3/CASP7-dependent	1	2	Yes	34.6 kDa	49.6 kDa				42-196	1-259	196-275	276-639	260-724
P34932	HSP74_HUMAN	Heat shock 70 kDa protein 4 (HSP70RY) (Heat shock 70-related protein APG-2)	HSPA4 APG2	101.9 kDa	840	Observed in apoptotic HCT116 and U2OS cells. CASP3/CASP7-dependent	1	1	Yes	62.7 kDa	Fragment not detected				20-430	1-472	430-840	Fragment not detected	473-840
Q7Z6Z7	HUWE1_HUMAN	E3 ubiquitin-protein ligase HUWE1 (EC 2.3.2.26) (ARF-binding protein 1) (ARF-BP1) (HECT, UBA and WWE domain-containing protein 1) (HECT-type E3 ubiquitin transferase HUWE1) (Homologous to E6AP carboxyl terminus homologous protein 9) (HectH9) (Large structure of UREB1) (LASU1) (Mcl-1 ubiquitin ligase E3) (Mule) (Upstream regulatory element-binding protein 1) (URE-B1) (URE-binding protein 1)	HUWE1 KIAA0312 KIAA1578 UREB1 HSPC272	349.1 kDa	4374	Observed in apoptotic HCT116 and U2OS. Dependent on CASP3/CASP7	1	1	Yes	Fragment not detected	194.2 kDa				Fragment not detected	1-1193	1-1225	1226-4130	1194-4374
Q9Y4L1	HYOU1_HUMAN	Hypoxia up-regulated protein 1 (150 kDa oxygen-regulated protein) (ORP-150) (170 kDa glucose-regulated protein) (GRP-170)	HYOU1 GRP170 ORP150	136.7 kDa	999	Observed in apoptotic HCT116 cells. CASP3/CASP7-dependent	1	1	No	94.4 kDa	Fragment not detected				68-753	1-826	753-999	Fragment not detected	827-999
P05198	IF2A_HUMAN	Eukaryotic translation initiation factor 2 subunit 1 (Eukaryotic translation initiation factor 2 subunit alpha) (eIF-2-alpha) (eIF-2A) (eIF-2alpha)	EIF2S1 EIF2A	37.1 kDa	315	Observed in apoptotic HCT116 cells. CASP3/CASP7-dependent	1	1	No	33.4 kDa	Fragment not detected				68-312	1-18	1-67	Fragment not detected	19-315
P20042	IF2B_HUMAN	Eukaryotic translation initiation factor 2 subunit 2 (Eukaryotic translation initiation factor 2 subunit beta) (eIF-2-beta)	EIF2S2 EIF2B	47.4 kDa	333	Observed in apoptotic HCT116 cells. CASP3/CASP7-dependent	1	1	No	Fragment not detected	25.2 kDa				Fragment not detected	1-150	1-172	173-324	151-333
O60841	IF2P_HUMAN	Eukaryotic translation initiation factor 5B (eIF-5B) (EC 3.6.5.3) (Translation initiation factor IF-2)	EIF5B IF2 KIAA0741	159.2 kDa	1220	Observed in apoptotic HCT116 and U2OS cells. CASP3/CASP7-independent	1	1	Yes	Fragment not detected	76.1 kDa				Fragment not detected	1-658	1-694	695-1185	659-1220
P38919	IF4A3_HUMAN	Eukaryotic initiation factor 4A-III (eIF-4A-III) (eIF4A-III) (EC 3.6.4.13) (ATP-dependent RNA helicase DDX48) (ATP-dependent RNA helicase eIF4A-3) (DEAD box protein 48) (Eukaryotic initiation factor 4A-like NUK-34) (Eukaryotic translation initiation factor 4A isoform 3) (Nuclear matrix protein 265) (NMP 265) (hNMP 265) [Cleaved into: Eukaryotic initiation factor 4A-III, N-terminally processed]	EIF4A3 DDX48 KIAA0111	46.2 kDa	411	Observed in apoptotic HCT116 cells. CASP3/CASP7-dependent	2	2	No	42.1 kDa	24.3 kDa				52-382	36-411	1-51	199-382	191-411	1-198	Fragment not detected	1-35
P23588	IF4B_HUMAN	Eukaryotic translation initiation factor 4B (eIF-4B)	EIF4B	77.8 kDa	611	Observed in apoptotic HCT116 cells. CASP3/CASP7-dependent	1	1	Yes	Fragment not detected	61.6 kDa				71-524	1-531	525-611	Fragment not detected	532-611
Q04637	IF4G1_HUMAN	Eukaryotic translation initiation factor 4 gamma 1 (eIF-4-gamma 1) (eIF-4G 1) (eIF-4G1) (p220)	EIF4G1 EIF4F EIF4G EIF4GI	188 kDa	1599	Observed in apoptotic HCT116 cells. CASP3/CASP7-independent	1	1	No	154.5 kDa	Fragment not detected				202-1090	1-1332	1090-1599	Fragment not detected	1333-1599
P78344	IF4G2_HUMAN	Eukaryotic translation initiation factor 4 gamma 2 (eIF-4-gamma 2) (eIF-4G 2) (eIF4G 2) (Death-associated protein 5) (DAP-5) (p97)	EIF4G2 DAP5 OK/SW-cl.75	97.4 kDa	907	Observed in apoptotic HCT116 cells. CASP3/CASP7-dependent	1	2	Yes	83 kDa	12 kDa				32-752	1-792	752-907	871-880	793-907
Q12905	ILF2_HUMAN	Interleukin enhancer-binding factor 2 (Nuclear factor of activated T-cells 45 kDa)	ILF2 NF45 PRO3063	43.8 kDa	390	Observed in apoptotic HCT116 and U2OS cells. CASP3/CASP7-dependent	1	1	No	37.4 kDa	Fragment not detected				61-221	1-335	221-390	Fragment not detected	336-390
P52292	IMA1_HUMAN	Importin subunit alpha-1 (Karyopherin subunit alpha-2) (RAG cohort protein 1) (SRP1-alpha)	KPNA2 RCH1 SRP1	57.1 kDa	529	Observed in apoptotic HCT116 and U2OS cells. CASP3/CASP7-dependent	1	1	No	Fragment not detected	49.4 kDa				Fragment not detected	1-45	494-529	52-494	46-529
O00505	IMA4_HUMAN	Importin subunit alpha-4 (Importin alpha Q2) (Qip2) (Karyopherin subunit alpha-3) (SRP1-gamma)	KPNA3 QIP2	57.1 kDa	521	Observed in apoptotic HCT116 cells. CASP3/CASP7-dependent. Alternatively, the cleavage site may be located at position 42	1	1	No	49.2 kDa	Fragment not detected				50-475	1-482	475-521	Fragment not detected	483-521
P52294	IMA5_HUMAN	Importin subunit alpha-5 (Karyopherin subunit alpha-1) (Nucleoprotein interactor 1) (NPI-1) (RAG cohort protein 2) (SRP1-beta) [Cleaved into: Importin subunit alpha-5, N-terminally processed]	KPNA1 RCH2	60 kDa	538	Observed in apoptotic HCT116 cells. CASP3/CASP7-dependent	1	1	No	Fragment not detected	50.6 kDa				Fragment not detected	1-64	1-94	95-495	65-538
Q14974	IMB1_HUMAN	Importin subunit beta-1 (Importin-90) (Karyopherin subunit beta-1) (Nuclear factor p97) (Pore targeting complex 97 kDa subunit) (PTAC97)	KPNB1 NTF97	91 kDa	876	Observed in apoptotic HCT116 and U2OS cells. CASP3/CASP7-dependent	2	2	Yes	76.8 kDa	56.4 kDa	36.3 kDa			1-659	1-748	659-876	1-525	1-542	526-867
P12268	IMDH2_HUMAN	Inosine-5'-monophosphate dehydrogenase 2 (IMP dehydrogenase 2) (IMPD 2) (IMPDH 2) (EC 1.1.1.205) (IMPDH-II)	IMPDH2 IMPD2	55.1 kDa	514	Observed in apoptotic HCT116 and U2OS cells. CASP3/CASP7-independent	5	5	Yes	41.4 kDa	11 kDa	22 kDa	13.7 kDa	33.6 kDa	110-375	1-404	375-429	430-511	405-514	161-242	110-161	1-226	375-429	243-375	227-429	375-429	243-511	227-511	161-242
O00410	IPO5_HUMAN	Importin-5 (Imp5) (Importin subunit beta-3) (Karyopherin beta-3) (Ran-binding protein 5) (RanBP5)	IPO5 KPNB3 RANBP5	109.8 kDa	1097	Observed in apoptotic HCT116 cells. CASP3/CASP7-dependent	1	1	No	65.1 kDa	Fragment not detected				2-570	1-644	644-1097	Fragment not detected	645-1097
P46940	IQGA1_HUMAN	Ras GTPase-activating-like protein IQGAP1 (p195)	IQGAP1 KIAA0051	177.8 kDa	1657	Observed in apoptotic HCT116 cells. CASP3/CASP7-dependent	2	3	No	152.9 kDa	83.9 kDa	92.1 kDa			81-1541	1-1579	1-80	81-585	1-680	586-722	723-1528	681-1657		Fragment not detected	1570-1657
Q96CN7	ISOC1_HUMAN	Isochorismatase domain-containing protein 1	ISOC1 CGI-111	32.2 kDa	298	Observed in apoptotic HCT116 cells. CASP3/CASP7-dependent	1	1	No	Fragment not detected	30 kDa				Fragment not detected	1-48	1-53	54-297	49-298
P05556	ITB1_HUMAN	Integrin beta-1 (Fibronectin receptor subunit beta) (Glycoprotein IIa) (GPIIA) (VLA-4 subunit beta) (CD antigen CD29)	ITGB1 FNRB MDF2 MSK12	104.6 kDa	798	Observed in apoptotic HCT116 and U2OS cells. CASP3/CASP7-dependent	1	2	Yes	14.3 kDa	76.6 kDa				64-84	1-88	84-105	106-794	89-798
P16144	ITB4_HUMAN	Integrin beta-4 (GP150) (CD antigen CD104)	ITGB4	187.9 kDa	1822	Observed in apoptotic HCT116 cells. CASP3/CASP7-dependent	1	2	Yes	44.2 kDa	141.1 kDa				159-300	1-442	300-401	402-1748	443-1822
Q14573	ITPR3_HUMAN	Inositol 1,4,5-trisphosphate receptor type 3 (IP3 receptor isoform 3) (IP3R 3) (InsP3R3) (Type 3 inositol 1,4,5-trisphosphate receptor) (Type 3 InsP3 receptor)	ITPR3	245.7 kDa	2671	Observed in apoptotic HCT116 cells. CASP3/CASP7-dependent	1	1	No	197.3 kDa	Fragment not detected				84-2062	1-2235	2062-2671	Fragment not detected	2236-2671
Q6NYC1	JMJD6_HUMAN	Bifunctional arginine demethylase and lysyl-hydroxylase JMJD6 (EC 1.14.11.-) (Histone arginine demethylase JMJD6) (JmjC domain-containing protein 6) (Jumonji domain-containing protein 6) (Lysyl-hydroxylase JMJD6) (Peptide-lysine 5-dioxygenase JMJD6) (Phosphatidylserine receptor) (Protein PTDSR)	JMJD6 KIAA0585 PSR PTDSR	48.8 kDa	403	Observed in apoptotic HCT116 cells. CASP3/CASP7-dependent	1	1	No	42.1 kDa	Fragment not detected				22-242	1-368	242-403	Fragment not detected	369-403
P05783	K1C18_HUMAN	Keratin, type I cytoskeletal 18 (Cell proliferation-inducing gene 46 protein) (Cytokeratin-18) (CK-18) (Keratin-18) (K18)	KRT18 CYK18 PIG46	48.1 kDa	430	Observed in apoptotic HCT116 cells. CASP3/CASP7-dependent	1	2	Yes	24.3 kDa	21.4 kDa				2-214	1-238	214-253	254-407	239-430
Q07666	KHDR1_HUMAN	KH domain-containing, RNA-binding, signal transduction-associated protein 1 (GAP-associated tyrosine phosphoprotein p62) (Src-associated in mitosis 68 kDa protein) (Sam68) (p21 Ras GTPase-activating protein-associated p62) (p68)	KHDRBS1 SAM68	60.4 kDa	443	Observed in control and apoptotic HCT116 cells. CASP3/CASP7-dependent. The cleavage pattern is different in control and apoptotic cells.	1	1	No	41.8 kDa	Fragment not detected				18-185	1-261	185-443	Fragment not detected	262-443
P52732	KIF11_HUMAN	Kinesin-like protein KIF11 (Kinesin-like protein 1) (Kinesin-like spindle protein HKSP) (Kinesin-related motor protein Eg5) (Thyroid receptor-interacting protein 5) (TR-interacting protein 5) (TRIP-5)	KIF11 EG5 KNSL1 TRIP5	125.1 kDa	1056	Observed in apoptotic HCT116 cells. CASP3/CASP7-dependent. Alternatively, the cleavage site may be located at position 59	1	1	No	114.4 kDa	Fragment not detected				198-929	1-1002	929-1056	Fragment not detected	1003-1056
Q02241	KIF23_HUMAN	Kinesin-like protein KIF23 (Kinesin-like protein 5) (Mitotic kinesin-like protein 1)	KIF23 KNSL5 MKLP1	110.7 kDa	960	Observed in apoptotic U2OS cells	1	1	No	Fragment not detected	89.2 kDa				Fragment not detected	1-168	1-308	309-899	169-960
Q99661	KIF2C_HUMAN	Kinesin-like protein KIF2C (Kinesin-like protein 6) (Mitotic centromere-associated kinesin) (MCAK)	KIF2C KNSL6	82 kDa	725	Observed in apoptotic HCT116 cells. CASP3/CASP7-dependent	1	2	No	11.8 kDa	70.4 kDa				22-52	1-105	52-330	331-692	106-725
Q86UP2	KTN1_HUMAN	Kinectin (CG-1 antigen) (Kinesin receptor)	KTN1 CG1 KIAA0004	156.2 kDa	1357	Observed in apoptotic HCT116 and U2OS cells. CASP3/CASP7-dependent	1	2	Yes	34.7 kDa	124.6 kDa				86-150	1-241	150-249	250-1296	242-1357
P05455	LA_HUMAN	Lupus La protein (La autoantigen) (La ribonucleoprotein) (Sjoegren syndrome type B antigen) (SS-B)	SSB	46.4 kDa	408	Observed in apoptotic HCT116 cells. CASP3/CASP7-dependent	1	1	No	Fragment not detected	37.2 kDa				Fragment not detected	1-102	1-151	152-328	103-408
Q14847	LASP1_HUMAN	LIM and SH3 domain protein 1 (LASP-1) (Metastatic lymph node gene 50 protein) (MLN 50)	LASP1 MLN50	34.2 kDa	261	Observed in apoptotic HCT116 cells. CASP3/CASP7-dependent	1	1	No	19.6 kDa	Fragment not detected				11-128	1-148	129-261	Fragment not detected	149-261
Q9Y383	LC7L2_HUMAN	Putative RNA-binding protein Luc7-like 2	LUC7L2 CGI-59 CGI-74	47.2 kDa	392	Observed in apoptotic HCT116 cells. CASP3/CASP7-dependent	1	1	No	37 kDa	Fragment not detected				9-213	1-325	213-392	Fragment not detected	326-392
Q9UHB6	LIMA1_HUMAN	LIM domain and actin-binding protein 1 (Epithelial protein lost in neoplasm)	LIMA1 EPLIN SREBP3 PP624	93.8 kDa	759	Observed in apoptotic HCT116 cells. CASP3/CASP7-dependent	1	2	No	11.8 kDa	76.6 kDa				22-65	1-182	65-224	223-748	183-759
P02545	LMNA_HUMAN	Prelamin-A/C [Cleaved into: Lamin-A/C (70 kDa lamin) (Renal carcinoma antigen NY-REN-32)]	LMNA LMN1	70 kDa	664	Observed in apoptotic HCT116 cells. CASP3/CASP7-dependent	1	2	Yes, pattern less defined than in apoptotic cells	24.9 kDa	45.6 kDa				12-216	1-230	216-240	241-644	231-664
P20700	LMNB1_HUMAN	Lamin-B1	LMNB1 LMN2 LMNB	67.9 kDa	586	Observed in apoptotic HCT116 and U2OS cells. CASP3/CASP7-dependent	1	2	Yes	25.4 kDa	44 kDa				2-220	1-231	220-234	235-577	232-586
Q03252	LMNB2_HUMAN	Lamin-B2	LMNB2 LMN2	67.8 kDa	620	Observed in apoptotic HCT116 cells. CASP3/CASP7-dependent	1	2	No	25.5 kDa	43.3 kDa				29-181	1-225	181-313	314-561	226-620
P36776	LONM_HUMAN	Lon protease homolog, mitochondrial (EC 3.4.21.53) (LONHs) (Lon protease-like protein) (LONP) (Mitochondrial ATP-dependent protease Lon) (Serine protease 15)	LONP1 PRSS15	101.5 kDa	959	Observed in apoptotic HCT116 cells. CASP3/CASP7-dependent	1	2	No	67.9 kDa	27.7 kDa				159-597	1-643	597-915	816-822	644-959
Q3MHD2	LSM12_HUMAN	Protein LSM12 homolog	LSM12	24.3 kDa	195	Observed in apoptotic HCT116 cells. CASP3/CASP7-dependent	1	1	No	21.4 kDa	Fragment not detected				25-86	1-172	86-195	Fragment not detected	173-195
P10253	LYAG_HUMAN	Lysosomal alpha-glucosidase (EC 3.2.1.20) (Acid maltase) (Aglucosidase alfa) [Cleaved into: 76 kDa lysosomal alpha-glucosidase; 70 kDa lysosomal alpha-glucosidase]	GAA	101.2 kDa	952	Observed in apoptotic HCT116 and U2OS cells. CASP3/CASP7-dependent	1	2	No	76.3 kDa	19 kDa				155-733	1-812	733-819	820-933	813-952
O00754	MA2B1_HUMAN	Lysosomal alpha-mannosidase (Laman) (EC 3.2.1.24) (Lysosomal acid alpha-mannosidase) (Mannosidase alpha class 2B member 1) (Mannosidase alpha-B) [Cleaved into: Lysosomal alpha-mannosidase A peptide; Lysosomal alpha-mannosidase B peptide; Lysosomal alpha-mannosidase C peptide; Lysosomal alpha-mannosidase D peptide; Lysosomal alpha-mannosidase E peptide]	MAN2B1 LAMAN MANB	119.5 kDa	1011	Observed in apoptotic HCT116 cells. CASP3/CASP7-dependent	3	5	Yes, pattern less defined than in apoptotic cells	64.2 kDa	44.4 kDa	17.9 kDa	36.3 kDa	12.5 kDa	80-538	1-556	538-732	80-305	1-375	305-509	510-538	376-556	857-886	733-857	557-863		887-962	864-1011
Q9UPN3	MACF1_HUMAN	Microtubule-actin cross-linking factor 1, isoforms 1/2/3/5 (620 kDa actin-binding protein) (ABP620) (Actin cross-linking family protein 7) (Macrophin-1) (Trabeculin-alpha)	MACF1 ABP620 ACF7 KIAA0465 KIAA1251	328.9 kDa	7388	Observed in apoptotic HCT116 cells. CASP3/CASP7-dependent	1	2	Yes	116.7 kDa	214.2 kDa				108-123	1-2767	123-322	323-7299	2768-7388
P43243	MATR3_HUMAN	Matrin-3	MATR3 KIAA0723	106 kDa	847	Observed in apoptotic HCT116 and U2OS cells. CASP3/CASP7-dependent	1	2	Yes	74.8 kDa	26.3 kDa				20-562	1-613	562-780	781-817	614-847
Q9BQG0	MBB1A_HUMAN	Myb-binding protein 1A	MYBBP1A P160	147.8 kDa	1328	Observed in apoptotic HCT116 cells. CASP3/CASP7-dependent	1	1	No	133.6 kDa	Fragment not detected				77-988	1-1194	988-1328	Fragment not detected	1195-1328
P49736	MCM2_HUMAN	DNA replication licensing factor MCM2 (EC 3.6.4.12) (Minichromosome maintenance protein 2 homolog) (Nuclear protein BM28)	MCM2 BM28 CCNL1 CDCL1 KIAA0030	111.9 kDa	904	Observed in apoptotic HCT116 and U2OS cells. CASP3/CASP7-dependent	1	1	No	Fragment not detected	82.2 kDa				Fragment not detected	1-208	1-227	228-887	209-904
P25205	MCM3_HUMAN	DNA replication licensing factor MCM3 (EC 3.6.4.12) (DNA polymerase alpha holoenzyme-associated protein P1) (P1-MCM3) (RLF subunit beta) (p102)	MCM3	94 kDa	808	Observed in apoptotic HCT116 and U2OS cells. CASP3/CASP7-dependent	3	3	No	77.5 kDa	56.6 kDa	39.3 kDa			2-623	1-641	623-808	2-430	1-473	430-808	235-430	87-430	1-234	Fragment not detected	642-808		Fragment not detected	1-88
P33991	MCM4_HUMAN	DNA replication licensing factor MCM4 (EC 3.6.4.12) (CDC21 homolog) (P1-CDC21)	MCM4 CDC21	98.4 kDa	863	Observed in apoptotic HCT116 and U2OS cells. CASP3/CASP7-dependent	1	1	No	Fragment not detected	81.3 kDa				Fragment not detected	1-117	1-123	124-858	118-863
P33992	MCM5_HUMAN	DNA replication licensing factor MCM5 (EC 3.6.4.12) (CDC46 homolog) (P1-CDC46)	MCM5 CDC46	82.9 kDa	719	Observed in apoptotic HCT116 cells. CASP3/CASP7-dependent. Alternatively, the cleavage site may be located at position 76	1	1	No	70.8 kDa	kDa				151-471	1-650	471-734	Fragment not detected	651-734
Q14566	MCM6_HUMAN	DNA replication licensing factor MCM6 (EC 3.6.4.12) (p105MCM)	MCM6	94 kDa	821	Observed in apoptotic HCT116 cells. CASP3/CASP7-dependent	3	3	Yes	76.1 kDa	45.1 kDa	30.2 kDa			109-599	1-663	599-821	46-415	1-453	415-821	1-229	1-274	229-821	Fragment not detected	664-821
P33993	MCM7_HUMAN	DNA replication licensing factor MCM7 (EC 3.6.4.12) (CDC47 homolog) (P1.1-MCM3)	MCM7 CDC47 MCM2	79.9 kDa	719	Observed in apoptotic HCT116 cells. CASP3/CASP7-dependent. Alternatively, the cleavage site may be located at position 579	1	1	Yes	Fragment not detected	63 kDa				Fragment not detected	1-155	1-254	252-611	156-719
Q9BTE3	MCMBP_HUMAN	Mini-chromosome maintenance complex-binding protein (MCM-BP) (MCM-binding protein)	MCMBP C10orf119	69.2 kDa	642	Observed in apoptotic HCT116 cells. CASP3/CASP7-dependent	2	3	No	32.4 kDa	39.2 kDa	19.3 kDa			102-204	1-277	204-314	315-601	278-642	163-642	31-163	1-175
Q16891	MIC60_HUMAN	MICOS complex subunit MIC60 (Cell proliferation-inducing gene 4/52 protein) (Mitochondrial inner membrane protein) (Mitofilin) (p87/89)	IMMT HMP MIC60 MINOS2 PIG4 PIG52	84.3 kDa	758	Observed in apoptotic HCT116 cells. CASP3/CASP7-dependent	1	2	No	71.6 kDa	43.9 kDa				354-632	135-758	1-353	443-708	375-758	1-442	Fragment not detected	1-134		Fragment not detected	1-374
P26038	MOES_HUMAN	Moesin (Membrane-organizing extension spike protein)	MSN	71.5 kDa	577	Observed in apoptotic HCT116 and U2OS cells. CASP3/CASP7-dependent	2	1	Yes	11.3 kDa	60.2 kDa				7-35	1-51	35-100	101-448	52-577
Q13724	MOGS_HUMAN	Mannosyl-oligosaccharide glucosidase (EC 3.2.1.106) (Processing A-glucosidase I)	MOGS GCS1	90.9 kDa	837	Observed in apoptotic HCT116 cells. CASP3/CASP7-dependent	1	1	No	81.7 kDa	Fragment not detected				61-741	1-746	741-837	Fragment not detected	747-837
O15355	MTA2_HUMAN	Metastasis-associated protein MTA2 (Metastasis-associated 1-like 1) (MTA1-L1 protein) (p53 target protein in deacetylase complex)	MTA2 MTA1L1 PID	73.7 kDa	668	Observed in apoptotic HCT116 cells. CASP3/CASP7-dependent	1	1	No	62.3 kDa	Fragment not detected				8-522	1-600	522-668	Fragment not detected	601-668
Q13126	MTAP_HUMAN	S-methyl-5'-thioadenosine phosphorylase (EC 2.4.2.28) (5'-methylthioadenosine phosphorylase) (MTA phosphorylase) (MTAP) (MTAPase)	MTAP MSAP	31.1 kDa	283	Observed in apoptotic HCT116 cells. CASP3/CASP7-dependent	1	1	No	26.6 kDa	Fragment not detected				12-235	1-242	235-283	Fragment not detected	243-283
Q14764	MVP_HUMAN	Major vault protein (MVP) (Lung resistance-related protein)	MVP LRP	104 kDa	893	Observed in apoptotic HCT116 cells. CASP3/CASP7-dependent	1	1	No	59.3 kDa	Fragment not detected				10-474	1-521	474-893	Fragment not detected	522-893
P35580	MYH10_HUMAN	Myosin-10 (Cellular myosin heavy chain, type B) (Myosin heavy chain 10) (Myosin heavy chain, non-muscle IIb) (Non-muscle myosin heavy chain B) (NMMHC-B) (Non-muscle myosin heavy chain IIb) (NMMHC II-b) (NMMHC-IIB)	MYH10	207.3 kDa	1976	Observed in apoptotic HCT116 cells. CASP3/CASP7-dependent	1	1	Yes	Fragment not detected	151.7 kDa				Fragment not detected	1-585	1-624	625-1919	586-1976
Q7Z406	MYH14_HUMAN	Myosin-14 (Myosin heavy chain 14) (Myosin heavy chain, non-muscle IIc) (Non-muscle myosin heavy chain IIc) (NMHC II-C)	MYH14 KIAA2034 FP17425	206.9 kDa	1995	Observed in apoptotic HCT116 cells. CASP3/CASP7-independent	1	1	No	Fragment not detected	59.7 kDa				Fragment not detected	1-1078	1-1131	1132-1852	1079-1995
O00159	MYO1C_HUMAN	Unconventional myosin-Ic (Myosin I beta) (MMI-beta) (MMIb)	MYO1C	110.8 kDa	1063	Observed in apoptotic HCT116 cells. CASP3/CASP7-dependent	1	1	No	kDa	90.2 kDa				Fragment not detected	1-172	1-173	174-1047	173-1063
Q9NZM1	MYOF_HUMAN	Myoferlin (Fer-1-like protein 3)	MYOF FER1L3 KIAA1207	199.8 kDa	2061	Observed in apoptotic HCT116 cells. CASP3/CASP7-dependent	1	2	No	151.9 kDa	68.9 kDa				4-1109	1-1398	1109-1442	1443-1847	1399-2061
Q9BXJ9	NAA15_HUMAN	N-alpha-acetyltransferase 15, NatA auxiliary subunit (Gastric cancer antigen Ga19) (N-terminal acetyltransferase) (NMDA receptor-regulated protein 1) (Protein tubedown-1) (Tbdn100)	NAA15 GA19 NARG1 NATH TBDN100	95 kDa	866	Observed in apoptotic HCT116 cells. CASP3/CASP7-dependent	1	2	No	65.5 kDa	25.8 kDa				53-543	1-702	543-748	749-756	703-866
Q15742	NAB2_HUMAN	NGFI-A-binding protein 2 (EGR-1-binding protein 2) (Melanoma-associated delayed early response protein) (Protein MADER)	NAB2 MADER	60.6 kDa	525	Observed in apoptotic HCT116 cells. CASP3/CASP7-dependent	1	1	No	55 kDa	Fragment not detected				39-339	1-461	339-525	Fragment not detected	462-525
Q9NX02	NALP2_HUMAN	NACHT, LRR and PYD domains-containing protein 2 (Nucleotide-binding site protein 1) (PYRIN domain and NACHT domain-containing protein 1) (PYRIN-containing APAF1-like protein 2)	NLRP2 NALP2 NBS1 PAN1 PYPAF2	114.9 kDa	1062	Observed in apoptotic HCT116 cells. CASP3/CASP7-dependent	1	1	No	Fragment not detected	91.3 kDa				Fragment not detected	1-178	1-345	346-886	179-1062
Q9H0A0	NAT10_HUMAN	RNA cytidine acetyltransferase (EC 2.3.1.-) (18S rRNA cytosine acetyltransferase) (N-acetyltransferase 10) (N-acetyltransferase-like protein) (hALP)	NAT10 ALP KIAA1709	115.2 kDa	1025	Observed in apoptotic HCT116 cells. CASP3/CASP7-dependent	1	1	No	Fragment not detected	87.7 kDa				Fragment not detected	1-166	1-587	588-989	167-1025
Q8IXH7	NELFD_HUMAN	Negative elongation factor C/D (NELF-C/D) (TH1-like protein)	NELFCD NELFD TH1 TH1L HSPC130	60.9 kDa	590	Observed in apoptotic HCT116 cells. CASP3/CASP7-dependent. Alternatively, the cleavage site may be located at position 560	1	1	No	Fragment not detected	56.3 kDa				Fragment not detected	1-55	1-206	207-531	56-590
Q9Y3T9	NOC2L_HUMAN	Nucleolar complex protein 2 homolog (Protein NOC2 homolog) (NOC2-like protein) (Novel INHAT repressor)	NOC2L NIR	89.7 kDa	749	Observed in apoptotic HCT116 cells. CASP3/CASP7-dependent	1	1	No	Fragment not detected	79.6 kDa				Fragment not detected	1-101	1-144	145-693	102-749
Q9BZE4	NOG1_HUMAN	Nucleolar GTP-binding protein 1 (Chronic renal failure gene protein) (GTP-binding protein NGB)	GTPBP4 CRFG NOG1	73.1 kDa	634	Observed in apoptotic HCT116 cells. CASP3/CASP7-dependent	1	1	No	66.1 kDa	Fragment not detected				9-359	1-576	359-634	Fragment not detected	577-634
Q9H6R4	NOL6_HUMAN	Nucleolar protein 6 (Nucleolar RNA-associated protein) (Nrap)	NOL6	124.7 kDa	1146	Observed in apoptotic HCT116 cells. CASP3/CASP7-dependent	1	1	No	114.8 kDa	Fragment not detected				58-1035	1-1053	1035-1146	Fragment not detected	1054-1146
Q15233	NONO_HUMAN	Non-POU domain-containing octamer-binding protein (NonO protein) (54 kDa nuclear RNA- and DNA-binding protein) (55 kDa nuclear protein) (DNA-binding p52/p100 complex, 52 kDa subunit) (NMT55) (p54(nrb)) (p54nrb)	NONO NRB54	57.1 kDa	471	Observed in apoptotic HCT116 and U2OS cells. CASP3/CASP7-dependent	2	2	Yes	53 kDa	45.4 kDa				76-398	1-422	398-471	100-304	1-376	304-471	Fragment not detected	423-471
P46087	NOP2_HUMAN	Probable 28S rRNA (cytosine(4447)-C(5))-methyltransferase (EC 2.1.1.-) (Nucleolar protein 1) (Nucleolar protein 2 homolog) (Proliferating-cell nucleolar antigen p120) (Proliferation-associated nucleolar protein p120)	NOP2 NOL1 NSUN1	103.5 kDa	812	Observed in apoptotic HCT116 and U2OS cells. CASP3/CASP7-dependent	1	2	Yes	76.8 kDa	45.4 kDa				243-735	208-812	1-243	243-553	208-577						Fragment not detected		1-207
Q9Y2X3	NOP58_HUMAN	Nucleolar protein 58 (Nucleolar protein 5)	NOP58 NOL5 NOP5 HSPC120	61.3 kDa	529	Observed in apoptotic HCT116 cells. CASP3/CASP7-dependent	1	1	No	58 kDa	Fragment not detected				1-457	1-505	457-529	Fragment not detected	506-529
Q9UNZ2	NSF1C_HUMAN	NSFL1 cofactor p47 (UBX domain-containing protein 2C) (p97 cofactor p47)	NSFL1C UBXN2C	45.4 kDa	370	Observed in apoptotic HCT116 cells. CASP3/CASP7-dependent	1	1	No	Fragment not detected	38.1 kDa				Fragment not detected	1-69	1-76	77-356	70-370
Q9BV86	NTM1A_HUMAN	N-terminal Xaa-Pro-Lys N-methyltransferase 1 (EC 2.1.1.244) (Alpha N-terminal protein methyltransferase 1A) (Methyltransferase-like protein 11A) (N-terminal RCC1 methyltransferase) (X-Pro-Lys N-terminal protein methyltransferase 1A) (NTM1A) [Cleaved into: N-terminal Xaa-Pro-Lys N-methyltransferase 1, N-terminally processed]	NTMT1 C9orf32 METTL11A NRMT NRMT1 AD-003	24.3 kDa	223	Observed in apoptotic HCT116 cells. CASP3/CASP7-dependent	1	1	No	20.4 kDa	Fragment not detected				31079	1-180	85-223	Fragment not detected	181-223
P57740	NU107_HUMAN	Nuclear pore complex protein Nup107 (107 kDa nucleoporin) (Nucleoporin Nup107)	NUP107	107.4 kDa	925	Observed in apoptotic HCT116 and U2OS cells. CASP3/CASP7-dependent	1	1	No	Fragment not detected	95 kDa				Fragment not detected	1-106	1-251	251- 894	107-925
P49790	NU153_HUMAN	Nuclear pore complex protein Nup153 (153 kDa nucleoporin) (Nucleoporin Nup153)	NUP153	169.6 kDa	1475	Observed in apoptotic HCT116 cells. CASP3/CASP7-dependent	1	1	No	Fragment not detected	149.2 kDa				Fragment not detected	1-171	1-250	251-1465	172-1475
O75694	NU155_HUMAN	Nuclear pore complex protein Nup155 (155 kDa nucleoporin) (Nucleoporin Nup155)	NUP155 KIAA0791	136.6 kDa	1391	Observed in apoptotic HCT116 cells. CASP3/CASP7-dependent	1	2	No	72.2 kDa	67 kDa				368-376	1-722	376-876	877-1308	723-1391
Q5SRE5	NU188_HUMAN	Nucleoporin NUP188 homolog (hNup188)	NUP188 KIAA0169	170.8 kDa	1749	Observed in apoptotic HCT116 cells. CASP3/CASP7-dependent	1	1	No	Fragment not detected	157.5 kDa				Fragment not detected	1-160	1-500	501-1533	161-1749
Q9UKK9	NUDT5_HUMAN	ADP-sugar pyrophosphatase (EC 3.6.1.13) (8-oxo-dGDP phosphatase) (EC 3.6.1.58) (Nuclear ATP-synthesis protein NUDIX5) (EC 2.7.7.96) (Nucleoside diphosphate-linked moiety X motif 5) (Nudix motif 5) (hNUDT5) (YSA1H)	NUDT5 NUDIX5 HSPC115	28.3 kDa	219	Observed in apoptotic U2OS cells	1	2	No	14.5 kDa	10.3 kDa				56-133	1-132	120-181	182-205	133-219
Q14980	NUMA1_HUMAN	Nuclear mitotic apparatus protein 1 (Nuclear matrix protein-22) (NMP-22) (Nuclear mitotic apparatus protein) (NuMA protein) (SP-H antigen)	NUMA1 NMP22 NUMA	218.7 kDa	2115	Observed in apoptotic HCT116 cells. CASP3/CASP7-dependent	1	1	No	188.1 kDa	Fragment not detected				43-1803	1-1829	1803-2115	Fragment not detected	1830-2115
Q9UBU9	NXF1_HUMAN	Nuclear RNA export factor 1 (Tip-associated protein) (Tip-associating protein) (mRNA export factor TAP)	NXF1 TAP	69.2 kDa	619	Observed in apoptotic HCT116 cells. CASP3/CASP7-dependent	1	1	No	Fragment not detected	62.2 kDa				Fragment not detected	1-66	1-142	143-607	67-619
Q9NTK5	OLA1_HUMAN	Obg-like ATPase 1 (DNA damage-regulated overexpressed in cancer 45) (DOC45) (GTP-binding protein 9)	OLA1 GTPBP9 PRO2455 PTD004	44.9 kDa	396	Observed in apoptotic HCT116 cells. CASP3/CASP7-dependent. Alternatively, the cleavage site may be located at position 205	1	1	No	41.2 kDa	Fragment not detected				25-363	1-381	363-396	Fragment not detected	382-396											No	DEVAPAKK-AKPAMPQDSVPSPR (469)	Cleavage site (P1)Sequence# of times 296 (CDLG)GVNE 1 439 (NFLL)NASG 1 440 (FLLN)ASGS 7 460 (SESR)ADEV 2 469 (PAKK)AKPA 6 576 (ASLR)SAYD 1	No
O60313	OPA1_HUMAN	Dynamin-like 120 kDa protein, mitochondrial (EC 3.6.5.5) (Optic atrophy protein 1) [Cleaved into: Dynamin-like 120 kDa protein, form S1]	OPA1 KIAA0567	91.3 kDa	960	Observed in apoptotic U2OS cells	1	1	No	Fragment not detected	83.9 kDa				Fragment not detected	1-128	1-214	215-960	129-960
Q9BZF1	OSBL8_HUMAN	Oxysterol-binding protein-related protein 8 (ORP-8) (OSBP-related protein 8)	OSBPL8 KIAA1451 ORP8 OSBP10	103.5 kDa	889	Observed in apoptotic HCT116 cells. CASP3/CASP7-dependent	1	1	No	Fragment not detected	91.1 kDa				Fragment not detected	1-108	1-227	228-938	109-889
O95747	OXSR1_HUMAN	Serine/threonine-protein kinase OSR1 (EC 2.7.11.1) (Oxidative stress-responsive 1 protein)	OXSR1 KIAA1101 OSR1	63.5 kDa	527	Observed in apoptotic HCT116 cells. CASP3/CASP7-independent	1	1	No	Fragment not detected	54.1 kDa				Fragment not detected	1-58	1-93	94-517	59-527
P11940	PABP1_HUMAN	Polyadenylate-binding protein 1 (PABP-1) (Poly(A)-binding protein 1)	PABPC1 PAB1 PABP1 PABPC2	69.6 kDa	636	Observed in apoptotic HCT116 and U2OS cells. CASP3/CASP7-dependent	2	2	Yes	55.6 kDa	31.1 kDa				31-385	1-544	385-636	31-240	1-286	370-636	Fragment not detected	545-636
Q13310	PABP4_HUMAN	Polyadenylate-binding protein 4 (PABP-4) (Poly(A)-binding protein 4) (Activated-platelet protein 1) (APP-1) (Inducible poly(A)-binding protein) (iPABP)	PABPC4 APP1 PABP4	72.3 kDa	644	Observed in apoptotic HCT116 cells. CASP3/CASP7-dependent	1	1	No	56.3 kDa	Fragment not detected				51-370	1-492	370-644	Fragment not detected	493-644
Q8N7H5	PAF1_HUMAN	RNA polymerase II-associated factor 1 homolog (hPAF1) (Pancreatic differentiation protein 2)	PAF1 PD2	72.9 kDa	531	Observed in apoptotic HCT116 cells. CASP3/CASP7-dependent	1	1	No	66.9 kDa	Fragment not detected				35-352	1-514	352-531	Fragment not detected	515-531
Q8NC51	PAIRB_HUMAN	Plasminogen activator inhibitor 1 RNA-binding protein (PAI1 RNA-binding protein 1) (PAI-RBP1) (SERPINE1 mRNA-binding protein 1)	SERBP1 PAIRBP1 CGI-55	51.4 kDa	408	Observed in apoptotic U2OS cells	1	1	Yes	Fragment not detected	43.5 kDa				Fragment not detected	1-26	1-92	93-364	27-408
Q13177	PAK2_HUMAN	Serine/threonine-protein kinase PAK 2 (EC 2.7.11.1) (Gamma-PAK) (PAK65) (S6/H4 kinase) (p21-activated kinase 2) (PAK-2) (p58) [Cleaved into: PAK-2p27 (p27); PAK-2p34 (p34) (C-t-PAK2)]	PAK2	61.3 kDa	524	Observed in apoptotic HCT116 cells. CASP3/CASP7-dependent	1	2	No	29.3 kDa	34.7 kDa				105-118	1-212	118-254	255-517	213-524
Q8WX93	PALLD_HUMAN	Palladin (SIH002) (Sarcoma antigen NY-SAR-77)	PALLD KIAA0992 CGI-151	157 kDa or 125 kDa	1383	Observed in apoptotic HCT116 and U2OS cells. CASP3/CASP7-dependent	1	1	Yes	Fragment not detected	80.5 kDa				Fragment not detected	1-483	1-718	719-1359	484-1383
O43252	PAPS1_HUMAN	Bifunctional 3'-phosphoadenosine 5'-phosphosulfate synthase 1 (PAPS synthase 1) (PAPSS 1) (Sulfurylase kinase 1) (SK 1) (SK1) [Includes: Sulfate adenylyltransferase (EC 2.7.7.4) (ATP-sulfurylase) (Sulfate adenylate transferase) (SAT); Adenylyl-sulfate kinase (EC 2.7.1.25) (3'-phosphoadenosine-5'-phosphosulfate synthase) (APS kinase) (Adenosine-5'-phosphosulfate 3'-phosphotransferase) (Adenylylsul…	PAPSS1 ATPSK1 PAPSS	68.9 kDa	624	Observed in apoptotic HCT116 cells. CASP3/CASP7-dependent	1	1	No	63.5 kDa	Fragment not detected				52-404	1-576	404-624	Fragment not detected	577-624
P09874	PARP1_HUMAN	Poly [ADP-ribose] polymerase 1 (PARP-1) (EC 2.4.2.30) (ADP-ribosyltransferase diphtheria toxin-like 1) (ARTD1) (DNA ADP-ribosyltransferase PARP1) (EC 2.4.2.-) (NAD(+) ADP-ribosyltransferase 1) (ADPRT 1) (Poly[ADP-ribose] synthase 1) (Protein poly-ADP-ribosyltransferase PARP1) (EC 2.4.2.-)	PARP1 ADPRT PPOL	111 kDa	1014	Observed in apoptotic HCT116 and U2OS cells. CASP3/CASP7-dependent	2	3	Yes, pattern less defined than in apoptotic cells	25.7 kDa	87.4 kDa	55 kDa			2-197	1-214	197-239	240-903	215-1014	1-551	552-878	537-1014
Q15154	PCM1_HUMAN	Pericentriolar material 1 protein (PCM-1) (hPCM-1)	PCM1	259.4 kDa	2024	Observed in apoptotic HCT116 cells. CASP3/CASP7-dependent	1	1	No	214.9 kDa	Fragment not detected				107-1719	1-1758	1719-2024	Fragment not detected	1759-2024
P42785	PCP_HUMAN	Lysosomal Pro-X carboxypeptidase (EC 3.4.16.2) (Angiotensinase C) (Lysosomal carboxypeptidase C) (Proline carboxypeptidase) (Prolylcarboxypeptidase) (PRCP)	PRCP PCP	61.5 kDa	496	Observed in apoptotic HCT116 and U2OS cells. CASP3/CASP7-dependent	2	3	No	15.6 kDa	42.1 kDa	55.9 kDa			57-66	1-153	66-220	221-246	154-496	474-496	57-474	1-490		Fragment not detected	491-496
Q8WUM4	PDC6I_HUMAN	Programmed cell death 6-interacting protein (PDCD6-interacting protein) (ALG-2-interacting protein 1) (ALG-2-interacting protein X) (Hp95)	PDCD6IP AIP1 ALIX KIAA1375	94.5 kDa	868	Observed in apoptotic HCT116 cells. CASP3/CASP7-dependent	1	1	Yes	80.5 kDa	Fragment not detected				2-686	1-703	686-868	Fragment not detected	704-868
Q6L8Q7	PDE12_HUMAN	2',5'-phosphodiesterase 12 (2'-PDE) (2-PDE) (EC 3.1.4.-) (Mitochondrial deadenylase) (EC 3.1.13.4)	PDE12	69.8 kDa	609	Observed in apoptotic HCT116 cells. CASP3/CASP7-dependent	1	1	No	64.2 kDa	Fragment not detected				44-444	1-561	444-609	Fragment not detected	562-609
P07237	PDIA1_HUMAN	Protein disulfide-isomerase (PDI) (EC 5.3.4.1) (Cellular thyroid hormone-binding protein) (Prolyl 4-hydroxylase subunit beta) (p55)	P4HB ERBA2L PDI PDIA1 PO4DB	56.8 kDa	508	Observed in apoptotic HCT116 and U2OS cells. CASP3/CASP7-dependent	1	2	Yes	21.6 kDa	38.6 kDa				32-130	1-167	130-195	196-437	168-508
Q15084	PDIA6_HUMAN	Protein disulfide-isomerase A6 (EC 5.3.4.1) (Endoplasmic reticulum protein 5) (ER protein 5) (ERp5) (Protein disulfide isomerase P5) (Thioredoxin domain-containing protein 7)	PDIA6 ERP5 P5 TXNDC7	47.9 kDa	440	Observed in apoptotic HCT116 cells. CASP3/CASP7-dependent	1	1	Yes	Fragment not detected	31 kDa				Fragment not detected	1-155	1-217	217-409	156-440
Q29RF7	PDS5A_HUMAN	Sister chromatid cohesion protein PDS5 homolog A (Cell proliferation-inducing gene 54 protein) (Sister chromatid cohesion protein 112) (SCC-112)	PDS5A KIAA0648 PDS5 PIG54	146 kDa	1337	Observed in apoptotic HCT116 cells. CASP3/CASP7-dependent	1	1	No	Fragment not detected	123.3 kDa				Fragment not detected	1-207	1-359	360-1181	208-1337
O75381	PEX14_HUMAN	Peroxisomal membrane protein PEX14 (PTS1 receptor-docking protein) (Peroxin-14) (Peroxisomal membrane anchor protein PEX14)	PEX14	52.9 kDa	377	Observed in apoptotic HCT116 cells. CASP3/CASP7-dependent	1	1	No	44.2 kDa	Fragment not detected				26-246	1-304		Fragment not detected	305-377
Q01813	PFKAP_HUMAN	ATP-dependent 6-phosphofructokinase, platelet type (ATP-PFK) (PFK-P) (EC 2.7.1.11) (6-phosphofructokinase type C) (Phosphofructo-1-kinase isozyme C) (PFK-C) (Phosphohexokinase)	PFKP PFKF	80.7 kDa	784	Observed in apoptotic HCT116 cells. CASP3/CASP7-dependent	1	2	No	39 kDa	40.3 kDa				16-301	1-378	301-396	397-737	379-784
Q96HS1	PGAM5_HUMAN	Serine/threonine-protein phosphatase PGAM5, mitochondrial (EC 3.1.3.16) (Bcl-XL-binding protein v68) (Phosphoglycerate mutase family member 5)	PGAM5	33.3 kDa	289	Observed in apoptotic HCT116 cells. CASP3/CASP7-dependent	1	1	No	Fragment not detected	30.1 kDa				Fragment not detected	1-36	1-41	41-289	37-289
Q969N2	PIGT_HUMAN	GPI transamidase component PIG-T (Phosphatidylinositol-glycan biosynthesis class T protein)	PIGT CGI-06 PSEC0163 UNQ716/PRO1379	63.2 kDa	578	Observed in apoptotic HCT116 cells. CASP3/CASP7-dependent	1	1	No	Fragment not detected	59.7 kDa				Fragment not detected	1-28	1-51	52-422	29-578
Q9H307	PININ_HUMAN	Pinin (140 kDa nuclear and cell adhesion-related phosphoprotein) (Desmosome-associated protein) (Domain-rich serine protein) (DRS protein) (DRSP) (Melanoma metastasis clone A protein) (Nuclear protein SDK3) (SR-like protein)	PNN DRS MEMA	107.5 kDa	717	Observed in apoptotic HCT116 cells. CASP3/CASP7-dependent	1	1	Yes	88.8 kDa	Fragment not detected				7-553	1-620	553-717	Fragment not detected	621-717
O60664	PLIN3_HUMAN	Perilipin-3 (47 kDa mannose 6-phosphate receptor-binding protein) (47 kDa MPR-binding protein) (Cargo selection protein TIP47) (Mannose-6-phosphate receptor-binding protein 1) (Placental protein 17) (PP17)	PLIN3 M6PRBP1 TIP47	46.6 kDa	434	Observed in apoptotic HCT116 cells. CASP3/CASP7-dependent	2	2	Yes	24.5 kDa	40.5 kDa				2-257	1-287	257-434	69-238	61-287
P13797	PLST_HUMAN	Plastin-3 (T-plastin)	PLS3	67 kDa	630	Observed in apoptotic U2OS cells	1	1	Yes	Fragment not detected	55.6 kDa				Fragment not detected	1-76	1-126	127-613	76-630
O15031	PLXB2_HUMAN	Plexin-B2 (MM1)	PLXNB2 KIAA0315	199.4 kDa	1838	Observed in apoptotic HCT116 and U2OS cells. CASP3/CASP7-dependent. The cleavage pattern is different in control and apoptotic cells.	1	1	Yes, it presents a different pattern	152.4 kDa	Fragment not detected				61-956	1-1415	956-1838	Fragment not detected	1416-1838
Q9NY27	PP4R2_HUMAN	Serine/threonine-protein phosphatase 4 regulatory subunit 2	PPP4R2 SBBI57	61.4 kDa	417	Observed in apoptotic HCT116 cells. CASP3/CASP7-dependent	1	1	No	58 kDa	Fragment not detected				6-390	1-403	390-417	Fragment not detected	404-417
Q13427	PPIG_HUMAN	Peptidyl-prolyl cis-trans isomerase G (PPIase G) (Peptidyl-prolyl isomerase G) (EC 5.2.1.8) (CASP10) (Clk-associating RS-cyclophilin) (CARS-Cyp) (CARS-cyclophilin) (SR-cyclophilin) (SR-cyp) (SRcyp) (Cyclophilin G) (Rotamase G)	PPIG	101.9 kDa	754	Observed in apoptotic HCT116 cells. CASP3/CASP7-dependent	1	1	No	26.4 kDa	Fragment not detected				10-180	1-215	180-754	Fragment not detected	216-754
Q9Y570	PPME1_HUMAN	Protein phosphatase methylesterase 1 (PME-1) (EC 3.1.1.89)	PPME1 PME1 PP2593 PRO0750	43.6 kDa	386	Observed in apoptotic HCT116 cells. CASP3/CASP7-dependent	1	1	No	39.4 kDa	Fragment not detected				107-316	1-357	316-386	Fragment not detected	358-386
O75400	PR40A_HUMAN	Pre-mRNA-processing factor 40 homolog A (Fas ligand-associated factor 1) (Formin-binding protein 11) (Formin-binding protein 3) (Huntingtin yeast partner A) (Huntingtin-interacting protein 10) (HIP-10) (Huntingtin-interacting protein A) (Renal carcinoma antigen NY-REN-6)	PRPF40A FBP11 FLAF1 FNBP3 HIP10 HYPA HSPC225	119.7 kDa	957	Observed in apoptotic HCT116 cells. CASP3/CASP7-dependent	1	1	No	98.3 kDa	Fragment not detected				144-789	1-133	789-957	Fragment not detected	134-957
Q13162	PRDX4_HUMAN	Peroxiredoxin-4 (EC 1.11.1.15) (Antioxidant enzyme AOE372) (AOE37-2) (Peroxiredoxin IV) (Prx-IV) (Thioredoxin peroxidase AO372) (Thioredoxin-dependent peroxide reductase A0372)	PRDX4	25.6 kDa	271	Observed in apoptotic HCT116 cells. CASP3/CASP7-independent	1	1	No	Fragment not detected	18.7 kDa				Fragment not detected	1-71	1-80	81-240	72-271
P78527	PRKDC_HUMAN	DNA-dependent protein kinase catalytic subunit (DNA-PK catalytic subunit) (DNA-PKcs) (EC 2.7.11.1) (DNPK1) (p460)	PRKDC HYRC HYRC1	297.8 kDa	4128	Observed in apoptotic HCT116 and U2OS cells. CASP3/CASP7-dependent	3	4	Yes	234.2 kDa	151.9 kDa	150.2 kDa	71.7 kDa		15-2653	1-3434	2653-4128	109-1445	1-1849	1445-1895	1896-4105	1850-4128	675-4128	125-675	1-1015		Fragment not detected	3436-4128
Q9UMS4	PRP19_HUMAN	Pre-mRNA-processing factor 19 (EC 2.3.2.27) (Nuclear matrix protein 200) (PRP19/PSO4 homolog) (hPso4) (RING-type E3 ubiquitin transferase PRP19) (Senescence evasion factor)	PRPF19 NMP200 PRP19 SNEV	55.6 kDa	504	Observed in apoptotic HCT116 cells. CASP3/CASP7-dependent. Alternatively, the cleavage site may be located at position 444	1	1	No	Fragment not detected	50.6 kDa				Fragment not detected	1-40	1-192	193-439	41-504
Q6P2Q9	PRP8_HUMAN	Pre-mRNA-processing-splicing factor 8 (220 kDa U5 snRNP-specific protein) (PRP8 homolog) (Splicing factor Prp8) (p220)	PRPF8 PRPC8	219.2 kDa	2335	Observed in apoptotic HCT116 cells. CASP3/CASP7-dependent	1	1	Yes	Fragment not detected	164.5 kDa				Fragment not detected	1-559	1-837	838-2302	560-2335
P62333	PRS10_HUMAN	26S proteasome regulatory subunit 10B (26S proteasome AAA-ATPase subunit RPT4) (Proteasome 26S subunit ATPase 6) (Proteasome subunit p42)	PSMC6 SUG2	42.8 kDa	389	Observed in apoptotic HCT116 cells. CASP3/CASP7-dependent. Alternatively, the cleavage site may be located at position 46	1	1	No	38.8 kDa	Fragment not detected				98-333	1-336	333-389	Fragment not detected	337-389
P17980	PRS6A_HUMAN	26S proteasome regulatory subunit 6A (26S proteasome AAA-ATPase subunit RPT5) (Proteasome 26S subunit ATPase 3) (Proteasome subunit P50) (Tat-binding protein 1) (TBP-1)	PSMC3 TBP1	48.9 kDa	439	Observed in apoptotic HCT116 and U2OS cells. CASP3/CASP7-dependent	2	2	Yes	41 kDa	10.16 kDa	44.5 kDa			130-344	1-107	344-410	411-430	108-439	1-15	18-430	16-439
P35998	PRS7_HUMAN	26S proteasome regulatory subunit 7 (26S proteasome AAA-ATPase subunit RPT1) (Proteasome 26S subunit ATPase 2) (Protein MSS1)	PSMC2 MSS1	48.2 kDa	433	Observed in apoptotic HCT116 cells. CASP3/CASP7-dependent	1	1	No	44.1 kDa	Fragment not detected				47-297	1-307	297-433	Fragment not detected	308-433
P62195	PRS8_HUMAN	26S proteasome regulatory subunit 8 (26S proteasome AAA-ATPase subunit RPT6) (Proteasome 26S subunit ATPase 5) (Proteasome subunit p45) (Thyroid hormone receptor-interacting protein 1) (TRIP1) (p45/SUG)	PSMC5 SUG1	46.6 kDa	406	Observed in apoptotic HCT116 cells. CASP3/CASP7-dependent	1	1	No	24 kDa	Fragment not detected				2-196	1-252	296-406	Fragment not detected	253-406
P55786	PSA_HUMAN	Puromycin-sensitive aminopeptidase (PSA) (EC 3.4.11.14) (Cytosol alanyl aminopeptidase) (AAP-S)	NPEPPS PSA	95.9 kDa	919	Observed in apoptotic HCT116 cells. CASP3/CASP7-dependent. Alternatively, the cleavage site may be located at position 126	1	1	Yes	81.1 kDa	Fragment not detected				129-753	1-761	761-919	Fragment not detected	762-919
P25786	PSA1_HUMAN	Proteasome subunit alpha type-1 (EC 3.4.25.1) (30 kDa prosomal protein) (PROS-30) (Macropain subunit C2) (Multicatalytic endopeptidase complex subunit C2) (Proteasome component C2) (Proteasome nu chain)	PSMA1 HC2 NU PROS30 PSC2	28.9 kDa	263	Observed in apoptotic HCT116 cells. CASP3/CASP7-dependent	1	1	No	24.5 kDa	Fragment not detected				4-217	1-218	217-263	Fragment not detected	219-263
P25788	PSA3_HUMAN	Proteasome subunit alpha type-3 (EC 3.4.25.1) (Macropain subunit C8) (Multicatalytic endopeptidase complex subunit C8) (Proteasome component C8)	PSMA3 HC8 PSC8	26 kDa	255	Observed in apoptotic HCT116 cells. CASP3/CASP7-dependent	1	1	No	14.8 kDa	Fragment not detected				2-100	1-145	101-255	Fragment not detected	146-255
O00231	PSD11_HUMAN	26S proteasome non-ATPase regulatory subunit 11 (26S proteasome regulatory subunit RPN6) (26S proteasome regulatory subunit S9) (26S proteasome regulatory subunit p44.5)	PSMD11	45.6 kDa	422	Observed in apoptotic HCT116 cells. CASP3/CASP7-dependent	2	2	No	42.5 kDa	23.8 kDa				34-355	26-422	1-33	326-417	212-422	1-325	Fragment not detected	2021-01-25
Q9UNM6	PSD13_HUMAN	26S proteasome non-ATPase regulatory subunit 13 (26S proteasome regulatory subunit RPN9) (26S proteasome regulatory subunit S11) (26S proteasome regulatory subunit p40.5)	PSMD13	39.6 kDa	376	Observed in apoptotic HCT116 cells. CASP3/CASP7-dependent. Alternatively, the cleavage site may be located at position 342	1	1	No	Fragment not detected	32.4 kDa				Fragment not detected	1-54	1-289	290-330	55-376
Q99460	PSMD1_HUMAN	26S proteasome non-ATPase regulatory subunit 1 (26S proteasome regulatory subunit RPN2) (26S proteasome regulatory subunit S1) (26S proteasome subunit p112)	PSMD1	99.3 kDa	953	Observed in apoptotic HCT116 and U2OS cells. CASP3/CASP7-dependent	1	1	Yes	89.9 kDa	Fragment not detected				58-838	1-857	838-953	Fragment not detected	858-953
Q13200	PSMD2_HUMAN	26S proteasome non-ATPase regulatory subunit 2 (26S proteasome regulatory subunit RPN1) (26S proteasome regulatory subunit S2) (26S proteasome subunit p97) (Protein 55.11) (Tumor necrosis factor type 1 receptor-associated protein 2)	PSMD2 TRAP2	95 kDa	908	Observed in apoptotic HCT116 cells. CASP3/CASP7-dependent	3	3	Yes	82.8 kDa	65.5 kDa	25.4 kDa			108-860	68-908	1-108	144-703	1-708	703-908	704-860	622-908	1-703	Fragment not detected	1-67
O43242	PSMD3_HUMAN	26S proteasome non-ATPase regulatory subunit 3 (26S proteasome regulatory subunit RPN3) (26S proteasome regulatory subunit S3) (Proteasome subunit p58)	PSMD3	59.9 kDa	534	Observed in apoptotic HCT116 and U2OS cells. CASP3/CASP7-dependent	2	2	Yes	21.6 kDa	38.1 kDa				116-128	1-190	128-201	202-523	191-534
P61289	PSME3_HUMAN	Proteasome activator complex subunit 3 (11S regulator complex subunit gamma) (REG-gamma) (Activator of multicatalytic protease subunit 3) (Ki nuclear autoantigen) (Proteasome activator 28 subunit gamma) (PA28g) (PA28gamma)	PSME3	32 kDa	254	Observed in apoptotic HCT116 cells. CASP3/CASP7-dependent	1	1	No	Fragment not detected	20 kDa				Fragment not detected	1-80	1-87	88-218	81-254
Q8WXF1	PSPC1_HUMAN	Paraspeckle component 1 (Paraspeckle protein 1)	PSPC1 PSP1	64 kDa	523	Observed in apoptotic U2OS cells	1	1	Yes	51.8 kDa	Fragment not detected				84-274	1-458	274-523	Fragment not detected	459-523
P26599	PTBP1_HUMAN	Polypyrimidine tract-binding protein 1 (PTB) (57 kDa RNA-binding protein PPTB-1) (Heterogeneous nuclear ribonucleoprotein I) (hnRNP I)	PTBP1 PTB	55.8 kDa	531	Observed in apoptotic HCT116 and U2OS cells. CASP3/CASP7-dependent	1	2	No	14.2 kDa	39.8 kDa				1-134	1-139	134-218	219-482	140-531
Q13308	PTK7_HUMAN	Inactive tyrosine-protein kinase 7 (Colon carcinoma kinase 4) (CCK-4) (Protein-tyrosine kinase 7) (Pseudo tyrosine kinase receptor 7) (Tyrosine-protein kinase-like 7)	PTK7 CCK4	139.3 kDa	1070	Observed in apoptotic HCT116 cells. CASP3/CASP7-independent	3	4	Yes	42.4 kDa	101.6 kDa	46.1 kDa	33.8 kDa		79-238	1-385	238-467	468-1070	386-1070	1-793	794-1070	684-1070	1-793	794-1035	788-1070
P18031	PTN1_HUMAN	Tyrosine-protein phosphatase non-receptor type 1 (EC 3.1.3.48) (Protein-tyrosine phosphatase 1B) (PTP-1B)	PTPN1 PTP1B	50.9 kDa	435	Observed in apoptotic HCT116 cells. CASP3/CASP7-dependent	1	1	No	43.9 kDa	Fragment not detected				13-292	1-367	292-435	Fragment not detected	368-435
P22102	PUR2_HUMAN	Trifunctional purine biosynthetic protein adenosine-3 [Includes: Phosphoribosylamine--glycine ligase (EC 6.3.4.13) (Glycinamide ribonucleotide synthetase) (GARS) (Phosphoribosylglycinamide synthetase); Phosphoribosylformylglycinamidine cyclo-ligase (EC 6.3.3.1) (AIR synthase) (AIRS) (Phosphoribosyl-aminoimidazole synthetase); Phosphoribosylglycinamide formyltransferase (EC 2.1.2.2) (5'-phosphorib…	GART PGFT PRGS	108 kDa	1010	Observed in control and apoptotic HCT116 cells. CASP3/CASP7-dependent	1	1	Yes	48.1 kDa	Fragment not detected				5-433	1-443	433-1010	Fragment not detected	443-1010
P22234	PUR6_HUMAN	Multifunctional protein ADE2 [Includes: Phosphoribosylaminoimidazole-succinocarboxamide synthase (EC 6.3.2.6) (SAICAR synthetase); Phosphoribosylaminoimidazole carboxylase (EC 4.1.1.21) (AIR carboxylase) (AIRC)]	PAICS ADE2 AIRC PAIS	45.1 kDa	425	Observed in apoptotic HCT116 and U2OS cells. CASP3/CASP7-dependent	1	2	No	23.1 kDa	19.8 kDa				2-215	1-233	215-235	236-331	234-425
Q96QR8	PURB_HUMAN	Transcriptional activator protein Pur-beta (Purine-rich element-binding protein B)	PURB	39.2 kDa	312	Observed in apoptotic U2OS cells	1	1	Yes	36.9 kDa	Fragment not detected				11-285	1-288	285-312	Fragment not detected	289-312
P27708	PYR1_HUMAN	CAD protein [Includes: Glutamine-dependent carbamoyl-phosphate synthase (EC 6.3.5.5); Aspartate carbamoyltransferase (EC 2.1.3.2); Dihydroorotase (EC 3.5.2.3)]	CAD	261.2 kDa	2225	Observed in apoptotic HCT116 and U2OS cells. CASP3/CASP7-dependent	2	3	Yes	169 kDa	57 kDa	40 kDa			2-1323	1-1454	1323-1722	1723-1731	1455-1886	1731-1975	1976-2224	1887-2225
P61106	RAB14_HUMAN	Ras-related protein Rab-14	RAB14	22.5 kDa	215	Observed in apoptotic HCT116 cells. CASP3/CASP7-dependent	1	1	No	19.2 kDa	Fragment not detected				2-170	1-178	170-215	Fragment not detected	179-215
Q9NP72	RAB18_HUMAN	Ras-related protein Rab-18	RAB18	21.8 kDa	206	Observed in apoptotic U2OS cells	1	1	No	19.3 kDa	Fragment not detected				1-183	1-192	183-206	Fragment not detected	193-206
P51149	RAB7A_HUMAN	Ras-related protein Rab-7a	RAB7A RAB7	22.5 kDa	207	Observed in apoptotic HCT116 and U2OS cells. CASP3/CASP7-dependent	1	1	No	18.5 kDa	Fragment not detected				11-146	1-193	146-207	Fragment not detected	194-207
P06400	RB_HUMAN	Retinoblastoma-associated protein (p105-Rb) (p110-RB1) (pRb) (Rb) (pp110)	RB1	109.8 kDa	928	Observed in apoptotic HCT116 cells. CASP3/CASP7-dependent	1	1	No	Fragment not detected	96.7 kDa				Fragment not detected	1-85	1-122	123-889	86-928
Q96PK6	RBM14_HUMAN	RNA-binding protein 14 (Paraspeckle protein 2) (PSP2) (RNA-binding motif protein 14) (RRM-containing coactivator activator/modulator) (Synaptotagmin-interacting protein) (SYT-interacting protein)	RBM14 SIP	72.6 kDa	669	Observed in apoptotic HCT116 cells. CASP3/CASP7-dependent	3	3	No	63.1 kDa	26.4 kDa	13.7 kDa			81-541	1-549	238-669	81-238	1-242	238-669	36-112	1-124	112-669	Fragment not detected	550-669
P38159	RBMX_HUMAN	RNA-binding motif protein, X chromosome (Glycoprotein p43) (Heterogeneous nuclear ribonucleoprotein G) (hnRNP G) [Cleaved into: RNA-binding motif protein, X chromosome, N-terminally processed]	RBMX HNRPG RBMXP1	44.7 kDa	391	Observed in apoptotic HCT116 and U2OS cells. CASP3/CASP7-dependent	1	1	No	28.1 kDa	Fragment not detected				10-210	1-245	210-391	Fragment not detected	246-391
P49792	RBP2_HUMAN	E3 SUMO-protein ligase RanBP2 (EC 2.3.2.-) (358 kDa nucleoporin) (Nuclear pore complex protein Nup358) (Nucleoporin Nup358) (Ran-binding protein 2) (RanBP2) (p270)	RANBP2 NUP358	292.1 kDa	3224	Observed in apoptotic HCT116 cells. CASP3/CASP7-dependent	1	2	No	83.4 kDa	218.9 kDa				11-631	1-853	631-1104	1105-3129	854-3224
P18754	RCC1_HUMAN	Regulator of chromosome condensation (Cell cycle regulatory protein) (Chromosome condensation protein 1)	RCC1 CHC1	45.8 kDa	421	Observed in apoptotic HCT116 cells. CASP3/CASP7-dependent	1	1	No	Fragment not detected	25 kDa				Fragment not detected	1-68	1-84	85-343	69-421
Q9P258	RCC2_HUMAN	Protein RCC2 (RCC1-like protein TD-60) (Telophase disk protein of 60 kDa)	RCC2 KIAA1470 TD60	59.2 kDa	522	Observed in apoptotic HCT116 and U2OS cells. CASP3/CASP7-dependent	2	2	No	50.6 kDa	23.55 kDa	25.3 kDa			78-501	61-522	1-77	78-361	60-380	361-522	Fragment not detected	1-60		Fragment not detected	381-522
Q92900	RENT1_HUMAN	Regulator of nonsense transcripts 1 (EC 3.6.4.-) (ATP-dependent helicase RENT1) (Nonsense mRNA reducing factor 1) (NORF1) (Up-frameshift suppressor 1 homolog) (hUpf1)	UPF1 KIAA0221 RENT1	128.8 kDa	1129	Observed in apoptotic HCT116 cells. CASP3/CASP7-dependent. Alternatively, the cleavage site may be located at position 111	1	1	No	114 kDa	Fragment not detected				173-960	1-1054	960-1129	Fragment not detected	1055-1129
P27694	RFA1_HUMAN	Replication protein A 70 kDa DNA-binding subunit (RP-A p70) (Replication factor A protein 1) (RF-A protein 1) (Single-stranded DNA-binding protein) [Cleaved into: Replication protein A 70 kDa DNA-binding subunit, N-terminally processed]	RPA1 REPA1 RPA70	66.4 kDa	616	Observed in apoptotic HCT116 cells. CASP3/CASP7-dependent	1	2	No	18.5 kDa	50 kDa				82-88	1-89	88-167	168-499	90-616
P35249	RFC4_HUMAN	Replication factor C subunit 4 (Activator 1 37 kDa subunit) (A1 37 kDa subunit) (Activator 1 subunit 4) (Replication factor C 37 kDa subunit) (RF-C 37 kDa subunit) (RFC37)	RFC4	37 kDa	363	Observed in apoptotic HCT116 cells. CASP3/CASP7-dependent. Alternatively, the cleavage site may be located at position 19	1	1	No	34.6 kDa	Fragment not detected				65-273	1-340	273-363	Fragment not detected	341-363
P40937	RFC5_HUMAN	Replication factor C subunit 5 (Activator 1 36 kDa subunit) (A1 36 kDa subunit) (Activator 1 subunit 5) (Replication factor C 36 kDa subunit) (RF-C 36 kDa subunit) (RFC36)	RFC5	37.3 kDa	340	Observed in apoptotic HCT116 cells. CASP3/CASP7-dependent	1	1	No	Fragment not detected	34.5 kDa				Fragment not detected	1-39	1-66	67-319	40-340
P13489	RINI_HUMAN	Ribonuclease inhibitor (Placental ribonuclease inhibitor) (Placental RNase inhibitor) (Ribonuclease/angiogenin inhibitor 1) (RAI)	RNH1 PRI RNH	45.7 kDa	461	Observed in apoptotic HCT116 cells. CASP3/CASP7-dependent	1	1	No	34.1 kDa	Fragment not detected				35-302	1-384	302-461	Fragment not detected	385-461
P31350	RIR2_HUMAN	Ribonucleoside-diphosphate reductase subunit M2 (EC 1.17.4.1) (Ribonucleotide reductase small chain) (Ribonucleotide reductase small subunit)	RRM2 RR2	43 kDa	389	Observed in apoptotic HCT116 cells. CASP3/CASP7-dependent	1	1	No	Fragment not detected	39.1 kDa				Fragment not detected	1-29	1-205	206-365	30-389
P18621	RL17_HUMAN	60S ribosomal protein L17 (60S ribosomal protein L23) (Large ribosomal subunit protein uL22) (PD-1)	RPL17	24.7 kDa	184	Observed in apoptotic HCT116 cells. CASP3/CASP7-dependent	1	1	No	20.4 kDa	Fragment not detected				4-124	1-154	124-184	Fragment not detected	155-184
O76021	RL1D1_HUMAN	Ribosomal L1 domain-containing protein 1 (CATX-11) (Cellular senescence-inhibited gene protein) (Protein PBK1)	RSL1D1 CATX11 CSIG PBK1 L12	64.8 kDa	490	Observed in apoptotic HCT116 cells. CASP3/CASP7-dependent	1	1	No	34.6 kDa	Fragment not detected				90-207	1-272	207-490	Fragment not detected	273-490
P46778	RL21_HUMAN	60S ribosomal protein L21 (Large ribosomal subunit protein eL21)	RPL21	21.9 kDa	160	Observed in apoptotic HCT116 cells. CASP3/CASP7-dependent	1	1	No	15.4 kDa	Fragment not detected				36-78	1-103	78-160	Fragment not detected	104-160
P83731	RL24_HUMAN	60S ribosomal protein L24 (60S ribosomal protein L30) (Large ribosomal subunit protein eL24)	RPL24	25.5 kDa	157	Observed in apoptotic HCT116 and U2OS cells. CASP3/CASP7-dependent	1	1	No	10.4 kDa	Fragment not detected				1-56	1-89	57-80	81-93	90-157
P46779	RL28_HUMAN	60S ribosomal protein L28 (Large ribosomal subunit protein eL28)	RPL28	18.4 kDa	137	Observed in apoptotic HCT116 and U2OS cells. CASP3/CASP7-dependent	1	1	No	12.8 kDa	Fragment not detected				2-79	1-105	79-137	Fragment not detected	106-137
O75526	RMXL2_HUMAN	RNA-binding motif protein, X-linked-like-2 (Testis-specific heterogeneous nuclear ribonucleoprotein G-T) (hnRNP G-T)	RBMXL2 HNRNPGT	44.7 kDa	392	Observed in apoptotic HCT116 and U2OS cells. CASP3/CASP7-dependent	1	1	No	28.1 kDa	Fragment not detected				10-210	1-245	210-392	Fragment not detected	246-392
O15160	RPAC1_HUMAN	DNA-directed RNA polymerases I and III subunit RPAC1 (DNA-directed RNA polymerase I subunit C) (RNA polymerases I and III subunit AC1) (AC40) (DNA-directed RNA polymerases I and III 40 kDa polypeptide) (RPA40) (RPA39) (RPC40)	POLR1C POLR1E	40 kDa	346	Observed in apoptotic HCT116 cells. CASP3/CASP7-dependent. Alternatively, the cleavage site may be located at position 28	1	1	No	37.8 kDa	Fragment not detected				79-167	1-341	167-346	Fragment not detected	342-346
P49247	RPIA_HUMAN	Ribose-5-phosphate isomerase (EC 5.3.1.6) (Phosphoriboisomerase)	RPIA RPI	31.9 kDa	311	Observed in apoptotic HCT116 cells. CASP3/CASP7-independent	1	1	No	Fragment not detected	27 kDa				Fragment not detected	1-64	1-118	119-306	65-311
P04843	RPN1_HUMAN	Dolichyl-diphosphooligosaccharide--protein glycosyltransferase subunit 1 (Dolichyl-diphosphooligosaccharide--protein glycosyltransferase 67 kDa subunit) (Ribophorin I) (RPN-I) (Ribophorin-1)	RPN1	67.5 kDa	607	Observed in apoptotic HCT116 and U2OS cells. CASP3/CASP7-dependent	1	1	Yes	54.9 kDa	10.7 kDa				49-489	1-546	489-524	Fragment not detected	547-607
Q5JTH9	RRP12_HUMAN	RRP12-like protein	RRP12 KIAA0690	148.5 kDa	1297	Observed in apoptotic HCT116 cells. CASP3/CASP7-dependent	1	1	No	131.1 kDa	Fragment not detected				49-750	1-1161	750-1297	Fragment not detected	1162-1297
P62266	RS23_HUMAN	40S ribosomal protein S23 (Small ribosomal subunit protein uS12)	RPS23	19.6 kDa	143	Observed in apoptotic HCT116 and U2OS cells. CASP3/CASP7-dependent	1	1	No	Fragment not detected	12.3 kDa				Fragment not detected	1-25	1-28	29-137	25-143
P62847	RS24_HUMAN	40S ribosomal protein S24 (Small ribosomal subunit protein eS24)	RPS24	20.9 kDa	133	Observed in apoptotic HCT116 cells. CASP3/CASP7-dependent	1	1	No	11.4 kDa	Fragment not detected				1-83	1-86	83-133	Fragment not detected	87-133
P62851	RS25_HUMAN	40S ribosomal protein S25 (Small ribosomal subunit protein eS25)	RPS25	17 kDa	125	Observed in apoptotic HCT116 and U2OS cells. CASP3/CASP7-dependent	1	1	No	Fragment not detected	12. kDa				Fragment not detected	1-21	1-42	42-111	22-125
P62081	RS7_HUMAN	40S ribosomal protein S7 (Small ribosomal subunit protein eS7)	RPS7	25.1 kDa	194	Observed in apoptotic HCT116 cells. CASP3/CASP7-dependent	1	1	No	15.5 kDa	Fragment not detected				42-106	1-127	1-42	Fragment not detected	128-194
P46781	RS9_HUMAN	40S ribosomal protein S9 (Small ribosomal subunit protein uS4)	RPS9	23.7 kDa	194	Observed in apoptotic HCT116 cells. CASP3/CASP7-dependent	1	1	Yes	15.8 kDa	Fragment not detected				31-150	1-152	150-194	Fragment not detected	153-194
P08621	RU17_HUMAN	U1 small nuclear ribonucleoprotein 70 kDa (U1 snRNP 70 kDa) (U1-70K) (snRNP70)	SNRNP70 RNPU1Z RPU1 SNRP70 U1AP1	59.9 kDa	437	Observed in apoptotic HCT116 cells. CASP3/CASP7-dependent	1	1	Yes	44.5 kDa	Fragment not detected				2-180	1-350	180-437	Not detected	351-437
Q9Y265	RUVB1_HUMAN	RuvB-like 1 (EC 3.6.4.12) (49 kDa TATA box-binding protein-interacting protein) (49 kDa TBP-interacting protein) (54 kDa erythrocyte cytosolic protein) (ECP-54) (INO80 complex subunit H) (Nuclear matrix protein 238) (NMP 238) (Pontin 52) (TIP49a) (TIP60-associated protein 54-alpha) (TAP54-alpha)	RUVBL1 INO80H NMP238 TIP49 TIP49A	52 kDa	456	Observed in apoptotic HCT116 cells. CASP3/CASP7-dependent	1	1	No	47.6 kDa	Fragment not detected				65-418	1-423	418-456	Fragment not detected	424-456
Q9Y230	RUVB2_HUMAN	RuvB-like 2 (EC 3.6.4.12) (48 kDa TATA box-binding protein-interacting protein) (48 kDa TBP-interacting protein) (51 kDa erythrocyte cytosolic protein) (ECP-51) (INO80 complex subunit J) (Repressing pontin 52) (Reptin 52) (TIP49b) (TIP60-associated protein 54-beta) (TAP54-beta)	RUVBL2 INO80J TIP48 TIP49B CGI-46	51.4 kDa	463	Observed in apoptotic HCT116 cells. CASP3/CASP7-dependent	2	3	No	24.3 kDa	25.9 kDa	47.2 kDa			2-197	1-216	197-236	237-456	217-463	1-71	72-456	35-463		Fragment not detected	1-34
Q15424	SAFB1_HUMAN	Scaffold attachment factor B1 (SAF-B) (SAF-B1) (HSP27 estrogen response element-TATA box-binding protein) (HSP27 ERE-TATA-binding protein)	SAFB HAP HET SAFB1	133 kDa	915	Observed in apoptotic HCT116 cells. CASP3/CASP7-dependent			Yes	78.7 kDa	Fragment not detected				2-418	1-567	418-915	Fragment not detected	568-915
O43865	SAHH2_HUMAN	S-adenosylhomocysteine hydrolase-like protein 1 (DC-expressed AHCY-like molecule) (IP(3)Rs binding protein released with IP(3)) (IRBIT) (Putative adenosylhomocysteinase 2) (S-adenosyl-L-homocysteine hydrolase 2) (AdoHcyase 2)	AHCYL1 DCAL IRBIT XPVKONA	59.6 kDa	530	Observed in apoptotic U2OS cells	1	1	No	Fragment not detected	51.4 kDa				Fragment not detected	1-83	1-249	250-529	84-530
Q15020	SART3_HUMAN	Squamous cell carcinoma antigen recognized by T-cells 3 (SART-3) (Tat-interacting protein of 110 kDa) (Tip110) (p110 nuclear RNA-binding protein)	SART3 KIAA0156 TIP110	124.6 kDa	963	Observed in apoptotic HCT116 cells. CASP3/CASP7-dependent	1	1	No	63.9 kDa	Fragment not detected				124-568	1-629	568-963	Fragment not detected	630-963
O15027	SC16A_HUMAN	Protein transport protein Sec16A (SEC16 homolog A) (p250)	SEC16A KIAA0310 SEC16 SEC16L	252.9 kDa	2357	Observed in apoptotic HCT116 cells. CASP3/CASP7-independent	1	1	No	Fragment not detected	217 kDa				Fragment not detected	1-272	1-310	311-2026	273-2357											No	No	Cleavage site (P1)Sequence# of times 68 (RGGK)AVAN 1	No
P55809	SCOT1_HUMAN	Succinyl-CoA:3-ketoacid coenzyme A transferase 1, mitochondrial (EC 2.8.3.5) (3-oxoacid CoA-transferase 1) (Somatic-type succinyl-CoA:3-oxoacid CoA-transferase) (SCOT-s)	OXCT1 OXCT SCOT	54.4 kDa	520	Observed in apoptotic HCT116 cells. CASP3/CASP7-dependent	1	2	No	36.9 kDa	19.1 kDa				42-187	1-315	187-355	356-511	316-520
Q12765	SCRN1_HUMAN	Secernin-1	SCRN1 KIAA0193	49.4 kDa	414	Observed in apoptotic HCT116 cells. CASP3/CASP7-dependent	1	2	No	26.8 kDa	22.1 kDa				2-196	1-268	196-286	287-366	269-414
Q15019	SEPT2_HUMAN	Septin-2 (Neural precursor cell expressed developmentally down-regulated protein 5) (NEDD-5)	SEPTIN2 DIFF6 KIAA0158 NEDD5 SEPT2	41.7 kDa	361	Observed in apoptotic U2OS cells	1	2	Yes	22.9 kDa	18.7 kDa				51-112	1-215	112-232	233-249	216-361
Q9UHD8	SEPT9_HUMAN	Septin-9 (MLL septin-like fusion protein MSF-A) (MLL septin-like fusion protein) (Ovarian/Breast septin) (Ov/Br septin) (Septin D1)	SEPTIN9 KIAA0991 MSF SEPT9	73 kDa	586	Observed in apoptotic HCT116 cells. CASP3/CASP7-independent	2	2	Yes	56.5 kDa	41.6 kDa				172-561	114-586	1-171	312-445	282-586	1-311					Not detected		1-113
P50454	SERPH_HUMAN	Serpin H1 (47 kDa heat shock protein) (Arsenic-transactivated protein 3) (AsTP3) (Cell proliferation-inducing gene 14 protein) (Collagen-binding protein) (Colligin) (Rheumatoid arthritis-related antigen RA-A47)	SERPINH1 CBP1 CBP2 HSP47 SERPINH2 PIG14	49.1 kDa	418	Observed in apoptotic HCT116 cells. CASP3/CASP7-dependent	1	1	Yes	43.5 kDa	Fragment not detected				47-405	1-412	405-418	Fragment not detected	413-418
O15047	SET1A_HUMAN	Histone-lysine N-methyltransferase SETD1A (EC 2.1.1.354) (Lysine N-methyltransferase 2F) (SET domain-containing protein 1A) (hSET1A) (Set1/Ash2 histone methyltransferase complex subunit SET1)	SETD1A KIAA0339 KMT2F SET1 SET1A	219.7 kDa	1707	Observed in apoptotic HCT116 cells. CASP3/CASP7-dependent	1	1	No	147.5 kDa	Fragment not detected				22-885	1-1028	885-1707	Fragment not detected	1029-1707
O75533	SF3B1_HUMAN	Splicing factor 3B subunit 1 (Pre-mRNA-splicing factor SF3b 155 kDa subunit) (SF3b155) (Spliceosome-associated protein 155) (SAP 155)	SF3B1 SAP155	138.8 kDa	1304	Observed in apoptotic HCT116 and U2OS cells. CASP3/CASP7-dependent	2	2	No	109.6 kDa	84.6 kDa				319-1086	273-1304	1-318	455-1086	404-1304		Fragment not detected	1-272		Fragment not detected	1-405
Q13435	SF3B2_HUMAN	Splicing factor 3B subunit 2 (Pre-mRNA-splicing factor SF3b 145 kDa subunit) (SF3b145) (Spliceosome-associated protein 145) (SAP 145)	SF3B2 SAP145	122.7 kDa	895	Observed in apoptotic HCT116 cells. CASP3/CASP7-dependent	1	1	No	39.5 kDa	Fragment not detected				36-192	1-291	192-459	460-466	292-895
Q9Y2Z0	SGT1_HUMAN	Protein SGT1 homolog (Protein 40-6-3) (Sgt1) (Suppressor of G2 allele of SKP1 homolog)	SUGT1	38.3 kDa	365	Observed in apoptotic HCT116 cells. CASP3/CASP7-dependent	1	1	No	29.9 kDa	Fragment not detected				2-285	1-306	286-365	Fragment not detected	307-365
Q9HAT2	SIAE_HUMAN	Sialate O-acetylesterase (EC 3.1.1.53) (H-Lse) (Sialic acid-specific 9-O-acetylesterase)	SIAE YSG2	65.6 kDa	523	Observed in apoptotic HCT116 cells. CASP3/CASP7-dependent	1	2	No	26 kDa	37.5 kDa				28-153	1-246	153-314	315-490	247-523
Q14683	SMC1A_HUMAN	Structural maintenance of chromosomes protein 1A (SMC protein 1A) (SMC-1-alpha) (SMC-1A) (Sb1.8)	SMC1A DXS423E KIAA0178 SB1.8 SMC1 SMC1L1	150.3 kDa	1233	Observed in apoptotic HCT116 cells. CASP3/CASP7-dependent	1	1	No	131.1 kDa	Fragment not detected				132-1019	1-1109	1019-1233	Fragment not detected	1110-1233
O95347	SMC2_HUMAN	Structural maintenance of chromosomes protein 2 (SMC protein 2) (SMC-2) (Chromosome-associated protein E) (hCAP-E) (XCAP-E homolog)	SMC2 CAPE SMC2L1 PRO0324	137.3 kDa	1197	Observed in apoptotic HCT116 cells. CASP3/CASP7-dependent	1	1	No	124.2 kDa	Fragment not detected				5-945	1-1066	945-4497	Fragment not detected	1067-1197
Q9NTJ3	SMC4_HUMAN	Structural maintenance of chromosomes protein 4 (SMC protein 4) (SMC-4) (Chromosome-associated polypeptide C) (hCAP-C) (XCAP-C homolog)	SMC4 CAPC SMC4L1	161.8 kDa	1288	Observed in apoptotic HCT116 cells. CASP3/CASP7-dependent. Alternatively, the cleavage site may be located at position 8	1	1	No	127.6 kDa	Fragment not detected				435-998	1-1022	998-1288	Fragment not detected	1023-1288
A6NHR9	SMHD1_HUMAN	Structural maintenance of chromosomes flexible hinge domain-containing protein 1 (SMC hinge domain-containing protein 1) (EC 3.6.1.-)	SMCHD1 KIAA0650	197.4 kDa	2005	Observed in apoptotic HCT116 cells. CASP3/CASP7-dependent	1	1	No	166.4 kDa	Fragment not detected				2-1862	1-1920	1862-1920	Fragment not detected	1921-2005
Q8TAQ2	SMRC2_HUMAN	SWI/SNF complex subunit SMARCC2 (BRG1-associated factor 170) (BAF170) (SWI/SNF complex 170 kDa subunit) (SWI/SNF-related matrix-associated actin-dependent regulator of chromatin subfamily C member 2)	SMARCC2 BAF170	155.8 kDa	1214	Observed in apoptotic U2OS cells	1	1	Yes	120.3 kDa	Fragment not detected				14-872	1-930	872-1214	Fragment not detected	931-1214
Q7KZF4	SND1_HUMAN	Staphylococcal nuclease domain-containing protein 1 (EC 3.1.31.1) (100 kDa coactivator) (EBNA2 coactivator p100) (Tudor domain-containing protein 11) (p100 co-activator)	SND1 TDRD11	106.8 kDa	910	Observed in apoptotic HCT116 cells. CASP3/CASP7-dependent	1	1	Yes	92.3 kDa	Fragment not detected				2-776	1-812	776-910	Fragment not detected	813-910
P18583	SON_HUMAN	Protein SON (Bax antagonist selected in saccharomyces 1) (BASS1) (Negative regulatory element-binding protein) (NRE-binding protein) (Protein DBP-5) (SON3)	SON C21orf50 DBP5 KIAA1019 NREBP HSPC310 HSPC312	362 kDa	2426	Observed in apoptotic HCT116 cells. CASP3/CASP7-dependent	1	1	Yes	205.8 kDa	Fragment not detected				1-63	1-2189	2064-2426	Fragment not detected	2190-2426
Q15005	SPCS2_HUMAN	Signal peptidase complex subunit 2 (EC 3.4.-.-) (Microsomal signal peptidase 25 kDa subunit) (SPase 25 kDa subunit)	SPCS2 KIAA0102 SPC25	21.4 kDa	226	Observed in apoptotic HCT116 and U2OS cells. CASP3/CASP7-dependent	1	1	No	18.7 kDa	Fragment not detected				2-180	1-206	180-226	Fragment not detected	207-226
Q7KZ85	SPT6H_HUMAN	Transcription elongation factor SPT6 (hSPT6) (Histone chaperone suppressor of Ty6) (Tat-cotransactivator 2 protein) (Tat-CT2 protein)	SUPT6H KIAA0162 SPT6H	197 kDa	1726	Observed in apoptotic HCT116 cells. CASP3/CASP7-dependent	1	1	No	Fragment not detected	181.5 kDa				Fragment not detected	1-152	1-266	267-1685	153-1726
Q01082	SPTB2_HUMAN	Spectrin beta chain, non-erythrocytic 1 (Beta-II spectrin) (Fodrin beta chain) (Spectrin, non-erythroid beta chain 1)	SPTBN1 SPTB2	239.1 kDa	2364	Observed in apoptotic HCT116 and U2OS cells. CASP3/CASP7-dependent	1	1	No	158.7 kDa	Fragment not detected				75-1245	1-1554	75-2364	Fragment not detected	1555-2364
Q13813	SPTN1_HUMAN	Spectrin alpha chain, non-erythrocytic 1 (Alpha-II spectrin) (Fodrin alpha chain) (Spectrin, non-erythroid alpha subunit)	SPTAN1 NEAS SPTA2	242.1 kDa	2472	Observed in apoptotic HCT116 cells. CASP3/CASP7-dependent	2	3	Yes	143.4 kDa	115 kDa	149 kDa			8-1131	1-1478	1131-1500	1501-2467	1479-2472	1-1225	1226-2455	1186-2472
O15042	SR140_HUMAN	U2 snRNP-associated SURP motif-containing protein (140 kDa Ser/Arg-rich domain protein) (U2-associated protein SR140)	U2SURP KIAA0332 SR140	134.3 kDa	1029	Observed in apoptotic HCT116 cells. CASP3/CASP7-dependent	1	1	No	108.9 kDa	Fragment not detected				157-778	1-805	778-1029	Fragment not detected	806-1029
O76094	SRP72_HUMAN	Signal recognition particle subunit SRP72 (SRP72) (Signal recognition particle 72 kDa protein)	SRP72	75.1 kDa	671	Observed in apoptotic HCT116 cells. CASP3/CASP7-dependent	2	2	No	66.8 kDa	Fragment not detected				2-475	1-614	618-671	Fragment not detected	615-671
Q9Y5M8	SRPRB_HUMAN	Signal recognition particle receptor subunit beta (SR-beta) (Protein APMCF1)	SRPRB PSEC0230	28.1 kDa	271	Observed in apoptotic HCT116 cells. CASP3/CASP7-dependent	1	1	No	18.9 kDa	Fragment not detected				9-150	1-216	150-271	Fragment not detected	217-271
Q9UQ35	SRRM2_HUMAN	Serine/arginine repetitive matrix protein 2 (300 kDa nuclear matrix antigen) (Serine/arginine-rich splicing factor-related nuclear matrix protein of 300 kDa) (SR-related nuclear matrix protein of 300 kDa) (Ser/Arg-related nuclear matrix protein of 300 kDa) (Splicing coactivator subunit SRm300) (Tax-responsive enhancer element-binding protein 803) (TaxREB803)	SRRM2 KIAA0324 SRL300 SRM300 HSPC075	375.7 kDa	2752	Observed in apoptotic HCT116 cells. CASP3/CASP7-dependent	1	2	Yes	145.7 kDa	75 kDa				1021-1393	1-2158	1393-2207	2208-2460	2159-2752
Q9BXP5	SRRT_HUMAN	Serrate RNA effector molecule homolog (Arsenite-resistance protein 2)	SRRT ARS2 ASR2	113.4 kDa	876	Observed in apoptotic HCT116 cells. CASP3/CASP7-dependent	2	2	No	64.7 kDa	94.3 kDa				427-758	319-876	1-426	267-758	142-876	1-266	Fragment not detected	1-141
Q13242	SRSF9_HUMAN	Serine/arginine-rich splicing factor 9 (Pre-mRNA-splicing factor SRp30C) (Splicing factor, arginine/serine-rich 9)	SRSF9 SFRS9 SRP30C	26.3 kDa	221	Observed in apoptotic HCT116 cells. CASP3/CASP7-dependent. Alternatively, the cleavage site may be located at position 203	1	1	No	Fragment not detected	23.4 kDa				Fragment not detected	1-6	44211	16-194	7-221
Q08945	SSRP1_HUMAN	FACT complex subunit SSRP1 (Chromatin-specific transcription elongation factor 80 kDa subunit) (Facilitates chromatin transcription complex 80 kDa subunit) (FACT 80 kDa subunit) (FACTp80) (Facilitates chromatin transcription complex subunit SSRP1) (Recombination signal sequence recognition protein 1) (Structure-specific recognition protein 1) (hSSRP1) (T160)	SSRP1 FACT80	80 kDa	709	Observed in apoptotic HCT116 cells. CASP3/CASP7-dependent	1	1	No	43.9 kDa	Fragment not detected				2-421	1-450	421-709	Fragment not detected	451-709
Q8IZP2	ST134_HUMAN	Putative protein FAM10A4 (Suppression of tumorigenicity 13 pseudogene 4)	ST13P4 FAM10A4	46.7 kDa	240	Observed in apoptotic HCT116 and U2OS cells. CASP3/CASP7-dependent	1	1	Yes	32.5 kDa	Fragment not detected				18-186	1-216	216-240	Fragment not detected	217-240
P42224	STAT1_HUMAN	Signal transducer and activator of transcription 1-alpha/beta (Transcription factor ISGF-3 components p91/p84)	STAT1	85.7 kDa	750	Observed in apoptotic U2OS cells	1	1	Yes	79.5 kDa	Fragment not detected				2-679	1-694	679-750	Fragment not detected	695-750
P31948	STIP1_HUMAN	Stress-induced-phosphoprotein 1 (STI1) (Hsc70/Hsp90-organizing protein) (Hop) (Renal carcinoma antigen NY-REN-11) (Transformation-sensitive protein IEF SSP 3521)	STIP1	64.7 kDa	543	Observed in apoptotic HCT116 cells. CASP3/CASP7-dependent	1	1	No	Fragment not detected	53.7 kDa				Fragment not detected	1-70	1-78	79-543	71-543
Q9Y3F4	STRAP_HUMAN	Serine-threonine kinase receptor-associated protein (MAP activator with WD repeats) (UNR-interacting protein) (WD-40 repeat protein PT-WD)	STRAP MAWD UNRIP	40.8 kDa	350	Observed in apoptotic HCT116 cells. CASP3/CASP7-dependent. Alternatively, the cleavage site may be located at position 38	1	1	No	34.3 kDa	Fragment not detected				45-298	1-311	16438	Fragment not detected	312-350
Q8TCJ2	STT3B_HUMAN	Dolichyl-diphosphooligosaccharide--protein glycosyltransferase subunit STT3B (Oligosaccharyl transferase subunit STT3B) (STT3-B) (EC 2.4.99.18) (Source of immunodominant MHC-associated peptides homolog)	STT3B SIMP	68.3 kDa	826	Observed in apoptotic HCT116 cells. CASP3/CASP7-dependent	1	1	Yes	Fragment not detected	41 kDa				Fragment not detected	1-342	1-578	579-793	343-826
P14868	SYDC_HUMAN	Aspartate--tRNA ligase, cytoplasmic (EC 6.1.1.12) (Aspartyl-tRNA synthetase) (AspRS) (Cell proliferation-inducing gene 40 protein)	DARS1 DARS PIG40	56.5 kDa	501	Observed in apoptotic HCT116 and U2OS cells. CASP3/CASP7-dependent	1	1	No	Fragment not detected	51.9 kDa				Fragment not detected	1-19	46753	29-487	20-501
P07814	SYEP_HUMAN	Bifunctional glutamate/proline--tRNA ligase (Bifunctional aminoacyl-tRNA synthetase) (Cell proliferation-inducing gene 32 protein) (Glutamatyl-prolyl-tRNA synthetase) [Includes: Glutamate--tRNA ligase (EC 6.1.1.17) (Glutamyl-tRNA synthetase) (GluRS); Proline--tRNA ligase (EC 6.1.1.15) (Prolyl-tRNA synthetase)]	EPRS1 EPRS GLNS PARS QARS QPRS PIG32	169.3 kDa	1512	Observed in apoptotic HCT116 cells. CASP3/CASP7-independent	1	2	Yes, pattern less defined than in apoptotic cells	116.9 kDa	60.4 kDa				89-916	1-929	916-991	992-1510	930-1512
P41252	SYIC_HUMAN	Isoleucine--tRNA ligase, cytoplasmic (EC 6.1.1.5) (Isoleucyl-tRNA synthetase) (IRS) (IleRS)	IARS1 IARS	26.8 kDa	1262	Observed in apoptotic HCT116 cells. CASP3/CASP7-dependent	1	1	No	Fragment not detected	101.6 kDa				2-172	1-237	172-268	Not detected	238-268
Q15046	SYK_HUMAN	Lysine--tRNA ligase (EC 2.7.7.-) (EC 6.1.1.6) (Lysyl-tRNA synthetase) (LysRS)	KARS1 KARS KIAA0070	722 kDa	597	Observed in apoptotic HCT116 cells. CASP3/CASP7-dependent	1	1	No	Fragment not detected	62.4 kDa				Fragment not detected	1-67	1-143	142-597	68-597
Q9P2J5	SYLC_HUMAN	Leucine--tRNA ligase, cytoplasmic (EC 6.1.1.4) (Leucyl-tRNA synthetase) (LeuRS)	LARS1 KIAA1352 LARS	125.7 kDa	1176	Observed in apoptotic HCT116 cells. CASP3/CASP7-dependent	2	2	No	116.4 kDa	71.5 kDa				70-1084	1-1094	1084-1176	786-1126	504-1176	1-785	Fragment not detected	1095-1176		Fragment not detected	1-503
P56192	SYMC_HUMAN	Methionine--tRNA ligase, cytoplasmic (EC 6.1.1.10) (Methionyl-tRNA synthetase) (MetRS)	MARS1 MARS	97.3 kDa	900	Observed in apoptotic HCT116 cells. CASP3/CASP7-dependent	1	1	Yes	84.3 kDa	Fragment not detected				3-554	1-630	554-900	Fragment not detected	631-900
P47897	SYQ_HUMAN	Glutamine--tRNA ligase (EC 6.1.1.18) (Glutaminyl-tRNA synthetase) (GlnRS)	QARS1 QARS	84.7 kDa	775	Observed in apoptotic HCT116 and U2OS cells. CASP3/CASP7-dependent	1	2	No	19,5 kDa	65 kDa				22-109	1-215	109-282	283-759	216-775
P54136	SYRC_HUMAN	Arginine--tRNA ligase, cytoplasmic (EC 6.1.1.19) (Arginyl-tRNA synthetase) (ArgRS)	RARS1 RARS	65.4 kDa	660	Observed in apoptotic HCT116 cells. CASP3/CASP7-dependent	1	1	No	Fragment not detected	56 kDa				Fragment not detected	1-94	1-193	194-659	95-660
P26639	SYTC_HUMAN	Threonine--tRNA ligase 1, cytoplasmic (EC 6.1.1.3) (Threonyl-tRNA synthetase) (ThrRS) (Threonyl-tRNA synthetase 1)	TARS1 TARS	82 kDa	723	Observed in apoptotic HCT116 cells. CASP3/CASP7-dependent	1	2	No	74.7 kDa	48.3 kDa				45-707	42-723	1-44	368-707	305-723		Fragment not detected	1-41		Fragment not detected	1-304
P26640	SYVC_HUMAN	Valine--tRNA ligase (EC 6.1.1.9) (Protein G7a) (Valyl-tRNA synthetase) (ValRS)	VARS1 G7A VARS VARS2	135.4 kDa	1264	Observed in apoptotic HCT116 and U2OS cells. CASP3/CASP7-dependent	1	2	No	25.2 kDa	111.8 kDa				2-196	1-273	196-273	274-1242	274-1264
P54577	SYYC_HUMAN	Tyrosine--tRNA ligase, cytoplasmic (EC 6.1.1.1) (Tyrosyl-tRNA synthetase) (TyrRS) [Cleaved into: Tyrosine--tRNA ligase, cytoplasmic, N-terminally processed]	YARS1 YARS	60.9 kDa	528	Observed in apoptotic HCT116 cells. CASP3/CASP7-dependent. Alternatively, the cleavage site may be located at position 456	1	1	No	Fragment not detected	54.7 kDa				Fragment not detected	1-81	1-84	85-412	82-528
Q13148	TADBP_HUMAN	TAR DNA-binding protein 43 (TDP-43)	TARDBP TDP43	44.2 kDa	414	Observed in apoptotic HCT116 and U2OS cells. CASP3/CASP7-dependent	1	1	No	12.1 kDa	34.6 kDa				56-79	1-89	79-102	103-293	90-414
P37837	TALDO_HUMAN	Transaldolase (EC 2.2.1.2)	TALDO1 TAL TALDO TALDOR	36.2 kDa	337	Observed in apoptotic HCT116 cells. CASP3/CASP7-dependent	1	1	No	33 kDa	Fragment not detected				11-277	1-318	277-337	Fragment not detected	319-337
Q9C0C2	TB182_HUMAN	182 kDa tankyrase-1-binding protein	TNKS1BP1 KIAA1741 TAB182	204.9 kDa	1729	Observed in apoptotic HCT116 and U2OS cells. CASP3/CASP7-dependent	1	1	Yes	Fragment not detected	134.8 kDa				Fragment not detected	1-636	1-811	812-1657	637-1729
Q8TC07	TBC15_HUMAN	TBC1 domain family member 15 (GTPase-activating protein RAB7) (GAP for RAB7) (Rab7-GAP)	TBC1D15	72.1 kDa	591	Observed in apoptotic HCT116 and U2OS cells. CASP3/CASP7-dependent	1	1	No	65.5 kDa	Fragment not detected				2-313	1-521	313-691	Fragment not detected	522-591
Q13428	TCOF_HUMAN	Treacle protein (Treacher Collins syndrome protein)	TCOF1	204.1 kDa	1488	Observed in apoptotic HCT116 and U2OS cells. CASP3/CASP7-dependent	1	1	Yes	132.1 kDa	Fragment not detected				105-1120	1-1151	1120-1488	Fragment not detected	1152-1488
P53999	TCP4_HUMAN	Activated RNA polymerase II transcriptional coactivator p15 (Positive cofactor 4) (PC4) (SUB1 homolog) (p14)	SUB1 PC4 RPO2TC1	16.2 kDa	127	Observed in apoptotic HCT116 cells. CASP3/CASP7-dependent	1	1	No	Fragment not detected	12.6 kDa				Fragment not detected	1-24	54-125	Fragment not detected	23-127
P78371	TCPB_HUMAN	T-complex protein 1 subunit beta (TCP-1-beta) (CCT-beta)	CCT2 99D8.1 CCTB	57.5 kDa	535	Observed in apoptotic U2OS cells	1	1	No	24.3 kDa	32.5 kDa				2-248	1-259	248-322	323-441	260-535
P50991	TCPD_HUMAN	T-complex protein 1 subunit delta (TCP-1-delta) (CCT-delta) (Stimulator of TAR RNA-binding)	CCT4 CCTD SRB	58.4 kDa	539	Observed in apoptotic HCT116 and U2OS cells. CASP3/CASP7-dependent	1	2	No	22.1 kDa	37.1 kDa				35-139	1-150	139-160	161-539	151-539
P48643	TCPE_HUMAN	T-complex protein 1 subunit epsilon (TCP-1-epsilon) (CCT-epsilon)	CCT5 CCTE KIAA0098	61 kDa	541	Observed in apoptotic HCT116 and U2OS cells. CASP3/CASP7-dependent	1	2	Yes	23.6 kDa	29 kDa				28-214	1-245	214-352	353-513	246-541
P49368	TCPG_HUMAN	T-complex protein 1 subunit gamma (TCP-1-gamma) (CCT-gamma) (hTRiC5)	CCT3 CCTG TRIC5	61.2 kDa	545	Observed in apoptotic HCT116 and U2OS cells. CASP3/CASP7-dependent	3	3	Yes	51.1 kDa	35.6 kDa	24.9 kDa			201-518	93-545	1-200	204-518	178-545	1-354	355-518	320-545	1-355
Q99832	TCPH_HUMAN	T-complex protein 1 subunit eta (TCP-1-eta) (CCT-eta) (HIV-1 Nef-interacting protein) [Cleaved into: T-complex protein 1 subunit eta, N-terminally processed]	CCT7 CCTH NIP7-1	60.1 kDa	543	Observed in apoptotic HCT116 cells. CASP3/CASP7-dependent	1	1	Yes	55.6 kDa	Fragment not detected				1-447	1-486	447-543	Fragment not detected	487-543
P50990	TCPQ_HUMAN	T-complex protein 1 subunit theta (TCP-1-theta) (CCT-theta) (Chaperonin containing T-complex polypeptide 1 subunit 8) (Renal carcinoma antigen NY-REN-15)	CCT8 C21orf112 CCTQ KIAA0002	56.4 kDa	548	Observed in apoptotic HCT116 cells. CASP3/CASP7-independent	1	1	Yes	Fragment not detected	28.2 kDa				Fragment not detected	1-247	1-260	261-520	248-548
P40227	TCPZ_HUMAN	T-complex protein 1 subunit zeta (TCP-1-zeta) (Acute morphine dependence-related protein 2) (CCT-zeta-1) (HTR3) (Tcp20)	CCT6A CCT6 CCTZ	58.1 kDa	531	Observed in apoptotic HCT116 cells. CASP3/CASP7-dependent	1	1	Yes	27.4 kDa	Fragment not detected				16-217	1-303	217-531	Fragment not detected	304-531
O14776	TCRG1_HUMAN	Transcription elongation regulator 1 (TATA box-binding protein-associated factor 2S) (Transcription factor CA150)	TCERG1 CA150 TAF2S	141.5 kDa	1098	Observed in apoptotic HCT116 cells. CASP3/CASP7-dependent	1	1	Yes	Fragment not detected	124 kDa				Fragment not detected	1-144	1-155	156-1081	145-1098
Q9Y4R8	TELO2_HUMAN	Telomere length regulation protein TEL2 homolog (Protein clk-2 homolog) (hCLK2)	TELO2 KIAA0683	85.8 kDa	837	Observed in apoptotic HCT116 cells. CASP3/CASP7-dependent	1	2	No	49.4 kDa	39.4 kDa				143-309	1-474	309-536	537-826	475-837
Q68CZ2	TENS3_HUMAN	Tensin-3 (Tensin-like SH2 domain-containing protein 1) (Tumor endothelial marker 6)	TNS3 TEM6 TENS1 TPP	159.8 kDa	1445	Observed in apoptotic U2OS cells	1	1	Yes	Fragment not detected	59.5 kDa				Fragment not detected	1-913	1-1143	1144-1405	914-1445
P55072	TERA_HUMAN	Transitional endoplasmic reticulum ATPase (TER ATPase) (EC 3.6.4.6) (15S Mg(2+)-ATPase p97 subunit) (Valosin-containing protein) (VCP)	VCP	94.5 kDa	806	Observed in apoptotic HCT116 and U2OS cells. CASP3/CASP7-dependent	1	1	Yes	57.6 kDa	Fragment not detected				96-487	1-580	487-806	Fragment not detected	581-806
Q9NXF1	TEX10_HUMAN	Testis-expressed protein 10	TEX10 L18 Nbla10363	91 kDa	929	Observed in apoptotic HCT116 cells. CASP3/CASP7-dependent	2	2	No	86.7 kDa	48.5 kDa				116-865	48-929	1-115	505-759	471-929	1-504	Fragment not detected	1-47
Q9Y5Q9	TF3C3_HUMAN	General transcription factor 3C polypeptide 3 (Transcription factor IIIC 102 kDa subunit) (TFIIIC 102 kDa subunit) (TFIIIC102) (Transcription factor IIIC subunit gamma) (TF3C-gamma)	GTF3C3	96.3 kDa	886	Observed in apoptotic HCT116 cells. CASP3/CASP7-dependent	1	1	No	86.9 kDa	Fragment not detected				64-548	1-765	548-886	Fragment not detected	766-886
P02786	TFR1_HUMAN	Transferrin receptor protein 1 (TR) (TfR) (TfR1) (Trfr) (T9) (p90) (CD antigen CD71) [Cleaved into: Transferrin receptor protein 1, serum form (sTfR)]	TFRC	93.2 kDa	760	Observed in apoptotic HCT116 and U2OS cells. CASP3/CASP7-dependent	1	2	Yes, pattern less defined than in apoptotic cells	16.1 kDa	72.5 kDa				1-53	1-120	53-121	122-693	121-760
Q5JRA6	TGO1_HUMAN	Transport and Golgi organization protein 1 homolog (TANGO1) (C219-reactive peptide) (D320) (Melanoma inhibitory activity protein 3)	MIA3 KIAA0268 TANGO UNQ6077/PRO20088	221.3 kDa	1907	Observed in apoptotic HCT116 cells. CASP3/CASP7-dependent	1	1	No	198.3 kDa	Fragment not detected				50-1284	1-1708	1284-1907	Fragment not detected	1709-1907
P09110	THIK_HUMAN	3-ketoacyl-CoA thiolase, peroxisomal (EC 2.3.1.16) (Acetyl-CoA acyltransferase) (Beta-ketothiolase) (Peroxisomal 3-oxoacyl-CoA thiolase)	ACAA1 ACAA PTHIO	44.6 kDa	424	Observed in apoptotic U2OS cells	1	1	No	Fragment not detected	41.3 kDa				Fragment not detected	1-37	1-57	58-395	38-424
Q8NI27	THOC2_HUMAN	THO complex subunit 2 (Tho2) (hTREX120)	THOC2 CXorf3	178.7 kDa	1593	Observed in apoptotic HCT116 cells. CASP3/CASP7-dependent	1	1	No	135.5 kDa	Fragment not detected				2-1218	1-1220	1218-1593	Fragment not detected	1221-1593
Q86V81	THOC4_HUMAN	THO complex subunit 4 (Tho4) (Ally of AML-1 and LEF-1) (Aly/REF export factor) (Transcriptional coactivator Aly/REF) (bZIP-enhancing factor BEF)	ALYREF ALY BEF THOC4	29.8 kDa	257	Observed in apoptotic HCT116 cells. CASP3/CASP7-dependent	1	1	No	Fragment not detected	18.1 kDa				Fragment not detected	1-93	1-144	145-253	94-257
Q01085	TIAR_HUMAN	Nucleolysin TIAR (TIA-1-related protein)	TIAL1	43.1 kDa	375	Observed in apoptotic HCT116 cells. CASP3/CASP7-dependent. Alternatively, the cleavage site may be located at position 60	1	1	No	35.9 kDa	Fragment not detected				115-235	1-289	235-375	Fragment not detected	290-375
Q3ZCQ8	TIM50_HUMAN	Mitochondrial import inner membrane translocase subunit TIM50	TIMM50 TIM50 PRO1512	39. kDa	353	Observed in apoptotic HCT116 cells. CASP3/CASP7-independent	1	1	No	Fragment not detected	36.1 kDa				Fragment not detected	1-35	1-47	48-345	36-353
Q9Y490	TLN1_HUMAN	Talin-1	TLN1 KIAA1027 TLN	221.9 kDa	2541	Observed in apoptotic HCT116 cells. CASP3/CASP7-dependent	1	1	Yes	Fragment not detected	168.2 kDa				Fragment not detected	1-569	1-592	593-2491	570-2541
Q9H3N1	TMX1_HUMAN	Thioredoxin-related transmembrane protein 1 (Thioredoxin domain-containing protein 1) (Transmembrane Trx-related protein)	TMX1 TMX TXNDC TXNDC1 PSEC0085 UNQ235/PRO268	31.2 kDa	280	Observed in apoptotic HCT116 cells. CASP3/CASP7-dependent	1	1	No	20.3 kDa	Fragment not detected kDa				33-133	1-204	222-280	Fragment not detected	205-280
Q92973	TNPO1_HUMAN	Transportin-1 (Importin beta-2) (Karyopherin beta-2) (M9 region interaction protein) (MIP)	TNPO1 KPNB2 MIP1 TRN	90.2 kDa	898	Observed in apoptotic HCT116 cells. CASP3/CASP7-dependent	1	2	No	34.9 kDa	54.8 kDa				29-346	1-392	349-463	464-889	393-898
Q5JTV8	TOIP1_HUMAN	Torsin-1A-interacting protein 1 (Lamin-associated protein 1B) (LAP1B)	TOR1AIP1 LAP1	56.8 kDa	583	Observed in apoptotic HCT116 and U2OS cells. CASP3/CASP7-dependent	1	1	No	Fragment not detected	32.3 kDa				Fragment not detected	1-226	1-321	322-579	227-583
O94826	TOM70_HUMAN	Mitochondrial import receptor subunit TOM70 (Mitochondrial precursor proteins import receptor) (Translocase of outer membrane 70 kDa subunit) (Translocase of outer mitochondrial membrane protein 70)	TOMM70 KIAA0719 TOM70 TOMM70A	70.4 kDa	608	Observed in apoptotic HCT116 cells. CASP3/CASP7-dependent	1	1	Yes	Fragment not detected	62.9 kDa				Fragment not detected	1-73	1-148	149-524	74-608
P11387	TOP1_HUMAN	DNA topoisomerase 1 (EC 5.6.2.1) (DNA topoisomerase I)	TOP1	95.9 kDa	765	Observed in apoptotic HCT116 cells. CASP3/CASP7-dependent	1	1	Yes, pattern less defined than in apoptotic cells	Fragment not detected	73.6 kDa				Fragment not detected	1-146	1-223	224-712	147-765
P11388	TOP2A_HUMAN	DNA topoisomerase 2-alpha (EC 5.6.2.2) (DNA topoisomerase II, alpha isozyme)	TOP2A TOP2	174.5 kDa	1531	Observed in apoptotic HCT116 cells. CASP3/CASP7-dependent	1	1	Yes	148.1 kDa	Fragment not detected				74-1196	1-1251	1196-1531	Fragment not detected	1252-1531
Q12888	TP53B_HUMAN	TP53-binding protein 1 (53BP1) (p53-binding protein 1) (p53BP1)	TP53BP1	250 kDa	1972	Observed in apoptotic HCT116 cells. CASP3/CASP7-dependent	1	1	No	Fragment not detected	196.6 kDa				Fragment not detected	1-565	1-730	731-1651	566-1972
O43399	TPD54_HUMAN	Tumor protein D54 (hD54) (Tumor protein D52-like 2)	TPD52L2	26 kDa	206	Observed in apoptotic HCT116 cells. CASP3/CASP7-dependent	1	1	No	19.6 kDa	Fragment not detected				1-153	1-157	153-206	Fragment not detected	158-206
P29144	TPP2_HUMAN	Tripeptidyl-peptidase 2 (TPP-2) (EC 3.4.14.10) (Tripeptidyl aminopeptidase) (Tripeptidyl-peptidase II) (TPP-II)	TPP2	138 kDa	1249	Observed in apoptotic HCT116 cells. CASP3/CASP7-dependent	1	1	No	125.8 kDa	Fragment not detected				19-791	1-1037	179-1249	Fragment not detected	1038-1249
P12270	TPR_HUMAN	Nucleoprotein TPR (Megator) (NPC-associated intranuclear protein) (Translocated promoter region protein)	TPR	264.7 kDa	2363	Observed in apoptotic HCT116 cells. CASP3/CASP7-independent	1	1	Yes, pattern less defined than in apoptotic cells	198.3 kDa	Fragment not detected				2-1680	1-1892	1680-2363	Fragment not detected	1893-2363
Q9Y2W1	TR150_HUMAN	Thyroid hormone receptor-associated protein 3 (BCLAF1 and THRAP3 family member 2) (Thyroid hormone receptor-associated protein complex 150 kDa component) (Trap150)	THRAP3 BCLAF2 TRAP150	135.2 kDa	955	Observed in apoptotic HCT116 and U2OS cells. CASP3/CASP7-dependent	1	1	Yes	108.2 kDa	23.9 kDa				203-621	1-745	621-863	864-886	746-955
Q14258	TRI25_HUMAN	E3 ubiquitin/ISG15 ligase TRIM25 (EC 6.3.2.n3) (Estrogen-responsive finger protein) (RING finger protein 147) (RING-type E3 ubiquitin transferase) (EC 2.3.2.27) (RING-type E3 ubiquitin transferase TRIM25) (Tripartite motif-containing protein 25) (Ubiquitin/ISG15-conjugating enzyme TRIM25) (Zinc finger protein 147)	TRIM25 EFP RNF147 ZNF147	69.5 kDa	630	Observed in apoptotic HCT116 cells. CASP3/CASP7-dependent	1	2	No	44.3 kDa	25.8 kDa				66-332	1-414	332-402	403-567	415-630
Q32P41	TRM5_HUMAN	tRNA (guanine(37)-N1)-methyltransferase (EC 2.1.1.228) (M1G-methyltransferase) (tRNA [GM37] methyltransferase) (tRNA methyltransferase 5 homolog)	TRMT5 KIAA1393 TRM5	55 kDa	509	Observed in apoptotic HCT116 cells. CASP3/CASP7-dependent	1	1	No	Fragment not detected	50.4 kDa				Fragment not detected	1-64	1-68	69-509	65-509
Q2NL82	TSR1_HUMAN	Pre-rRNA-processing protein TSR1 homolog	TSR1 KIAA1401	94.5 kDa	804	Observed in apoptotic HCT116 cells. CASP3/CASP7-dependent	1	1	No	Fragment not detected	33.6 kDa				Fragment not detected	1-489	1-526	527-771	490-804
Q12792	TWF1_HUMAN	Twinfilin-1 (Protein A6) (Protein tyrosine kinase 9)	TWF1 PTK9	35 kDa	350	Observed in apoptotic HCT116 cells. CASP3/CASP7-dependent	1	2	No	17.9 kDa	22.6 kDa				2-155	1-169	155-184	185-285	170-350
Q6IBS0	TWF2_HUMAN	Twinfilin-2 (A6-related protein) (hA6RP) (Protein tyrosine kinase 9-like) (Twinfilin-1-like protein)	TWF2 PTK9L MSTP011	39.5 kDa	349	Observed in apoptotic HCT116 cells. CASP3/CASP7-dependent	1	2	No	17.2 kDa	23.6 kDa				2-48	1-153	48-209	210-228	154-349
P26368	U2AF2_HUMAN	Splicing factor U2AF 65 kDa subunit (U2 auxiliary factor 65 kDa subunit) (hU2AF(65)) (hU2AF65) (U2 snRNP auxiliary factor large subunit)	U2AF2 U2AF65	56.6 kDa	475	Observed in apoptotic HCT116 cells. CASP3/CASP7-dependent	1	1	No	Fragment not detected	41.3 kDa				Fragment not detected	1-128	1-174	175-471	129-475
Q15029	U5S1_HUMAN	116 kDa U5 small nuclear ribonucleoprotein component (Elongation factor Tu GTP-binding domain-containing protein 2) (SNU114 homolog) (hSNU114) (U5 snRNP-specific protein, 116 kDa) (U5-116 kDa)	EFTUD2 KIAA0031 SNRP116	112.3 kDa	972	Observed in apoptotic HCT116 cells. CASP3/CASP7-dependent	1	1	No	Fragment not detected	97.3 kDa				Fragment not detected	1-123	1-142	143-963	124-972
Q9H832	UBE2Z_HUMAN	Ubiquitin-conjugating enzyme E2 Z (EC 2.3.2.23) (E2 ubiquitin-conjugating enzyme Z) (Uba6-specific E2 conjugating enzyme 1) (Use1) (Ubiquitin carrier protein Z) (Ubiquitin-protein ligase Z)	UBE2Z HOYS7	40.3 kDa	354	Observed in apoptotic HCT116 cells. CASP3/CASP7-dependent. Alternatively, the cleavage site may be located at position 44	1	1	No	37 kDa	Fragment not detected				167-316	1-336	1-167	Fragment not detected	337-354
Q14694	UBP10_HUMAN	Ubiquitin carboxyl-terminal hydrolase 10 (EC 3.4.19.12) (Deubiquitinating enzyme 10) (Ubiquitin thioesterase 10) (Ubiquitin-specific-processing protease 10)	USP10 KIAA0190	101.9 kDa	798	Observed in apoptotic HCT116 cells. CASP3/CASP7-dependent	1	2	No	15.5 kDa	69.8 kDa				57-73	1-217	73-381	382-506	218-798
P54578	UBP14_HUMAN	Ubiquitin carboxyl-terminal hydrolase 14 (EC 3.4.19.12) (Deubiquitinating enzyme 14) (Ubiquitin thioesterase 14) (Ubiquitin-specific-processing protease 14)	USP14 TGT	56.8 kDa	494	Observed in apoptotic U2OS cells	1	1	Yes	45 kDa	Fragment not detected				31-291	1-408	291-494	Fragment not detected	409-494
Q9UPU5	UBP24_HUMAN	Ubiquitin carboxyl-terminal hydrolase 24 (EC 3.4.19.12) (Deubiquitinating enzyme 24) (Ubiquitin thioesterase 24) (Ubiquitin-specific-processing protease 24)	USP24 KIAA1057	256 kDa	2620	Observed in apoptotic HCT116 cells. CASP3/CASP7-dependent. Alternatively, the cleavage site may be located at position 2247	1	1	No	Fragment not detected	214.5 kDa				Fragment not detected	1-582	1-681	682-2028	583-2620
Q14157	UBP2L_HUMAN	Ubiquitin-associated protein 2-like (Protein NICE-4)	UBAP2L KIAA0144 NICE4	134.2 kDa	1087	Observed in apoptotic HCT116 cells. CASP3/CASP7-independent	1	1	No	106.5 kDa	Fragment not detected				38-612	1-850	612-1087	Fragment not detected	851-1087
P45974	UBP5_HUMAN	Ubiquitin carboxyl-terminal hydrolase 5 (EC 3.4.19.12) (Deubiquitinating enzyme 5) (Isopeptidase T) (Ubiquitin thioesterase 5) (Ubiquitin-specific-processing protease 5)	USP5 ISOT	94.6 kDa	858	Observed in apoptotic HCT116 and U2OS cells. CASP3/CASP7-dependent	1	2	No	81.2 kDa	14.3 kDa				2-628	1-700	628-778	779-855	701-858
Q93009	UBP7_HUMAN	Ubiquitin carboxyl-terminal hydrolase 7 (EC 3.4.19.12) (Deubiquitinating enzyme 7) (Herpesvirus-associated ubiquitin-specific protease) (Ubiquitin thioesterase 7) (Ubiquitin-specific-processing protease 7)	USP7 HAUSP	134.2 kDa	1102	Observed in apoptotic HCT116 cells. CASP3/CASP7-dependent	1	1	No	113.6 kDa	Fragment not detected				81-968	1-978	968-1102	Fragment not detected	979-1102
Q5T4S7	UBR4_HUMAN	E3 ubiquitin-protein ligase UBR4 (EC 2.3.2.27) (600 kDa retinoblastoma protein-associated factor) (N-recognin-4) (RING-type E3 ubiquitin transferase UBR4) (Retinoblastoma-associated factor of 600 kDa) (RBAF600) (p600) (Zinc finger UBR1-type protein 1)	UBR4 KIAA0462 KIAA1307 RBAF600 ZUBR1	345 kDa	5183	Observed in apoptotic HCT116 cells. CASP3/CASP7-dependent	2	2	Yes	318.3 kDa	219.1 kDa				166-2373	1-4743	2373-5183	2503-5069	1775-5183	1-2502	Fragment not detected	4744-5183		Fragment not detected	1-1774
O95071	UBR5_HUMAN	E3 ubiquitin-protein ligase UBR5 (EC 2.3.2.26) (E3 ubiquitin-protein ligase, HECT domain-containing 1) (HECT-type E3 ubiquitin transferase UBR5) (Hyperplastic discs protein homolog) (hHYD) (Progestin-induced protein)	UBR5 EDD EDD1 HYD KIAA0896	279.6 kDa	2797	Observed in apoptotic HCT116 cells. CASP3/CASP7-dependent	1	2	No	190.2 kDa	129.4 kDa				107-1331	1-1823	1331-1725	1726-2780	1824-2797
P47985	UCRI_HUMAN	Cytochrome b-c1 complex subunit Rieske, mitochondrial (EC 7.1.1.8) (Complex III subunit 5) (Cytochrome b-c1 complex subunit 5) (Rieske iron-sulfur protein) (RISP) (Rieske protein UQCRFS1) (Ubiquinol-cytochrome c reductase iron-sulfur subunit) [Cleaved into: Cytochrome b-c1 complex subunit 9 (Su9) (Subunit 9) (8 kDa subunit 9) (Complex III subunit IX) (Cytochrome b-c1 complex subunit 11) (UQCRFS1 …	UQCRFS1	24 kDa	274	Observed in apoptotic HCT116 cells. CASP3/CASP7-dependent	1	2	No	10.3 kDa	23.9 kDa				1-61	1-82	61-84	85-204	83-274
O60701	UGDH_HUMAN	UDP-glucose 6-dehydrogenase (UDP-Glc dehydrogenase) (UDP-GlcDH) (UDPGDH) (EC 1.1.1.22)	UGDH	53.9 kDa	494	Observed in apoptotic HCT116 cells. CASP3/CASP7-dependent. Alternatively, the cleavage site may be located at position 145	1	1	No	39.3 kDa	Fragment not detected				178-339	1-406	339-494	Fragment not detected	407-494
Q15904	VAS1_HUMAN	V-type proton ATPase subunit S1 (V-ATPase subunit S1) (Protein XAP-3) (V-ATPase Ac45 subunit) (V-ATPase S1 accessory protein) (Vacuolar proton pump subunit S1)	ATP6AP1 ATP6IP1 ATP6S1 VATPS1 XAP3	60 kDa	470	Observed in apoptotic HCT116 cells. CASP3/CASP7-dependent	1	1	No	Fragment not detected	42.7 kDa				Fragment not detected	1-114	1-308	309-470	115-470
P08670	VIME_HUMAN	Vimentin	VIM	55.9 kDa	466	Observed in apoptotic U2OS cells	1	2	Yes	29.4 kDa	19.5 kDa				37-235	1-259	235-273	274-439	260-466
P18206	VINC_HUMAN	Vinculin (Metavinculin) (MV)	VCL	120.9 kDa	1134	Observed in apoptotic HCT116 and U2OS cells. CASP3/CASP7-dependent	1	1	Yes	67.5 kDa	53.3 kDa				36-581	1-800	581-655	656-1125	801-1134
Q709C8	VP13C_HUMAN	Vacuolar protein sorting-associated protein 13C	VPS13C KIAA1421	332.1 kDa	3753	Observed in apoptotic U2OS cells	1	1	Yes	Fragment not detected	247.3 kDa				Fragment not detected	1-497	1-535	536-3544	498-3753
O75436	VP26A_HUMAN	Vacuolar protein sorting-associated protein 26A (Vesicle protein sorting 26A) (hVPS26)	VPS26A VPS26	39.2 kDa	327	Observed in apoptotic HCT116 cells. CASP3/CASP7-dependent	1	1	No	Fragment not detected	Fragment not detected				Fragment not detected	1-33	1-38	39-201	34-327
Q99986	VRK1_HUMAN	Serine/threonine-protein kinase VRK1 (EC 2.7.11.1) (Vaccinia-related kinase 1)	VRK1	45.6 kDa	396	Observed in apoptotic HCT116 cells. CASP3/CASP7-dependent	1	1	No	Fragment not detected	39 kDa				Fragment not detected	1-65	1-179	180-329	66-396
A3KMH1	VWA8_HUMAN	von Willebrand factor A domain-containing protein 8 (PEX7-binding protein 2) (P7BP2)	VWA8 KIAA0564	187.8 kDa	1905	Observed in apoptotic HCT116 cells. CASP3/CASP7-dependent	1	1	No	108.9 kDa	Fragment not detected				72-1000	1-1109	1000-1905	Fragment not detected	1110-1905
Q9GZL7	WDR12_HUMAN	Ribosome biogenesis protein WDR12 (WD repeat-containing protein 12)	WDR12	49.7 kDa	423	Observed in apoptotic HCT116 cells. CASP3/CASP7-dependent	1	1	No	28.1 kDa	Fragment not detected				15-235	1-267	235-423	Fragment not detected	268-423
O14980	XPO1_HUMAN	Exportin-1 (Exp1) (Chromosome region maintenance 1 protein homolog)	XPO1 CRM1	104.7 kDa	1071	Observed in apoptotic HCT116 cells. CASP3/CASP7-dependent	1	1	Yes	75.8 kDa	Fragment not detected				105-722	1-787	722-1071	Fragment not detected	788-1071
P55060	XPO2_HUMAN	Exportin-2 (Exp2) (Cellular apoptosis susceptibility protein) (Chromosome segregation 1-like protein) (Importin-alpha re-exporter)	CSE1L CAS XPO2	98.2 kDa	971	Observed in apoptotic HCT116 cells. CASP3/CASP7-dependent	1	1	Yes	Fragment not detected	64.5 kDa				Fragment not detected	1-311	1-331	332-714	312-971
P13010	XRCC5_HUMAN	X-ray repair cross-complementing protein 5 (EC 3.6.4.-) (86 kDa subunit of Ku antigen) (ATP-dependent DNA helicase 2 subunit 2) (ATP-dependent DNA helicase II 80 kDa subunit) (CTC box-binding factor 85 kDa subunit) (CTC85) (CTCBF) (DNA repair protein XRCC5) (Ku80) (Ku86) (Lupus Ku autoantigen protein p86) (Nuclear factor IV) (Thyroid-lupus autoantigen) (TLAA) (X-ray repair complementing defective…	XRCC5 G22P2	81.6 kDa	732	Observed in apoptotic HCT116 cells. CASP3/CASP7-dependent	1	2	No	64.1 kDa	15.9 kDa				45-543	1-556	543-640	641-702	557-732
Q7Z2W4	ZCCHV_HUMAN	Zinc finger CCCH-type antiviral protein 1 (ADP-ribosyltransferase diphtheria toxin-like 13) (ARTD13) (Inactive Poly [ADP-ribose] polymerase 13) (PARP13) (Zinc finger CCCH domain-containing protein 2) (Zinc finger antiviral protein) (ZAP)	ZC3HAV1 ZC3HDC2 PRO1677	99 kDa	902	Observed in apoptotic U2OS cells	1	1	No	78.2 kDa	Fragment not detected				2-657	1-699	657-902	Fragment not detected	700-902
