# Supplementary material for: The proteolytic landscape of cells exposed to non-lethal stresses is shaped by executioner caspases
Source: Cell Death Discov. 2021 Jun 19;7:164. doi: 10.1038/s41420-021-00539-4 (PMC8257705; doi:10.1038/s41420-021-00539-4)
Supplement: Supplementary file 9 — Excel table S2 [file 41420_2021_539_MOESM9_ESM.xlsx]

## Sheet: PTM - Mild stress
Accession number	Uniprot ID	Protein name	Gene name	Discrete cleavage	Ubiquitination and degradation	Tagging (without degradation)	Degradation without ubiquitination	Undefined PTMs	Cleavage (also) detected in apoptotic cells
P22102	PUR2_HUMAN	Trifunctional purine biosynthetic protein adenosine-3 [Includes: Phosphoribosylamine--glycine ligase (EC 6.3.4.13) (Glycinamide ribonucleotide synthetase) (GARS) (Phosphoribosylglycinamide synthetase); Phosphoribosylformylglycinamidine cyclo-ligase (EC 6.3.3.1) (AIR synthase) (AIRS) (Phosphoribosyl-aminoimidazole synthetase); Phosphoribosylglycinamide formyltransferase (EC 2.1.2.2) (5'-phosphorib…	GART PGFT PRGS	Yes, in untreated and treated cells.	No	No	Yes	No	Yes. Observed in apoptotic HCT116 cells. CASP3/CASP7-dependent
P29317	EPHA2_HUMAN	Ephrin type-A receptor 2 (EC 2.7.10.1) (Epithelial cell kinase) (Tyrosine-protein kinase receptor ECK)	EPHA2 ECK	Yes, in untreated and treated cells.	No	No	No	No	Yes. Observed in apoptotic HCT116 and U2OS cells. In apoptotic cells, the protein is also ubiquitinated. CASP3/CASP7-dependent
B5ME19	EIFCL_HUMAN	Eukaryotic translation initiation factor 3 subunit C-like protein	EIF3CL	Yes	No	Yes	No	No	Yes. Observed in apoptotic HCT116 and U2OS cells. CASP3/CASP7-dependent
O00203	AP3B1_HUMAN	AP-3 complex subunit beta-1 (Adaptor protein complex AP-3 subunit beta-1) (Adaptor-related protein complex 3 subunit beta-1) (Beta-3A-adaptin) (Clathrin assembly protein complex 3 beta-1 large chain)	AP3B1 ADTB3A	Yes	No	No	No	No	Yes. Observed in apoptotic HCT116 and U2OS cells. CASP3/CASP7-dependent
O00571	DDX3X_HUMAN	ATP-dependent RNA helicase DDX3X (EC 3.6.4.13) (CAP-Rf) (DEAD box protein 3, X-chromosomal) (DEAD box, X isoform) (DBX) (Helicase-like protein 2) (HLP2)	DDX3X DBX DDX3	Yes	No	Yes	Yes	No	Yes. Observed in apoptotic HCT116 cells. CASP3/CASP7-dependent
O00754	MA2B1_HUMAN	Lysosomal alpha-mannosidase (Laman) (EC 3.2.1.24) (Lysosomal acid alpha-mannosidase) (Mannosidase alpha class 2B member 1) (Mannosidase alpha-B) [Cleaved into: Lysosomal alpha-mannosidase A peptide; Lysosomal alpha-mannosidase B peptide; Lysosomal alpha-mannosidase C peptide; Lysosomal alpha-mannosidase D peptide; Lysosomal alpha-mannosidase E peptide]	MAN2B1 LAMAN MANB	Yes	No	No	No	No	Cleaved, tagged and degraded in apoptosis in HCT116 and U2OS. CASP3/CASP7-dependent
O14776	TCRG1_HUMAN	Transcription elongation regulator 1 (TATA box-binding protein-associated factor 2S) (Transcription factor CA150)	TCERG1 CA150 TAF2S	Yes	No	Yes	No	No	Yes. Observed in apoptotic HCT116 cells. CASP3/CASP7-dependent
O15031	PLXB2_HUMAN	Plexin-B2 (MM1)	PLXNB2 KIAA0315	Yes	No	No	No	No	Cleaved. Degradation and PTM in apoptosis in HCT116. CASP3/CASP7-dependent
O15355	PPM1G_HUMAN	Protein phosphatase 1G (EC 3.1.3.16) (Protein phosphatase 1C) (Protein phosphatase 2C isoform gamma) (PP2C-gamma) (Protein phosphatase magnesium-dependent 1 gamma)	PPM1G PPM1C	Yes	No	No	No	Yes	Yes. Observed in apoptotic HCT116 and U2OS cells. CASP3/CASP7-dependent
O15523	DDX3Y_HUMAN	ATP-dependent RNA helicase DDX3Y (EC 3.6.4.13) (DEAD box protein 3, Y-chromosomal)	DDX3Y DBY	Yes	No	Yes	Yes	No	Yes. Observed in apoptotic HCT116 cells. CASP3/CASP7-dependent
O43242	PSMD3_HUMAN	26S proteasome non-ATPase regulatory subunit 3 (26S proteasome regulatory subunit RPN3) (26S proteasome regulatory subunit S3) (Proteasome subunit p58)	PSMD3	Yes	No	Yes	No	No	Yes. Observed in apoptotic HCT116 and U2OS cells. CASP3/CASP7-dependent
O60664	PLIN3_HUMAN	Perilipin-3 (47 kDa mannose 6-phosphate receptor-binding protein) (47 kDa MPR-binding protein) (Cargo selection protein TIP47) (Mannose-6-phosphate receptor-binding protein 1) (Placental protein 17) (PP17)	PLIN3 M6PRBP1 TIP47	Yes	No	No	No	No	Yes. Observed in apoptotic HCT116 and U2OS cells. CASP3/CASP7-dependent
O60841	IF2P_HUMAN	Eukaryotic translation initiation factor 5B (eIF-5B) (EC 3.6.5.3) (Translation initiation factor IF-2)	EIF5B IF2 KIAA0741	Yes	No	No	No	No	Yes. Observed in apoptotic HCT116 and U2OS cells. CASP3/CASP7-dependent
O94826	TOM70_HUMAN	Mitochondrial import receptor subunit TOM70 (Mitochondrial precursor proteins import receptor) (Translocase of outer membrane 70 kDa subunit) (Translocase of outer mitochondrial membrane protein 70)	TOMM70 KIAA0719 TOM70 TOMM70A	Yes	No	No	No	No	Yes. Observed in apoptotic HCT116 and U2OS cells. CASP3/CASP7-dependent
P02545	LMNA_HUMAN	Prelamin-A/C [Cleaved into: Lamin-A/C (70 kDa lamin) (Renal carcinoma antigen NY-REN-32)]	LMNA LMN1	Yes	No	Yes	Yes	No	Yes. Observed in apoptotic HCT116 cells. CASP3/CASP7-dependent
P02786	TFR1_HUMAN	Transferrin receptor protein 1 (TR) (TfR) (TfR1) (Trfr) (T9) (p90) (CD antigen CD71) [Cleaved into: Transferrin receptor protein 1, serum form (sTfR)]	TFRC	Yes	No	Yes	No	No	Yes. Observed in apoptotic HCT116 and U2OS cells. CASP3/CASP7-dependent
P05556	ITB1_HUMAN	Integrin beta-1 (Fibronectin receptor subunit beta) (Glycoprotein IIa) (GPIIA) (VLA-4 subunit beta) (CD antigen CD29)	ITGB1 FNRB MDF2 MSK12	Yes	No	Yes	No	Yes	Yes. Observed in apoptotic HCT116 and U2OS cells. CASP3/CASP7-dependent
P06576	ATPB_HUMAN	ATP synthase subunit beta, mitochondrial (EC 7.1.2.2) (ATP synthase F1 subunit beta)	ATP5F1B ATP5B ATPMB ATPSB	Yes	Yes	No	No	No	Yes. Observed in apoptotic HCT116 and U2OS cells. CASP3/CASP7-dependent
P06756	ITAV_HUMAN	Integrin alpha-V (Vitronectin receptor) (Vitronectin receptor subunit alpha) (CD antigen CD51) [Cleaved into: Integrin alpha-V heavy chain; Integrin alpha-V light chain]	ITGAV MSK8 VNRA VTNR	Yes	No	No	No	Yes	Yes. Observed in apoptotic HCT116 and U2OS cells. CASP3/CASP7-dependent
P07814	SYEP_HUMAN	Bifunctional glutamate/proline--tRNA ligase (Bifunctional aminoacyl-tRNA synthetase) (Cell proliferation-inducing gene 32 protein) (Glutamatyl-prolyl-tRNA synthetase) [Includes: Glutamate--tRNA ligase (EC 6.1.1.17) (Glutamyl-tRNA synthetase) (GluRS); Proline--tRNA ligase (EC 6.1.1.15) (Prolyl-tRNA synthetase)]	EPRS1 EPRS GLNS PARS QARS QPRS PIG32	Yes	No	Yes	Yes	No	Yes. Observed in apoptotic HCT116 and U2OS cells. CASP3/CASP7-dependent
P07910	HNRPC_HUMAN	Heterogeneous nuclear ribonucleoproteins C1/C2 (hnRNP C1/C2)	HNRNPC HNRPC	Yes	No	Yes	No	No	Yes. Observed in apoptotic HCT116 and U2OS cells. CASP3/CASP7-dependent
P09874	PARP1_HUMAN	Poly [ADP-ribose] polymerase 1 (PARP-1) (EC 2.4.2.30) (ADP-ribosyltransferase diphtheria toxin-like 1) (ARTD1) (DNA ADP-ribosyltransferase PARP1) (EC 2.4.2.-) (NAD(+) ADP-ribosyltransferase 1) (ADPRT 1) (Poly[ADP-ribose] synthase 1) (Protein poly-ADP-ribosyltransferase PARP1) (EC 2.4.2.-)	PARP1 ADPRT PPOL	Yes	No	Yes	Yes	No	Yes. Observed in apoptotic HCT116 and U2OS cells. CASP3/CASP7-dependent
P11021	BIP_HUMAN	Endoplasmic reticulum chaperone BiP (EC 3.6.4.10) (78 kDa glucose-regulated protein) (GRP-78) (Binding-immunoglobulin protein) (BiP) (Heat shock protein 70 family protein 5) (HSP70 family protein 5) (Heat shock protein family A member 5) (Immunoglobulin heavy chain-binding protein)	HSPA5 GRP78	Yes	Yes	No	No	No	Yes. Observed in apoptotic HCT116 and U2OS cells. CASP3/CASP7-dependent
P11387	TOP1_HUMAN	DNA topoisomerase 1 (EC 5.6.2.1) (DNA topoisomerase I)	TOP1	Yes	No	No	No	No	Yes. Observed in apoptotic HCT116 and U2OS cells. CASP3/CASP7-dependent
P11388	TOP2A_HUMAN	DNA topoisomerase 2-alpha (EC 5.6.2.2) (DNA topoisomerase II, alpha isozyme)	TOP2A TOP2	Yes	No	No	No	No	Yes. Observed in apoptotic HCT116 and U2OS cells. CASP3/CASP7-independent
P11940	PABP1_HUMAN	Polyadenylate-binding protein 1 (PABP-1) (Poly(A)-binding protein 1)	PABPC1 PAB1 PABP1 PABPC2	Yes	No	No	Yes	No	Yes. Observed in apoptotic HCT116 cells. CASP3/CASP7-dependent
P12268	IMDH2_HUMAN	Inosine-5'-monophosphate dehydrogenase 2 (IMP dehydrogenase 2) (IMPD 2) (IMPDH 2) (EC 1.1.1.205) (IMPDH-II)	IMPDH2 IMPD2	Yes	Yes	No	No	No	Yes (but cleavage reduced compared to non-lethal stress). CASP3/CASP7-independent
P12270	TPR_HUMAN	Nucleoprotein TPR (Megator) (NPC-associated intranuclear protein) (Translocated promoter region protein)	TPR	Yes	No	Yes	No	No	Yes. Observed in apoptotic HCT116 cells. CASP3/CASP7-dependent
P12429	ANXA3_HUMAN	Annexin A3 (35-alpha calcimedin) (Annexin III) (Annexin-3) (Inositol 1,2-cyclic phosphate 2-phosphohydrolase) (Lipocortin III) (Placental anticoagulant protein III) (PAP-III)	ANXA3 ANX3	Yes	No	No	No	No	Yes. Observed in apoptotic HCT116 and U2OS cells. CASP3/CASP7-dependent
P13639	EF2_HUMAN	Elongation factor 2 (EF-2)	EEF2 EF2	Yes	Yes	No	No	No	Yes. Observed in apoptotic HCT116 and U2OS cells. CASP3/CASP7-dependent
P13797	PLST_HUMAN	Plastin-3 (T-plastin)	PLS3	Yes	No	Yes	No	No	Yes. Observed in apoptotic HCT116 cells. CASP3/CASP7-dependent
P15170	ERF3A_HUMAN	Eukaryotic peptide chain release factor GTP-binding subunit ERF3A (Eukaryotic peptide chain release factor subunit 3a) (eRF3a) (G1 to S phase transition protein 1 homolog)	GSPT1 ERF3A	Yes	No	No	No	No	Yes. Observed in apoptotic HCT116 cells. CASP3/CASP7-dependent
P15311	EZRI_HUMAN	Ezrin (Cytovillin) (Villin-2) (p81)	EZR VIL2	Yes	Yes	No	No	No	Yes. Observed in apoptotic HCT116 and U2OS cells. CASP3/CASP7-dependent
P16144	ITB4_HUMAN	Integrin beta-4 (GP150) (CD antigen CD104)	ITGB4	Yes	No	No	No	No	Yes. Observed in apoptotic HCT116 and U2OS cells. CASP3/CASP7-dependent
P17980	PRS6A_HUMAN	26S proteasome regulatory subunit 6A (26S proteasome AAA-ATPase subunit RPT5) (Proteasome 26S subunit ATPase 3) (Proteasome subunit P50) (Tat-binding protein 1) (TBP-1)	PSMC3 TBP1	Yes	No	Yes	No	No	Yes. Observed in apoptotic HCT116 cells. CASP3/CASP7-dependent
P18206	VINC_HUMAN	Vinculin (Metavinculin) (MV)	VCL	Yes	No	Yes	No	No	Yes. Observed in apoptotic HCT116 cells. CASP3/CASP7-dependent
P19022	CADH2_HUMAN	Cadherin-2 (CDw325) (Neural cadherin) (N-cadherin) (CD antigen CD325)	CDH2 CDHN NCAD	Yes	No	No	No	No	Yes. Observed in apoptotic HCT116 cells. CASP3/CASP7-dependent
P23588	IF4B_HUMAN	Eukaryotic translation initiation factor 4B (eIF-4B)	EIF4B	Yes	No	No	No	No	Yes. Observed in apoptotic HCT116 and U2OS cells. CASP3/CASP7-independent
P29323	EPHB2_HUMAN	Ephrin type-B receptor 2 (EC 2.7.10.1) (Developmentally-regulated Eph-related tyrosine kinase) (ELK-related tyrosine kinase) (EPH tyrosine kinase 3) (EPH-like kinase 5) (EK5) (hEK5) (Renal carcinoma antigen NY-REN-47) (Tyrosine-protein kinase TYRO5) (Tyrosine-protein kinase receptor EPH-3) [Cleaved into: EphB2/CTF1; EphB2/CTF2]	EPHB2 DRT EPHT3 EPTH3 ERK HEK5 TYRO5	Yes	No	No	No	No	Yes. Observed in apoptotic HCT116 and U2OS cells. CASP3/CASP7-dependent
P35221	CTNA1_HUMAN	Catenin alpha-1 (Alpha E-catenin) (Cadherin-associated protein) (Renal carcinoma antigen NY-REN-13)	CTNNA1	Yes	No	No	Yes	No	Yes. Observed in apoptotic HCT116 cells. CASP3/CASP7-dependent
P35613	BASI_HUMAN	Basigin (5F7) (Collagenase stimulatory factor) (Extracellular matrix metalloproteinase inducer) (EMMPRIN) (Leukocyte activation antigen M6) (OK blood group antigen) (Tumor cell-derived collagenase stimulatory factor) (TCSF) (CD antigen CD147)	BSG UNQ6505/PRO21383	Yes	No	Yes	No	No	Yes. Observed in apoptotic HCT116 cells. CASP3/CASP7-dependent
P42224	STAT1_HUMAN	Signal transducer and activator of transcription 1-alpha/beta (Transcription factor ISGF-3 components p91/p84)	STAT1	Yes	No	No	No	No	Yes. Observed in apoptotic HCT116 and U2OS cells. CASP3/CASP7-independent
P46087	NOP2_HUMAN	Probable 28S rRNA (cytosine(4447)-C(5))-methyltransferase (EC 2.1.1.-) (Nucleolar protein 1) (Nucleolar protein 2 homolog) (Proliferating-cell nucleolar antigen p120) (Proliferation-associated nucleolar protein p120)	NOP2 NOL1 NSUN1	Yes	Yes	No	No	No	Yes. Observed in apoptotic HCT116 and U2OS cells. CASP3/CASP7-dependent
P50395	GDIB_HUMAN	Rab GDP dissociation inhibitor beta (Rab GDI beta) (Guanosine diphosphate dissociation inhibitor 2) (GDI-2)	GDI2 RABGDIB	Yes	No	Yes	No	No	Yes. Observed in apoptotic HCT116 cells. CASP3/CASP7-dependent
P50502	F10A1_HUMAN	Hsc70-interacting protein (Hip) (Aging-associated protein 2) (Progesterone receptor-associated p48 protein) (Protein FAM10A1) (Putative tumor suppressor ST13) (Renal carcinoma antigen NY-REN-33) (Suppression of tumorigenicity 13 protein)	ST13 AAG2 FAM10A1 HIP SNC6	Yes	No	No	No	No	Yes. Observed in apoptotic HCT116 and U2OS cells. CASP3/CASP7-independent
P50990	TCPQ_HUMAN	T-complex protein 1 subunit theta (TCP-1-theta) (CCT-theta) (Chaperonin containing T-complex polypeptide 1 subunit 8) (Renal carcinoma antigen NY-REN-15)	CCT8 C21orf112 CCTQ KIAA0002	Yes	Yes	No	No	No	Yes. Observed in apoptotic HCT116 and U2OS cells. CASP3/CASP7-dependent
P50995	ANX11_HUMAN	Annexin A11 (56 kDa autoantigen) (Annexin XI) (Annexin-11) (Calcyclin-associated annexin 50) (CAP-50)	ANXA11 ANX11	Yes	No	No	No	No	Yes. Observed in apoptotic HCT116 and U2OS cells. CASP3/CASP7-dependent
P52209	6PGD_HUMAN	6-phosphogluconate dehydrogenase, decarboxylating (EC 1.1.1.44)	PGD PGDH	Yes	No	No	No	No	Yes. Observed in apoptotic HCT116 cells. CASP3/CASP7-dependent
P53396	ACLY_HUMAN	ATP-citrate synthase (EC 2.3.3.8) (ATP-citrate (pro-S-)-lyase) (ACL) (Citrate cleavage enzyme)	ACLY	Yes	No	Yes	No	Yes	Yes. Observed in apoptotic HCT116 and U2OS cells. CASP3/CASP7-dependent
P54578	UBP14_HUMAN	Ubiquitin carboxyl-terminal hydrolase 14 (EC 3.4.19.12) (Deubiquitinating enzyme 14) (Ubiquitin thioesterase 14) (Ubiquitin-specific-processing protease 14)	USP14 TGT	Yes	No	No	Yes	No	Yes. Observed in apoptotic HCT116 cells. CASP3/CASP7-dependent
P55060	XPO2_HUMAN	Exportin-2 (Exp2) (Cellular apoptosis susceptibility protein) (Chromosome segregation 1-like protein) (Importin-alpha re-exporter)	CSE1L CAS XPO2	Yes	Yes	No	No	No	Yes. Observed in apoptotic HCT116 and U2OS cells. CASP3/CASP7-dependent
Q07065	CKAP4_HUMAN	Cytoskeleton-associated protein 4 (63-kDa cytoskeleton-linking membrane protein) (Climp-63) (p63)	CKAP4	Yes	No	Yes	No	No	Yes. Observed in apoptotic HCT116 cells. CASP3/CASP7-dependent
Q13308	PTK7_HUMAN	Inactive tyrosine-protein kinase 7 (Colon carcinoma kinase 4) (CCK-4) (Protein-tyrosine kinase 7) (Pseudo tyrosine kinase receptor 7) (Tyrosine-protein kinase-like 7)	PTK7 CCK4	Yes	No	No	Yes	No	Yes. Observed in apoptotic HCT116 and U2OS cells. CASP3/CASP7-dependent
Q13617	CUL2_HUMAN	Cullin-2 (CUL-2)	CUL2	Yes	No	No	No	No	Yes. Observed in apoptotic HCT116 cells. CASP3/CASP7-dependent
Q13618	CUL3_HUMAN	Cullin-3 (CUL-3)	CUL3 KIAA0617	Yes	No	No	No	No	Yes. Observed in apoptotic HCT116 cells. CASP3/CASP7-dependent
Q14008	CKAP5_HUMAN	Cytoskeleton-associated protein 5 (Colonic and hepatic tumor overexpressed gene protein) (Ch-TOG)	CKAP5 KIAA0097	Yes	No	No	No	No	Yes. Observed in apoptotic HCT116 cells. CASP3/CASP7-dependent
Q14126	DSG2_HUMAN	Desmoglein-2 (Cadherin family member 5) (HDGC)	DSG2 CDHF5	Yes	No	Yes	No	No	Yes. Observed in apoptotic HCT116 and U2OS cells. CASP3/CASP7-dependent
Q14692	BMS1_HUMAN	Ribosome biogenesis protein BMS1 homolog (Ribosome assembly protein BMS1 homolog)	BMS1 BMS1L KIAA0187	Yes	No	No	No	No	Yes. Observed in apoptotic HCT116 and U2OS cells. CASP3/CASP7-dependent
Q15019	SEPT2_HUMAN	Septin-2 (Neural precursor cell expressed developmentally down-regulated protein 5) (NEDD-5)	SEPTIN2 DIFF6 KIAA0158 NEDD5 SEPT2	Yes	No	No	Yes	No	Yes. Observed in apoptotic HCT116 and U2OS cells. CASP3/CASP7-dependent
Q15084	PDIA6_HUMAN	Protein disulfide-isomerase A6 (EC 5.3.4.1) (Endoplasmic reticulum protein 5) (ER protein 5) (ERp5) (Protein disulfide isomerase P5) (Thioredoxin domain-containing protein 7)	PDIA6 ERP5 P5 TXNDC7	Yes	No	Yes	No	No	Yes. Observed in apoptotic HCT116 cells. CASP3/CASP7-dependent
Q15233	NONO_HUMAN	Non-POU domain-containing octamer-binding protein (NonO protein) (54 kDa nuclear RNA- and DNA-binding protein) (55 kDa nuclear protein) (DNA-binding p52/p100 complex, 52 kDa subunit) (NMT55) (p54(nrb)) (p54nrb)	NONO NRB54	Yes	No	No	Yes	No	Yes. Observed in apoptotic HCT116 and U2OS cells. CASP3/CASP7-dependent
Q15424	SAFB1_HUMAN	Scaffold attachment factor B1 (SAF-B) (SAF-B1) (HSP27 estrogen response element-TATA box-binding protein) (HSP27 ERE-TATA-binding protein)	SAFB HAP HET SAFB1	Yes	No	No	Yes	No	Yes. Observed in apoptotic HCT116 cells. CASP3/CASP7-dependent
Q16630	CPSF6_HUMAN	Cleavage and polyadenylation specificity factor subunit 6 (Cleavage and polyadenylation specificity factor 68 kDa subunit) (CPSF 68 kDa subunit) (Cleavage factor Im complex 68 kDa subunit) (CFIm68) (Pre-mRNA cleavage factor Im 68 kDa subunit) (Protein HPBRII-4/7)	CPSF6 CFIM68	Yes	No	No	No	No	Yes. Observed in apoptotic HCT116 cells. CASP3/CASP7-dependent
Q5T4S7	UBR4_HUMAN	E3 ubiquitin-protein ligase UBR4 (EC 2.3.2.27) (600 kDa retinoblastoma protein-associated factor) (N-recognin-4) (RING-type E3 ubiquitin transferase UBR4) (Retinoblastoma-associated factor of 600 kDa) (RBAF600) (p600) (Zinc finger UBR1-type protein 1)	UBR4 KIAA0462 KIAA1307 RBAF600 ZUBR1	Yes	No	No	No	No	Yes. Observed in apoptotic HCT116 and U2OS cells. CASP3/CASP7-dependent
Q68CZ2	TENS3_HUMAN	Tensin-3 (Tensin-like SH2 domain-containing protein 1) (Tumor endothelial marker 6)	TNS3 TEM6 TENS1 TPP	Yes	No	No	No	No	Yes. Observed in apoptotic HCT116 cells. CASP3/CASP7-dependent
Q709C8	VP13C_HUMAN	Vacuolar protein sorting-associated protein 13C	VPS13C KIAA1421	Yes	No	No	No	No	Yes. Observed in apoptotic HCT116 cells. CASP3/CASP7-dependent
Q7KZF4	SND1_HUMAN	Staphylococcal nuclease domain-containing protein 1 (EC 3.1.31.1) (100 kDa coactivator) (EBNA2 coactivator p100) (Tudor domain-containing protein 11) (p100 co-activator)	SND1 TDRD11	Yes	No	No	No	No	Yes. Observed in apoptotic HCT116 cells. CASP3/CASP7-dependent
Q7Z460	CLAP1_HUMAN	CLIP-associating protein 1 (Cytoplasmic linker-associated protein 1) (Multiple asters homolog 1) (Protein Orbit homolog 1) (hOrbit1)	CLASP1 KIAA0622 MAST1	Yes	No	No	No	No	Yes. Observed in apoptotic HCT116 cells. CASP3/CASP7-dependent
Q7Z6Z7	HUWE1_HUMAN	E3 ubiquitin-protein ligase HUWE1 (EC 2.3.2.26) (ARF-binding protein 1) (ARF-BP1) (HECT, UBA and WWE domain-containing protein 1) (HECT-type E3 ubiquitin transferase HUWE1) (Homologous to E6AP carboxyl terminus homologous protein 9) (HectH9) (Large structure of UREB1) (LASU1) (Mcl-1 ubiquitin ligase E3) (Mule) (Upstream regulatory element-binding protein 1) (URE-B1) (URE-binding protein 1)	HUWE1 KIAA0312 KIAA1578 UREB1 HSPC272	Yes	No	No	No	No	Yes. Observed in apoptotic HCT116 and U2OS cells. CASP3/CASP7-dependent
Q8IZP2	ST134_HUMAN	Putative protein FAM10A4 (Suppression of tumorigenicity 13 pseudogene 4)	ST13P4 FAM10A4	Yes	No	Yes	No	No	Yes. Observed in apoptotic HCT116 cells. CASP3/CASP7-dependent
Q8NC51	PAIRB_HUMAN	Plasminogen activator inhibitor 1 RNA-binding protein (PAI1 RNA-binding protein 1) (PAI-RBP1) (SERPINE1 mRNA-binding protein 1)	SERBP1 PAIRBP1 CGI-55	Yes	No	No	No	No	Yes. Observed in apoptotic HCT116 cells. CASP3/CASP7-dependent
Q8NFI4	F10A5_HUMAN	Putative protein FAM10A5 (Suppression of tumorigenicity 13 pseudogene 5)	ST13P5 FAM10A5	Yes	No	No	No	No	Yes. Observed in apoptotic HCT116 cells. CASP3/CASP7-dependent
Q8TAQ2	SMRC2_HUMAN	SWI/SNF complex subunit SMARCC2 (BRG1-associated factor 170) (BAF170) (SWI/SNF complex 170 kDa subunit) (SWI/SNF-related matrix-associated actin-dependent regulator of chromatin subfamily C member 2)	SMARCC2 BAF170	Yes	No	No	No	No	Yes. Observed in apoptotic HCT116 cells. CASP3/CASP7-dependent
Q8WUM4	PDC6I_HUMAN	Programmed cell death 6-interacting protein (PDCD6-interacting protein) (ALG-2-interacting protein 1) (ALG-2-interacting protein X) (Hp95)	PDCD6IP AIP1 ALIX KIAA1375	Yes	No	Yes	No	No	Yes. Observed in apoptotic HCT116 cells. CASP3/CASP7-dependent
Q8WX93	PALLD_HUMAN	Palladin (SIH002) (Sarcoma antigen NY-SAR-77)	PALLD KIAA0992 CGI-151	Yes	No	No	Yes	No	Yes. Observed in apoptotic HCT116 cells. CASP3/CASP7-dependent
Q8WXF1	PSPC1_HUMAN	Paraspeckle component 1 (Paraspeckle protein 1)	PSPC1 PSP1	Yes	No	No	No	No	Yes. Observed in apoptotic HCT116 cells. CASP3/CASP7-dependent
Q93034	CUL5_HUMAN	Cullin-5 (CUL-5) (Vasopressin-activated calcium-mobilizing receptor 1) (VACM-1)	CUL5 VACM1	Yes	No	No	No	No	Yes. Observed in apoptotic HCT116 and U2OS cells. CASP3/CASP7-dependent
Q96QR8	PURB_HUMAN	Transcriptional activator protein Pur-beta (Purine-rich element-binding protein B)	PURB	Yes	No	No	No	No	Yes. Observed in apoptotic HCT116 cells. CASP3/CASP7-dependent
Q99460	PSMD1_HUMAN	26S proteasome non-ATPase regulatory subunit 1 (26S proteasome regulatory subunit RPN2) (26S proteasome regulatory subunit S1) (26S proteasome subunit p112)	PSMD1	Yes	No	Yes	No	No	Yes. Observed in apoptotic HCT116 cells. CASP3/CASP7-dependent
Q99613	EIF3C_HUMAN	Eukaryotic translation initiation factor 3 subunit C (eIF3c) (Eukaryotic translation initiation factor 3 subunit 8) (eIF3 p110)	EIF3C EIF3S8	Yes	No	No	No	No	Yes. Observed in apoptotic HCT116 and U2OS cells. CASP3/CASP7-dependent
Q99832	TCPH_HUMAN	T-complex protein 1 subunit eta (TCP-1-eta) (CCT-eta) (HIV-1 Nef-interacting protein) [Cleaved into: T-complex protein 1 subunit eta, N-terminally processed]	CCT7 CCTH NIP7-1	Yes	Yes	No	Yes	No	Yes. Observed in apoptotic HCT116 cells. CASP3/CASP7-dependent
Q9C0C2	TB182_HUMAN	182 kDa tankyrase-1-binding protein	TNKS1BP1 KIAA1741 TAB182	Yes	No	No	No	Yes	Yes. Observed in apoptotic HCT116 cells. CASP3/CASP7-dependent.
Q9H307	PININ_HUMAN	Pinin (140 kDa nuclear and cell adhesion-related phosphoprotein) (Desmosome-associated protein) (Domain-rich serine protein) (DRS protein) (DRSP) (Melanoma metastasis clone A protein) (Nuclear protein SDK3) (SR-like protein)	PNN DRS MEMA	Yes	No	No	No	No	Yes. Observed in apoptotic HCT116 cells. CASP3/CASP7-dependent
Q9NR30	DDX21_HUMAN	Nucleolar RNA helicase 2 (EC 3.6.4.13) (DEAD box protein 21) (Gu-alpha) (Nucleolar RNA helicase Gu) (Nucleolar RNA helicase II) (RH II/Gu)	DDX21	Yes	No	Yes	Yes	Yes	Yes. Observed in apoptotic HCT116 cells. CASP3/CASP7-dependent
Q9NYF8	BCLF1_HUMAN	Bcl-2-associated transcription factor 1 (Btf) (BCLAF1 and THRAP3 family member 1)	BCLAF1 BTF KIAA0164	Yes	No	No	No	No	Yes. Observed in apoptotic HCT116 cells. CASP3/CASP7-dependent
Q9P2E9	RRBP1_HUMAN	Ribosome-binding protein 1 (180 kDa ribosome receptor homolog) (RRp) (ES/130-related protein) (Ribosome receptor protein)	RRBP1 KIAA1398	Yes	No	No	No	Yes	Yes. Observed in apoptotic HCT116 cells. CASP3/CASP7-dependent
Q9UKV3	ACINU_HUMAN	Apoptotic chromatin condensation inducer in the nucleus (Acinus)	ACIN1 ACINUS KIAA0670	Yes	No	No	No	No	Yes. Observed in apoptotic HCT116 and U2OS cells. CASP3/CASP7-dependent
Q9ULT8	HECD1_HUMAN	E3 ubiquitin-protein ligase HECTD1 (EC 2.3.2.26) (E3 ligase for inhibin receptor) (EULIR) (HECT domain-containing protein 1) (HECT-type E3 ubiquitin transferase HECTD1)	HECTD1 KIAA1131	Yes	No	Yes	Yes	No	Yes. Observed in apoptotic HCT116 cells. CASP3/CASP7-dependent
Q9UQ35	SRRM2_HUMAN	Serine/arginine repetitive matrix protein 2 (300 kDa nuclear matrix antigen) (Serine/arginine-rich splicing factor-related nuclear matrix protein of 300 kDa) (SR-related nuclear matrix protein of 300 kDa) (Ser/Arg-related nuclear matrix protein of 300 kDa) (Splicing coactivator subunit SRm300) (Tax-responsive enhancer element-binding protein 803) (TaxREB803)	SRRM2 KIAA0324 SRL300 SRM300 HSPC075	Yes	No	No	No	Yes	Yes. Observed in apoptotic HCT116 and U2OS cells. CASP3/CASP7-dependent
P49368	TCPG_HUMAN	T-complex protein 1 subunit gamma (TCP-1-gamma) (CCT-gamma) (hTRiC5)	CCT3 CCTG TRIC5	Yes	No	No	No	No	Yes. Observed in apoptotic HCT116 cells. CASP3/CASP7-dependent
A0A0B4J2E5	A0A0B4J2E5_HUMAN	Uncharacterized protein	LOC102724159	No	No	Yes	No	No	No
A5A3E0	POTEF_HUMAN	POTE ankyrin domain family member F (ANKRD26-like family C member 1B) (Chimeric POTE-actin protein)	POTEF A26C1B	No	No	No	Yes	No	Ubiquitination in apoptosis in HCT116. Dependent on Casp3/8
A6NMY6	AXA2L_HUMAN	Putative annexin A2-like protein (Annexin A2 pseudogene 2) (Lipocortin II pseudogene)	ANXA2P2 ANX2L2 ANX2P2 LPC2B	No	Yes	No	No	No	No
B2RXH8	HNRC2_HUMAN	Heterogeneous nuclear ribonucleoprotein C-like 2 (hnRNP C-like-2)	HNRNPCL2 HNRNPCP5	No	No	No	Yes	No	No
B7ZW38	HNRC3_HUMAN	Heterogeneous nuclear ribonucleoprotein C-like 3	HNRNPCL3	No	No	No	Yes	No	No
F5H423	F5H423_HUMAN	Uncharacterized protein		No	No	Yes	No	No	No
O00429	DNM1L_HUMAN	Dynamin-1-like protein (EC 3.6.5.5) (Dnm1p/Vps1p-like protein) (DVLP) (Dynamin family member proline-rich carboxyl-terminal domain less) (Dymple) (Dynamin-like protein) (Dynamin-like protein 4) (Dynamin-like protein IV) (HdynIV) (Dynamin-related protein 1)	DNM1L DLP1 DRP1	No	No	No	Yes	No	No
O00592	PODXL_HUMAN	Podocalyxin (GCTM-2 antigen) (Gp200) (Podocalyxin-like protein 1) (PC) (PCLP-1)	PODXL PCLP PCLP1	No	No	No	No	Yes	Yes. Observed in apoptotic U2OS cells.
O14980	XPO1_HUMAN	Exportin-1 (Exp1) (Chromosome region maintenance 1 protein homolog)	XPO1 CRM1	No	No	No	Yes	Yes	No
O15427	MOT4_HUMAN	Monocarboxylate transporter 4 (MCT 4) (Solute carrier family 16 member 3)	SLC16A3 MCT4	No	No	Yes	No	No	No
O43175	SERA_HUMAN	D-3-phosphoglycerate dehydrogenase (3-PGDH) (EC 1.1.1.95) (2-oxoglutarate reductase) (EC 1.1.1.399) (Malate dehydrogenase) (EC 1.1.1.37)	PHGDH PGDH3	No	No	No	Yes	No	No
O43390	HNRPR_HUMAN	Heterogeneous nuclear ribonucleoprotein R (hnRNP R)	HNRNPR HNRPR	No	No	Yes	No	No	No
O43707	ACTN4_HUMAN	Alpha-actinin-4 (Non-muscle alpha-actinin 4)	ACTN4	No	Yes	No	No	No	Yes. Observed in apoptotic HCT116 and U2OS cells. CASP3/CASP7-dependent
O60812	HNRC1_HUMAN	Heterogeneous nuclear ribonucleoprotein C-like 1 (hnRNP C-like-1) (hnRNP core protein C-like 1)	HNRNPCL1 HNRPCL1	No	No	No	Yes	No	No
O75165	DJC13_HUMAN	DnaJ homolog subfamily C member 13 (Required for receptor-mediated endocytosis 8) (RME-8)	DNAJC13 KIAA0678 RME8	No	No	Yes	No	No	No
O75369	FLNB_HUMAN	Filamin-B (FLN-B) (ABP-278) (ABP-280 homolog) (Actin-binding-like protein) (Beta-filamin) (Filamin homolog 1) (Fh1) (Filamin-3) (Thyroid autoantigen) (Truncated actin-binding protein) (Truncated ABP)	FLNB FLN1L FLN3 TABP TAP	No	No	No	Yes	No	No
O75390	CISY_HUMAN	Citrate synthase, mitochondrial (EC 2.3.3.1) (Citrate (Si)-synthase)	CS	No	No	No	Yes	No	No
O75643	U520_HUMAN	U5 small nuclear ribonucleoprotein 200 kDa helicase (EC 3.6.4.13) (Activating signal cointegrator 1 complex subunit 3-like 1) (BRR2 homolog) (U5 snRNP-specific 200 kDa protein) (U5-200KD)	SNRNP200 ASCC3L1 HELIC2 KIAA0788	No	Yes	No	No	No	Yes. Observed in apoptotic HCT116 and U2OS cells. CASP3/CASP7-independent
O94915	FRYL_HUMAN	Protein furry homolog-like (ALL1-fused gene from chromosome 4p12 protein)	FRYL AF4P12 KIAA0826	No	No	No	Yes	No	No
O94925	GLSK_HUMAN	Glutaminase kidney isoform, mitochondrial (GLS) (EC 3.5.1.2) (K-glutaminase) (L-glutamine amidohydrolase) [Cleaved into: Glutaminase kidney isoform, mitochondrial 68 kDa chain; Glutaminase kidney isoform, mitochondrial 65 kDa chain]	GLS GLS1 KIAA0838	No	No	Yes	No	No	No
O95218	ZRAB2_HUMAN	Zinc finger Ran-binding domain-containing protein 2 (Zinc finger protein 265) (Zinc finger, splicing)	ZRANB2 ZIS ZNF265	No	No	No	Yes	No	No
P00338	LDHA_HUMAN	L-lactate dehydrogenase A chain (LDH-A) (EC 1.1.1.27) (Cell proliferation-inducing gene 19 protein) (LDH muscle subunit) (LDH-M) (Renal carcinoma antigen NY-REN-59)	LDHA PIG19	No	Yes	No	No	No	No
P00441	SODC_HUMAN	Superoxide dismutase [Cu-Zn] (EC 1.15.1.1) (Superoxide dismutase 1) (hSod1)	SOD1	No	No	No	Yes	No	No
P00558	PGK1_HUMAN	Phosphoglycerate kinase 1 (EC 2.7.2.3) (Cell migration-inducing gene 10 protein) (Primer recognition protein 2) (PRP 2)	PGK1 PGKA MIG10 OK/SW-cl.110	No	Yes	No	No	No	Yes. Observed in apoptotic HCT116 and U2OS cells. CASP3/CASP7-independent
P04040	CATA_HUMAN	Catalase (EC 1.11.1.6)	CAT	No	Yes	No	No	No	Yes. Observed in apoptotic HCT116 and U2OS cells. CASP3/CASP7-independent
P04075	ALDOA_HUMAN	Fructose-bisphosphate aldolase A (EC 4.1.2.13) (Lung cancer antigen NY-LU-1) (Muscle-type aldolase)	ALDOA ALDA	No	Yes	No	No	No	No
P04406	G3P_HUMAN	Glyceraldehyde-3-phosphate dehydrogenase (GAPDH) (EC 1.2.1.12) (Peptidyl-cysteine S-nitrosylase GAPDH) (EC 2.6.99.-)	GAPDH GAPD CDABP0047 OK/SW-cl.12	No	Yes	No	No	No	No
P04792	HSPB1_HUMAN	Heat shock protein beta-1 (HspB1) (28 kDa heat shock protein) (Estrogen-regulated 24 kDa protein) (Heat shock 27 kDa protein) (HSP 27) (Stress-responsive protein 27) (SRP27)	HSPB1 HSP27 HSP28	No	Yes	No	No	No	Yes. Observed in apoptotic HCT116 and U2OS cells. CASP3/CASP7-independent
P04843	RPN1_HUMAN	Dolichyl-diphosphooligosaccharide--protein glycosyltransferase subunit 1 (Dolichyl-diphosphooligosaccharide--protein glycosyltransferase 67 kDa subunit) (Ribophorin I) (RPN-I) (Ribophorin-1)	RPN1	No	No	Yes	No	No	No
P05023	AT1A1_HUMAN	Sodium/potassium-transporting ATPase subunit alpha-1 (Na(+)/K(+) ATPase alpha-1 subunit) (EC 7.2.2.13) (Sodium pump subunit alpha-1)	ATP1A1	No	No	Yes	No	No	No
P05141	ADT2_HUMAN	ADP/ATP translocase 2 (ADP,ATP carrier protein 2) (ADP,ATP carrier protein, fibroblast isoform) (Adenine nucleotide translocator 2) (ANT 2) (Solute carrier family 25 member 5) [Cleaved into: ADP/ATP translocase 2, N-terminally processed]	SLC25A5 ANT2	No	Yes	No	No	No	No
P05388	RLA0_HUMAN	60S acidic ribosomal protein P0 (60S ribosomal protein L10E) (Large ribosomal subunit protein uL10)	RPLP0	No	No	No	Yes	No	No
P05783	K1C18_HUMAN	Keratin, type I cytoskeletal 18 (Cell proliferation-inducing gene 46 protein) (Cytokeratin-18) (CK-18) (Keratin-18) (K18)	KRT18 CYK18 PIG46	No	Yes	No	No	No	No
P06733	ENOA_HUMAN	Alpha-enolase (EC 4.2.1.11) (2-phospho-D-glycerate hydro-lyase) (C-myc promoter-binding protein) (Enolase 1) (MBP-1) (MPB-1) (Non-neural enolase) (NNE) (Phosphopyruvate hydratase) (Plasminogen-binding protein)	ENO1 ENO1L1 MBPB1 MPB1	No	Yes	No	No	No	No
P06737	PYGL_HUMAN	Glycogen phosphorylase, liver form (EC 2.4.1.1)	PYGL	No	No	No	Yes	No	No
P06748	NPM_HUMAN	Nucleophosmin (NPM) (Nucleolar phosphoprotein B23) (Nucleolar protein NO38) (Numatrin)	NPM1 NPM	No	Yes	No	No	No	No
P06899	H2B1J_HUMAN	Histone H2B type 1-J (Histone H2B.1) (Histone H2B.r) (H2B/r)	H2BC11 H2BFR HIST1H2BJ	No	No	Yes	No	No	No
P07195	LDHB_HUMAN	L-lactate dehydrogenase B chain (LDH-B) (EC 1.1.1.27) (LDH heart subunit) (LDH-H) (Renal carcinoma antigen NY-REN-46)	LDHB	No	Yes	No	No	No	Yes. Observed in apoptotic HCT116 and U2OS cells. Dependent on Casp3/8
P07237	PDIA1_HUMAN	Protein disulfide-isomerase (PDI) (EC 5.3.4.1) (Cellular thyroid hormone-binding protein) (Prolyl 4-hydroxylase subunit beta) (p55)	P4HB ERBA2L PDI PDIA1 PO4DB	No	No	No	Yes	No	Ubiquitination in apoptosis in HCT116. CASP3/CASP7-dependent
P07355	ANXA2_HUMAN	Annexin A2 (Annexin II) (Annexin-2) (Calpactin I heavy chain) (Calpactin-1 heavy chain) (Chromobindin-8) (Lipocortin II) (Placental anticoagulant protein IV) (PAP-IV) (Protein I) (p36)	ANXA2 ANX2 ANX2L4 CAL1H LPC2D	No	Yes	No	No	No	Yes. Observed in apoptotic HCT116 and U2OS cells. CASP3/CASP7-dependent
P07437	TBB5_HUMAN	Tubulin beta chain (Tubulin beta-5 chain)	TUBB TUBB5 OK/SW-cl.56	No	Yes	No	No	No	Yes. Observed in apoptotic HCT116 and U2OS cells. CASP3/CASP7-dependent
P07737	PROF1_HUMAN	Profilin-1 (Epididymis tissue protein Li 184a) (Profilin I)	PFN1	No	No	Yes	No	No	No
P07858	CATB_HUMAN	Cathepsin B (EC 3.4.22.1) (APP secretase) (APPS) (Cathepsin B1) [Cleaved into: Cathepsin B light chain; Cathepsin B heavy chain]	CTSB CPSB	No	No	No	Yes	No	No
P07900	HS90A_HUMAN	Heat shock protein HSP 90-alpha (Heat shock 86 kDa) (HSP 86) (HSP86) (Lipopolysaccharide-associated protein 2) (LAP-2) (LPS-associated protein 2) (Renal carcinoma antigen NY-REN-38)	HSP90AA1 HSP90A HSPC1 HSPCA	No	Yes	No	No	No	Yes. Observed in apoptotic HCT116 and U2OS cells. CASP3/CASP7-dependent
P08238	HS90B_HUMAN	Heat shock protein HSP 90-beta (HSP 90) (Heat shock 84 kDa) (HSP 84) (HSP84)	HSP90AB1 HSP90B HSPC2 HSPCB	No	Yes	No	No	No	Yes. Observed in apoptotic HCT116 and U2OS cells. CASP3/CASP7-independent
P08574	CY1_HUMAN	Cytochrome c1, heme protein, mitochondrial (EC 7.1.1.8) (Complex III subunit 4) (Complex III subunit IV) (Cytochrome b-c1 complex subunit 4) (Ubiquinol-cytochrome-c reductase complex cytochrome c1 subunit) (Cytochrome c-1)	CYC1	No	No	No	Yes	No	No
P08621	RU17_HUMAN	U1 small nuclear ribonucleoprotein 70 kDa (U1 snRNP 70 kDa) (U1-70K) (snRNP70)	SNRNP70 RNPU1Z RPU1 SNRP70 U1AP1	No	No	Yes	No	No	No
P08670	VIME_HUMAN	Vimentin	VIM	No	Yes	No	No	No	Yes. Observed in apoptotic HCT116 and U2OS cells. CASP3/CASP7-independent
P08758	ANXA5_HUMAN	Annexin A5 (Anchorin CII) (Annexin V) (Annexin-5) (Calphobindin I) (CBP-I) (Endonexin II) (Lipocortin V) (Placental anticoagulant protein 4) (PP4) (Placental anticoagulant protein I) (PAP-I) (Thromboplastin inhibitor) (Vascular anticoagulant-alpha) (VAC-alpha)	ANXA5 ANX5 ENX2 PP4	No	No	Yes	Yes	No	No
P08865	RSSA_HUMAN	40S ribosomal protein SA (37 kDa laminin receptor precursor) (37LRP) (37/67 kDa laminin receptor) (LRP/LR) (67 kDa laminin receptor) (67LR) (Colon carcinoma laminin-binding protein) (Laminin receptor 1) (LamR) (Laminin-binding protein precursor p40) (LBP/p40) (Multidrug resistance-associated protein MGr1-Ag) (NEM/1CHD4) (Small ribosomal subunit protein uS2)	RPSA LAMBR LAMR1	No	No	No	Yes	No	Ubiquitination in apoptosis in HCT116. CASP3/CASP7-dependent
P09012	SNRPA_HUMAN	U1 small nuclear ribonucleoprotein A (U1 snRNP A) (U1-A) (U1A)	SNRPA	No	No	No	Yes	No	No
P09651	ROA1_HUMAN	Heterogeneous nuclear ribonucleoprotein A1 (hnRNP A1) (Helix-destabilizing protein) (Single-strand RNA-binding protein) (hnRNP core protein A1) [Cleaved into: Heterogeneous nuclear ribonucleoprotein A1, N-terminally processed]	HNRNPA1 HNRPA1	No	No	Yes	Yes	No	No
P0C0S8	H2A1_HUMAN	Histone H2A type 1 (H2A.1) (Histone H2A/ptl)	H2AC11 H2AFP HIST1H2AG; H2AC13 H2AFC HIST1H2AI; H2AC15 H2AFD HIST1H2AK; H2AC16 H2AFI HIST1H2AL; H2AC17 H2AFN HIST1H2AM	No	No	Yes	No	No	No
P0DME0	SETLP_HUMAN	Protein SETSIP (SET pseudogene protein 18) (SET similar protein) (Similar to SET translocation protein)	SETSIP SETP18	No	No	Yes	Yes	No	No
P0DMR1	HNRC4_HUMAN	Heterogeneous nuclear ribonucleoprotein C-like 4	HNRNPCL4	No	No	No	Yes	No	No
P0DMV8	HS71A_HUMAN	Heat shock 70 kDa protein 1A (Heat shock 70 kDa protein 1) (HSP70-1) (HSP70.1)	HSPA1A HSP72 HSPA1 HSX70	No	Yes	No	No	No	Yes. Observed in apoptotic HCT116 cells. CASP3/CASP7-dependent
P0DMV9	HS71B_HUMAN	Heat shock 70 kDa protein 1B (Heat shock 70 kDa protein 2) (HSP70-2) (HSP70.2)	HSPA1B HSP72	No	Yes	No	No	No	Yes. Observed in apoptotic HCT116 cells. CASP3/CASP7-dependent
P10809	CH60_HUMAN	60 kDa heat shock protein, mitochondrial (EC 5.6.1.7) (60 kDa chaperonin) (Chaperonin 60) (CPN60) (Heat shock protein 60) (HSP-60) (Hsp60) (HuCHA60) (Mitochondrial matrix protein P1) (P60 lymphocyte protein)	HSPD1 HSP60	No	Yes	No	No	No	Yes. Observed in apoptotic HCT116 and U2OS cells. CASP3/CASP7-dependent
P11142	HSP7C_HUMAN	Heat shock cognate 71 kDa protein (Heat shock 70 kDa protein 8) (Lipopolysaccharide-associated protein 1) (LAP-1) (LPS-associated protein 1)	HSPA8 HSC70 HSP73 HSPA10	No	Yes	No	No	No	No
P11166	GTR1_HUMAN	Solute carrier family 2, facilitated glucose transporter member 1 (Glucose transporter type 1, erythrocyte/brain) (GLUT-1) (HepG2 glucose transporter)	SLC2A1 GLUT1	No	No	Yes	No	No	No
P11169	GTR3_HUMAN	Solute carrier family 2, facilitated glucose transporter member 3 (Glucose transporter type 3, brain) (GLUT-3)	SLC2A3 GLUT3	No	No	Yes	No	No	No
P11586	C1TC_HUMAN	C-1-tetrahydrofolate synthase, cytoplasmic (C1-THF synthase) [Cleaved into: C-1-tetrahydrofolate synthase, cytoplasmic, N-terminally processed] [Includes: Methylenetetrahydrofolate dehydrogenase (EC 1.5.1.5); Methenyltetrahydrofolate cyclohydrolase (EC 3.5.4.9); Formyltetrahydrofolate synthetase (EC 6.3.4.3)]	MTHFD1 MTHFC MTHFD	No	Yes	No	No	No	Yes. Observed in apoptotic HCT116 and U2OS cells. CASP3/CASP7-independent
P12004	PCNA_HUMAN	Proliferating cell nuclear antigen (PCNA) (Cyclin)	PCNA	No	No	No	Yes	No	Ubiquitination in apoptosis in HCT116. Dependent on Casp3/8
P12814	ACTN1_HUMAN	Alpha-actinin-1 (Alpha-actinin cytoskeletal isoform) (F-actin cross-linking protein) (Non-muscle alpha-actinin-1)	ACTN1	No	No	Yes	Yes	No	No
P13796	PLSL_HUMAN	Plastin-2 (L-plastin) (LC64P) (Lymphocyte cytosolic protein 1) (LCP-1)	LCP1 PLS2	No	No	No	Yes	No	No
P13987	CD59_HUMAN	CD59 glycoprotein (1F5 antigen) (20 kDa homologous restriction factor) (HRF-20) (HRF20) (MAC-inhibitory protein) (MAC-IP) (MEM43 antigen) (Membrane attack complex inhibition factor) (MACIF) (Membrane inhibitor of reactive lysis) (MIRL) (Protectin) (CD antigen CD59)	CD59 MIC11 MIN1 MIN2 MIN3 MSK21	No	No	No	Yes	No	No
P14550	AK1A1_HUMAN	Aldo-keto reductase family 1 member A1 (EC 1.1.1.2) (EC 1.1.1.372) (EC 1.1.1.54) (Alcohol dehydrogenase [NADP(+)]) (Aldehyde reductase) (Glucuronate reductase) (EC 1.1.1.19) (Glucuronolactone reductase) (EC 1.1.1.20)	AKR1A1 ALDR1 ALR	No	No	No	Yes	No	No
P14618	KPYM_HUMAN	Pyruvate kinase PKM (EC 2.7.1.40) (Cytosolic thyroid hormone-binding protein) (CTHBP) (Opa-interacting protein 3) (OIP-3) (Pyruvate kinase 2/3) (Pyruvate kinase muscle isozyme) (Thyroid hormone-binding protein 1) (THBP1) (Tumor M2-PK) (p58)	PKM OIP3 PK2 PK3 PKM2	No	Yes	No	No	No	Yes. Observed in apoptotic HCT116 and U2OS cells. CASP3/CASP7-dependent
P14625	ENPL_HUMAN	Endoplasmin (94 kDa glucose-regulated protein) (GRP-94) (Heat shock protein 90 kDa beta member 1) (Tumor rejection antigen 1) (gp96 homolog)	HSP90B1 GRP94 TRA1	No	No	Yes	Yes	No	No
P15531	NDKA_HUMAN	Nucleoside diphosphate kinase A (NDK A) (NDP kinase A) (EC 2.7.4.6) (Granzyme A-activated DNase) (GAAD) (Metastasis inhibition factor nm23) (NM23-H1) (Tumor metastatic process-associated protein)	NME1 NDPKA NM23	No	No	Yes	Yes	No	No
P15586	GNS_HUMAN	N-acetylglucosamine-6-sulfatase (EC 3.1.6.14) (Glucosamine-6-sulfatase) (G6S)	GNS	No	No	No	No	Yes	Yes. Observed in apoptotic U2OS cells.
P15880	RS2_HUMAN	40S ribosomal protein S2 (40S ribosomal protein S4) (Protein LLRep3) (Small ribosomal subunit protein uS5)	RPS2 RPS4	No	No	Yes	No	No	No
P16070	CD44_HUMAN	CD44 antigen (CDw44) (Epican) (Extracellular matrix receptor III) (ECMR-III) (GP90 lymphocyte homing/adhesion receptor) (HUTCH-I) (Heparan sulfate proteoglycan) (Hermes antigen) (Hyaluronate receptor) (Phagocytic glycoprotein 1) (PGP-1) (Phagocytic glycoprotein I) (PGP-I) (CD antigen CD44)	CD44 LHR MDU2 MDU3 MIC4	No	No	No	Yes	No	Tagging Yes. Observed in apoptotic HCT116 and U2OS cells. CASP3/CASP7-dependent
P16615	AT2A2_HUMAN	Sarcoplasmic/endoplasmic reticulum calcium ATPase 2 (SERCA2) (SR Ca(2+)-ATPase 2) (EC 7.2.2.10) (Calcium pump 2) (Calcium-transporting ATPase sarcoplasmic reticulum type, slow twitch skeletal muscle isoform) (Endoplasmic reticulum class 1/2 Ca(2+) ATPase)	ATP2A2 ATP2B	No	No	Yes	Discrete	Yes	Yes. Observed in apoptotic HCT116 cells. CASP3/CASP7-independent
P17655	CAN2_HUMAN	Calpain-2 catalytic subunit (EC 3.4.22.53) (Calcium-activated neutral proteinase 2) (CANP 2) (Calpain M-type) (Calpain large polypeptide L2) (Calpain-2 large subunit) (Millimolar-calpain) (M-calpain)	CAPN2 CANPL2	No	No	No	Yes	No	No
P17661	DESM_HUMAN	Desmin	DES	No	Yes	No	No	No	Yes. Observed in apoptotic HCT116 cells. CASP3/CASP7-independent
P17812	PYRG1_HUMAN	CTP synthase 1 (EC 6.3.4.2) (CTP synthetase 1) (UTP--ammonia ligase 1)	CTPS1 CTPS	No	No	Yes	Yes	No	No
P17844	DDX5_HUMAN	Probable ATP-dependent RNA helicase DDX5 (EC 3.6.4.13) (DEAD box protein 5) (RNA helicase p68)	DDX5 G17P1 HELR HLR1	No	No	No	Yes	No	No
P17987	TCPA_HUMAN	T-complex protein 1 subunit alpha (TCP-1-alpha) (CCT-alpha)	TCP1 CCT1 CCTA	No	No	Yes	No	No	No
P18124	RL7_HUMAN	60S ribosomal protein L7 (Large ribosomal subunit protein uL30)	RPL7	No	No	Yes	No	No	No
P18583	SON_HUMAN	Protein SON (Bax antagonist selected in saccharomyces 1) (BASS1) (Negative regulatory element-binding protein) (NRE-binding protein) (Protein DBP-5) (SON3)	SON C21orf50 DBP5 KIAA1019 NREBP HSPC310 HSPC312	No	No	Yes	Yes	No	No
P18669	PGAM1_HUMAN	Phosphoglycerate mutase 1 (EC 5.4.2.11) (EC 5.4.2.4) (BPG-dependent PGAM 1) (Phosphoglycerate mutase isozyme B) (PGAM-B)	PGAM1 PGAMA CDABP0006	No	No	Yes	Yes	No	No
P18858	DNLI1_HUMAN	DNA ligase 1 (EC 6.5.1.1) (DNA ligase I) (Polydeoxyribonucleotide synthase [ATP] 1)	LIG1	No	No	No	Yes	No	No
P19338	NUCL_HUMAN	Nucleolin (Protein C23)	NCL	No	Yes	No	No	No	No
P19367	HXK1_HUMAN	Hexokinase-1 (EC 2.7.1.1) (Brain form hexokinase) (Hexokinase type I) (HK I) (Hexokinase-A)	HK1	No	No	Yes	Yes	No	No
P20645	MPRD_HUMAN	Cation-dependent mannose-6-phosphate receptor (CD Man-6-P receptor) (CD-MPR) (46 kDa mannose 6-phosphate receptor) (MPR 46)	M6PR MPR46 MPRD	No	No	No	No	Yes	Yes. Observed in apoptotic U2OS cells.
P20700	LMNB1_HUMAN	Lamin-B1	LMNB1 LMN2 LMNB	No	No	Yes	Yes	No	No
P21127	CD11B_HUMAN	Cyclin-dependent kinase 11B (EC 2.7.11.22) (Cell division cycle 2-like protein kinase 1) (CLK-1) (Cell division protein kinase 11B) (Galactosyltransferase-associated protein kinase p58/GTA) (PITSLRE serine/threonine-protein kinase CDC2L1) (p58 CLK-1)	CDK11B CDC2L1 CDK11 PITSLREA PK58	No	No	No	No	Yes	Yes. Observed in apoptotic HCT116 cells. CASP3/CASP7-independent
P21291	CSRP1_HUMAN	Cysteine and glycine-rich protein 1 (Cysteine-rich protein 1) (CRP) (CRP1) (Epididymis luminal protein 141) (HEL-141)	CSRP1 CSRP CYRP	No	No	No	Yes	No	No
P21333	FLNA_HUMAN	Filamin-A (FLN-A) (Actin-binding protein 280) (ABP-280) (Alpha-filamin) (Endothelial actin-binding protein) (Filamin-1) (Non-muscle filamin)	FLNA FLN FLN1	No	Yes	No	No	No	Yes. Observed in apoptotic HCT116 and U2OS cells. CASP3/CASP7-dependent
P21926	CD9_HUMAN	CD9 antigen (5H9 antigen) (Cell growth-inhibiting gene 2 protein) (Leukocyte antigen MIC3) (Motility-related protein) (MRP-1) (Tetraspanin-29) (Tspan-29) (p24) (CD antigen CD9)	CD9 MIC3 TSPAN29 GIG2	No	Yes	No	No	No	No
P21980	TGM2_HUMAN	Protein-glutamine gamma-glutamyltransferase 2 (EC 2.3.2.13) (Tissue transglutaminase) (Transglutaminase C) (TG(C)) (TGC) (TGase C) (Transglutaminase H) (TGase H) (Transglutaminase-2) (TGase-2)	TGM2	No	No	No	Yes	No	No
P22314	UBA1_HUMAN	Ubiquitin-like modifier-activating enzyme 1 (EC 6.2.1.45) (Protein A1S9) (Ubiquitin-activating enzyme E1)	UBA1 A1S9T UBE1	No	Yes	No	No	No	Yes. Observed in apoptotic HCT116 cells. CASP3/CASP7-dependent
P22626	ROA2_HUMAN	Heterogeneous nuclear ribonucleoproteins A2/B1 (hnRNP A2/B1)	HNRNPA2B1 HNRPA2B1	No	No	No	Yes	Yes	No
P23229	ITA6_HUMAN	Integrin alpha-6 (CD49 antigen-like family member F) (VLA-6) (CD antigen CD49f) [Cleaved into: Integrin alpha-6 heavy chain; Integrin alpha-6 light chain; Processed integrin alpha-6 (Alpha6p)]	ITGA6	No	No	No	No	No	Yes. Observed in apoptotic HCT116 cells. CASP3/CASP7-independent
P23396	RS3_HUMAN	40S ribosomal protein S3 (EC 4.2.99.18) (Small ribosomal subunit protein uS3)	RPS3 OK/SW-cl.26	No	Yes	No	No	No	Yes. Observed in apoptotic HCT116 cells. CASP3/CASP7-dependent
P23528	COF1_HUMAN	Cofilin-1 (18 kDa phosphoprotein) (p18) (Cofilin, non-muscle isoform)	CFL1 CFL	No	Yes	No	No	No	Yes. Observed in apoptotic HCT116 cells. CASP3/CASP7-dependent
P25705	ATPA_HUMAN	ATP synthase subunit alpha, mitochondrial (ATP synthase F1 subunit alpha)	ATP5F1A ATP5A ATP5A1 ATP5AL2 ATPM	No	Yes	No	No	No	Yes. Observed in apoptotic HCT116 cells. CASP3/CASP7-dependent
P26006	ITA3_HUMAN	Integrin alpha-3 (CD49 antigen-like family member C) (FRP-2) (Galactoprotein B3) (GAPB3) (VLA-3 subunit alpha) (CD antigen CD49c) [Cleaved into: Integrin alpha-3 heavy chain; Integrin alpha-3 light chain]	ITGA3 MSK18	No	No	No	No	No	Yes. Observed in apoptotic HCT116 cells. CASP3/CASP7-independent
P26038	MOES_HUMAN	Moesin (Membrane-organizing extension spike protein)	MSN	No	Yes	No	No	No	Yes. Observed in apoptotic HCT116 and U2OS cells. CASP3/CASP7-dependent
P26358	DNMT1_HUMAN	DNA (cytosine-5)-methyltransferase 1 (Dnmt1) (EC 2.1.1.37) (CXXC-type zinc finger protein 9) (DNA methyltransferase HsaI) (DNA MTase HsaI) (M.HsaI) (MCMT)	DNMT1 AIM CXXC9 DNMT	No	No	No	Yes	No	No
P26641	EF1G_HUMAN	Elongation factor 1-gamma (EF-1-gamma) (eEF-1B gamma)	EEF1G EF1G PRO1608	No	Yes	No	No	No	Yes. Observed in apoptotic HCT116 cells. CASP3/CASP7-dependent
P27708	PYR1_HUMAN	CAD protein [Includes: Glutamine-dependent carbamoyl-phosphate synthase (EC 6.3.5.5); Aspartate carbamoyltransferase (EC 2.1.3.2); Dihydroorotase (EC 3.5.2.3)]	CAD	No	Yes	No	No	Yes	No
P27816	MAP4_HUMAN	Microtubule-associated protein 4 (MAP-4)	MAP4	No	No	No	Yes	No	Yes. Observed in apoptotic HCT116 cells. CASP3/CASP7-independent
P30044	PRDX5_HUMAN	Peroxiredoxin-5, mitochondrial (EC 1.11.1.15) (Alu corepressor 1) (Antioxidant enzyme B166) (AOEB166) (Liver tissue 2D-page spot 71B) (PLP) (Peroxiredoxin V) (Prx-V) (Peroxisomal antioxidant enzyme) (TPx type VI) (Thioredoxin peroxidase PMP20)	PRDX5 ACR1 SBBI10	No	No	Yes	No	No	No
P30086	PEBP1_HUMAN	Phosphatidylethanolamine-binding protein 1 (PEBP-1) (HCNPpp) (Neuropolypeptide h3) (Prostatic-binding protein) (Raf kinase inhibitor protein) (RKIP) [Cleaved into: Hippocampal cholinergic neurostimulating peptide (HCNP)]	PEBP1 PBP PEBP	No	No	No	Yes	No	Ubiquitination in apoptosis in HCT116. CASP3/CASP7-dependent
P30101	PDIA3_HUMAN	Protein disulfide-isomerase A3 (EC 5.3.4.1) (58 kDa glucose-regulated protein) (58 kDa microsomal protein) (p58) (Disulfide isomerase ER-60) (Endoplasmic reticulum resident protein 57) (ER protein 57) (ERp57) (Endoplasmic reticulum resident protein 60) (ER protein 60) (ERp60)	PDIA3 ERP57 ERP60 GRP58	No	No	Yes	Yes	No	No
P30153	2AAA_HUMAN	Serine/threonine-protein phosphatase 2A 65 kDa regulatory subunit A alpha isoform (Medium tumor antigen-associated 61 kDa protein) (PP2A subunit A isoform PR65-alpha) (PP2A subunit A isoform R1-alpha)	PPP2R1A	No	No	No	Yes	No	No
P31943	HNRH1_HUMAN	Heterogeneous nuclear ribonucleoprotein H (hnRNP H) [Cleaved into: Heterogeneous nuclear ribonucleoprotein H, N-terminally processed]	HNRNPH1 HNRPH HNRPH1	No	No	No	Yes	No	Yes. Observed in apoptotic HCT116 cells. CASP3/CASP7-independent
P31947	1433S_HUMAN	14-3-3 protein sigma (Epithelial cell marker protein 1) (Stratifin)	SFN HME1	No	No	Yes	Yes	No	No
P32119	PRDX2_HUMAN	Peroxiredoxin-2 (EC 1.11.1.15) (Natural killer cell-enhancing factor B) (NKEF-B) (PRP) (Thiol-specific antioxidant protein) (TSA) (Thioredoxin peroxidase 1) (Thioredoxin-dependent peroxide reductase 1)	PRDX2 NKEFB TDPX1	No	No	Yes	No	No	No
P33778	H2B1B_HUMAN	Histone H2B type 1-B (Histone H2B.1) (Histone H2B.f) (H2B/f)	HIST1H2BB H2BFF	No	No	Yes	No	No	No
P33993	MCM7_HUMAN	DNA replication licensing factor MCM7 (EC 3.6.4.12) (CDC47 homolog) (P1.1-MCM3)	MCM7 CDC47 MCM2	No	No	Yes	No	No	No
P34932	HSP74_HUMAN	Heat shock 70 kDa protein 4 (HSP70RY) (Heat shock 70-related protein APG-2)	HSPA4 APG2	No	Yes	Yes	Yes	No	No
P35579	MYH9_HUMAN	Myosin-9 (Cellular myosin heavy chain, type A) (Myosin heavy chain 9) (Myosin heavy chain, non-muscle IIa) (Non-muscle myosin heavy chain A) (NMMHC-A) (Non-muscle myosin heavy chain IIa) (NMMHC II-a) (NMMHC-IIA)	MYH9	No	Yes	No	No	No	Yes. Observed in apoptotic HCT116 cells. CASP3/CASP7-dependent
P35580	MYH10_HUMAN	Myosin-10 (Cellular myosin heavy chain, type B) (Myosin heavy chain 10) (Myosin heavy chain, non-muscle IIb) (Non-muscle myosin heavy chain B) (NMMHC-B) (Non-muscle myosin heavy chain IIb) (NMMHC II-b) (NMMHC-IIB)	MYH10	No	No	No	Yes	No	No
P35637	FUS_HUMAN	RNA-binding protein FUS (75 kDa DNA-pairing protein) (Oncogene FUS) (Oncogene TLS) (POMp75) (Translocated in liposarcoma protein)	FUS TLS	No	No	No	No	Yes	Yes. Observed in apoptotic HCT116 cells. CASP3/CASP7-independent
P36578	RL4_HUMAN	60S ribosomal protein L4 (60S ribosomal protein L1) (Large ribosomal subunit protein uL4)	RPL4 RPL1	No	No	Yes	No	No	No
P38646	GRP75_HUMAN	Stress-70 protein, mitochondrial (75 kDa glucose-regulated protein) (GRP-75) (Heat shock 70 kDa protein 9) (Mortalin) (MOT) (Peptide-binding protein 74) (PBP74)	HSPA9 GRP75 HSPA9B mt-HSP70	No	No	No	Yes	No	No
P39023	RL3_HUMAN	60S ribosomal protein L3 (HIV-1 TAR RNA-binding protein B) (TARBP-B) (Large ribosomal subunit protein uL3)	RPL3 OK/SW-cl.32	No	No	Yes	No	No	No
P40227	TCPZ_HUMAN	T-complex protein 1 subunit zeta (TCP-1-zeta) (Acute morphine dependence-related protein 2) (CCT-zeta-1) (HTR3) (Tcp20)	CCT6A CCT6 CCTZ	No	Yes	No	Yes	No	Yes. Observed in apoptotic HCT116 cells. CASP3/CASP7-independent
P42704	LPPRC_HUMAN	Leucine-rich PPR motif-containing protein, mitochondrial (130 kDa leucine-rich protein) (LRP 130) (GP130)	LRPPRC LRP130	No	No	No	Yes	No	No
P43121	MUC18_HUMAN	Cell surface glycoprotein MUC18 (Cell surface glycoprotein P1H12) (Melanoma cell adhesion molecule) (Melanoma-associated antigen A32) (Melanoma-associated antigen MUC18) (S-endo 1 endothelial-associated antigen) (CD antigen CD146)	MCAM MUC18	No	No	No	Yes	Yes	No
P43243	MATR3_HUMAN	Matrin-3	MATR3 KIAA0723	No	No	Yes	Yes	No	No
P43358	MAGA4_HUMAN	Melanoma-associated antigen 4 (Cancer/testis antigen 1.4) (CT1.4) (MAGE-4 antigen) (MAGE-41 antigen) (MAGE-X2 antigen)	MAGEA4 MAGE4	No	Yes	No	No	No	Yes. Observed in apoptotic HCT116 cells. CASP3/CASP7-dependent
P45880	VDAC2_HUMAN	Voltage-dependent anion-selective channel protein 2 (VDAC-2) (hVDAC2) (Outer mitochondrial membrane protein porin 2)	VDAC2	No	Yes	No	No	No	Yes. Observed in apoptotic HCT116 cells. CASP3/CASP7-dependent
P46013	KI67_HUMAN	Proliferation marker protein Ki-67 (Antigen identified by monoclonal antibody Ki-67) (Antigen KI-67) (Antigen Ki67)	MKI67	No	No	No	Yes	No	No
P46777	RL5_HUMAN	60S ribosomal protein L5 (Large ribosomal subunit protein uL18)	RPL5 MSTP030	No	No	Yes	No	No	No
P46781	RS9_HUMAN	40S ribosomal protein S9 (Small ribosomal subunit protein uS4)	RPS9	No	No	No	Yes	No	No
P46939	UTRO_HUMAN	Utrophin (Dystrophin-related protein 1) (DRP-1)	UTRN DMDL DRP1	No	No	No	Yes	No	No
P46977	STT3A_HUMAN	Dolichyl-diphosphooligosaccharide--protein glycosyltransferase subunit STT3A (Oligosaccharyl transferase subunit STT3A) (STT3-A) (EC 2.4.99.18) (B5) (Integral membrane protein 1) (Transmembrane protein TMC)	STT3A ITM1 TMC	No	No	Yes	No	No	No
P48059	LIMS1_HUMAN	LIM and senescent cell antigen-like-containing domain protein 1 (Particularly interesting new Cys-His protein 1) (PINCH-1) (Renal carcinoma antigen NY-REN-48)	LIMS1 PINCH PINCH1	No	No	Yes	No	No	No
P48643	TCPE_HUMAN	T-complex protein 1 subunit epsilon (TCP-1-epsilon) (CCT-epsilon)	CCT5 CCTE KIAA0098	No	No	Yes	No	No	No
P48681	NEST_HUMAN	Nestin	NES Nbla00170	No	No	No	Yes	No	No
P49321	NASP_HUMAN	Nuclear autoantigenic sperm protein (NASP)	NASP	No	No	No	No	Yes	Yes. Observed in apoptotic U2OS cells.
P49327	FAS_HUMAN	Fatty acid synthase (EC 2.3.1.85) [Includes: [Acyl-carrier-protein] S-acetyltransferase (EC 2.3.1.38); [Acyl-carrier-protein] S-malonyltransferase (EC 2.3.1.39); 3-oxoacyl-[acyl-carrier-protein] synthase (EC 2.3.1.41); 3-oxoacyl-[acyl-carrier-protein] reductase (EC 1.1.1.100); 3-hydroxyacyl-[acyl-carrier-protein] dehydratase (EC 4.2.1.59); Enoyl-[acyl-carrier-protein] reductase (EC 1.3.1.39); Ole…	FASN FAS	No	No	Yes	Yes	Yes	Yes. Observed in apoptotic HCT116 cells. CASP3/CASP7-independent
P49454	CENPF_HUMAN	Centromere protein F (CENP-F) (AH antigen) (Kinetochore protein CENPF) (Mitosin)	CENPF	No	No	Yes	No	No	No
P49588	SYAC_HUMAN	Alanine--tRNA ligase, cytoplasmic (EC 6.1.1.7) (Alanyl-tRNA synthetase) (AlaRS) (Renal carcinoma antigen NY-REN-42)	AARS1 AARS	No	No	Yes	Yes	No	No
P50454	SERPH_HUMAN	Serpin H1 (47 kDa heat shock protein) (Arsenic-transactivated protein 3) (AsTP3) (Cell proliferation-inducing gene 14 protein) (Collagen-binding protein) (Colligin) (Rheumatoid arthritis-related antigen RA-A47)	SERPINH1 CBP1 CBP2 HSP47 SERPINH2 PIG14	No	Yes	No	No	No	Yes. Observed in apoptotic HCT116 and U2OS cells. CASP3/CASP7-independent
P50914	RL14_HUMAN	60S ribosomal protein L14 (CAG-ISL 7) (Large ribosomal subunit protein eL14)	RPL14	No	Yes	No	No	No	Yes. Observed in apoptotic HCT116 and U2OS cells. CASP3/CASP7-dependent
P52272	HNRPM_HUMAN	Heterogeneous nuclear ribonucleoprotein M (hnRNP M)	HNRNPM HNRPM NAGR1	No	No	Yes	Yes	No	No
P52565	GDIR1_HUMAN	Rho GDP-dissociation inhibitor 1 (Rho GDI 1) (Rho-GDI alpha)	ARHGDIA GDIA1	No	No	Yes	Yes	No	No
P52597	HNRPF_HUMAN	Heterogeneous nuclear ribonucleoprotein F (hnRNP F) (Nucleolin-like protein mcs94-1) [Cleaved into: Heterogeneous nuclear ribonucleoprotein F, N-terminally processed]	HNRNPF HNRPF	No	No	No	Yes	No	No
P53618	COPB_HUMAN	Coatomer subunit beta (Beta-coat protein) (Beta-COP)	COPB1 COPB MSTP026	No	No	No	Yes	No	No
P53621	COPA_HUMAN	Coatomer subunit alpha (Alpha-coat protein) (Alpha-COP) (HEP-COP) (HEPCOP) [Cleaved into: Xenin (Xenopsin-related peptide); Proxenin]	COPA	No	No	Yes	Yes	No	No
P53985	MOT1_HUMAN	Monocarboxylate transporter 1 (MCT 1) (Solute carrier family 16 member 1)	SLC16A1 MCT1	No	No	Yes	No	No	No
P55011	S12A2_HUMAN	Solute carrier family 12 member 2 (Basolateral Na-K-Cl symporter) (Bumetanide-sensitive sodium-(potassium)-chloride cotransporter 2)	SLC12A2 NKCC1	No	No	Yes	No	No	No
P55072	TERA_HUMAN	Transitional endoplasmic reticulum ATPase (TER ATPase) (EC 3.6.4.6) (15S Mg(2+)-ATPase p97 subunit) (Valosin-containing protein) (VCP)	VCP	No	Yes	No	No	No	Yes. Observed in apoptotic HCT116 and U2OS cells. CASP3/CASP7-independent
P55209	NP1L1_HUMAN	Nucleosome assembly protein 1-like 1 (NAP-1-related protein) (hNRP)	NAP1L1 NRP	No	No	No	Yes	No	No
P55786	PSA_HUMAN	Puromycin-sensitive aminopeptidase (PSA) (EC 3.4.11.14) (Cytosol alanyl aminopeptidase) (AAP-S)	NPEPPS PSA	No	No	Yes	Yes	No	No
P56192	SYMC_HUMAN	Methionine--tRNA ligase, cytoplasmic (EC 6.1.1.10) (Methionyl-tRNA synthetase) (MetRS)	MARS1 MARS	No	No	No	Yes	No	No
P57735	RAB25_HUMAN	Ras-related protein Rab-25 (CATX-8)	RAB25 CATX8	No	No	No	Yes	No	No
P58876	H2B1D_HUMAN	Histone H2B type 1-D (HIRA-interacting protein 2) (Histone H2B.1 B) (Histone H2B.b) (H2B/b)	HIST1H2BD H2BFB HIRIP2	No	No	Yes	No	No	No
P60174	TPIS_HUMAN	Triosephosphate isomerase (TIM) (EC 5.3.1.1) (Methylglyoxal synthase) (EC 4.2.3.3) (Triose-phosphate isomerase)	TPI1 TPI	No	Yes	No	No	No	Yes. Observed in apoptotic HCT116 cells. CASP3/CASP7-dependent
P60660	MYL6_HUMAN	Myosin light polypeptide 6 (17 kDa myosin light chain) (LC17) (Myosin light chain 3) (MLC-3) (Myosin light chain alkali 3) (Myosin light chain A3) (Smooth muscle and nonmuscle myosin light chain alkali 6)	MYL6	No	No	Yes	No	No	No
P60842	IF4A1_HUMAN	Eukaryotic initiation factor 4A-I (eIF-4A-I) (eIF4A-I) (EC 3.6.4.13) (ATP-dependent RNA helicase eIF4A-1)	EIF4A1 DDX2A EIF4A	No	Yes	No	No	No	Yes. Observed in apoptotic HCT116 cells. CASP3/CASP7-dependent
P61204	ARF3_HUMAN	ADP-ribosylation factor 3	ARF3	No	No	Yes	No	No	No
P61353	RL27_HUMAN	60S ribosomal protein L27 (Large ribosomal subunit protein eL27)	RPL27	No	No	Yes	No	No	No
P61513	RL37A_HUMAN	60S ribosomal protein L37a (Large ribosomal subunit protein eL43)	RPL37A	No	No	Yes	No	No	No
P61604	CH10_HUMAN	10 kDa heat shock protein, mitochondrial (Hsp10) (10 kDa chaperonin) (Chaperonin 10) (CPN10) (Early-pregnancy factor) (EPF)	HSPE1	No	No	Yes	No	No	No
P61803	DAD1_HUMAN	Dolichyl-diphosphooligosaccharide--protein glycosyltransferase subunit DAD1 (Oligosaccharyl transferase subunit DAD1) (Defender against cell death 1) (DAD-1)	DAD1	No	No	Yes	No	No	No
P61916	NPC2_HUMAN	NPC intracellular cholesterol transporter 2 (Epididymal secretory protein E1) (Human epididymis-specific protein 1) (He1) (Niemann-Pick disease type C2 protein)	NPC2 HE1	No	No	No	No	Yes	No
P61956	SUMO2_HUMAN	Small ubiquitin-related modifier 2 (SUMO-2) (HSMT3) (SMT3 homolog 2) (SUMO-3) (Sentrin-2) (Ubiquitin-like protein SMT3B) (Smt3B)	SUMO2 SMT3B SMT3H2	No	No	No	No	Yes	No
P62241	RS8_HUMAN	40S ribosomal protein S8 (Small ribosomal subunit protein eS8)	RPS8 OK/SW-cl.83	No	No	Yes	Yes	No	No
P62249	RS16_HUMAN	40S ribosomal protein S16 (Small ribosomal subunit protein uS9)	RPS16	No	No	Yes	No	No	No
P62280	RS11_HUMAN	40S ribosomal protein S11 (Small ribosomal subunit protein uS17)	RPS11	No	No	Yes	Yes	No	No
P62491	RB11A_HUMAN	Ras-related protein Rab-11A (Rab-11) (YL8)	RAB11A RAB11	No	No	No	Yes	No	No
P62805	H4_HUMAN	Histone H4	H4C1 H4/A H4FA HIST1H4A; H4C2 H4/I H4FI HIST1H4B; H4C3 H4/G H4FG HIST1H4C; H4C4 H4/B H4FB HIST1H4D; H4C5 H4/J H4FJ HIST1H4E; H4C6 H4/C H4FC HIST1H4F; H4C8 H4/H H4FH HIST1H4H; H4C9 H4/M H4FM HIST1H4I; H4C11 H4/E H4FE HIST1H4J; H4C12 H4/D H4FD HIST1H4K; H4C13 H4/K H4FK HIST1H4L; H4C14 H4/N H4F2 H4FN HIST2H4 HIST2H4A; H4C15 H4/O H4FO HIST2H4B; H4-16 HIST4H4	No	No	Yes	No	No	No
P62807	H2B1C_HUMAN	Histone H2B type 1-C/E/F/G/I (Histone H2B.1 A) (Histone H2B.a) (H2B/a) (Histone H2B.g) (H2B/g) (Histone H2B.h) (H2B/h) (Histone H2B.k) (H2B/k) (Histone H2B.l) (H2B/l)	H2BC4 H2BFL HIST1H2BC; H2BC6 H2BFH HIST1H2BE; H2BC7 H2BFG HIST1H2BF; H2BC8 H2BFA HIST1H2BG; H2BC10 H2BFK HIST1H2BI	No	No	Yes	No	No	No
P62826	RAN_HUMAN	GTP-binding nuclear protein Ran (Androgen receptor-associated protein 24) (GTPase Ran) (Ras-like protein TC4) (Ras-related nuclear protein)	RAN ARA24 OK/SW-cl.81	No	No	Yes	No	No	No
P62937	PPIA_HUMAN	Peptidyl-prolyl cis-trans isomerase A (PPIase A) (EC 5.2.1.8) (Cyclophilin A) (Cyclosporin A-binding protein) (Rotamase A) [Cleaved into: Peptidyl-prolyl cis-trans isomerase A, N-terminally processed]	PPIA CYPA	No	No	Yes	No	No	No
P62979	RS27A_HUMAN	Ubiquitin-40S ribosomal protein S27a (Ubiquitin carboxyl extension protein 80) [Cleaved into: Ubiquitin; 40S ribosomal protein S27a (Small ribosomal subunit protein eS31)]	RPS27A UBA80 UBCEP1	No	Yes	No	No	No	Yes. Observed in apoptotic HCT116 and U2OS cells. CASP3/CASP7-dependent
P62987	RL40_HUMAN	Ubiquitin-60S ribosomal protein L40 (CEP52) (Ubiquitin A-52 residue ribosomal protein fusion product 1) [Cleaved into: Ubiquitin; 60S ribosomal protein L40 (Large ribosomal subunit protein eL40)]	UBA52 UBCEP2	No	Yes	No	No	No	Yes. Observed in apoptotic HCT116 cells. CASP3/CASP7-dependent
P63104	1433Z_HUMAN	14-3-3 protein zeta/delta (Protein kinase C inhibitor protein 1) (KCIP-1)	YWHAZ	No	Yes	No	No	No	Yes. Observed in apoptotic HCT116 cells. CASP3/CASP7-dependent
P63244	RACK1_HUMAN	Receptor of activated protein C kinase 1 (Cell proliferation-inducing gene 21 protein) (Guanine nucleotide-binding protein subunit beta-2-like 1) (Guanine nucleotide-binding protein subunit beta-like protein 12.3) (Human lung cancer oncogene 7 protein) (HLC-7) (Receptor for activated C kinase) (Small ribosomal subunit protein RACK1) [Cleaved into: Receptor of activated protein C kinase 1, N-termi…	RACK1 GNB2L1 HLC7 PIG21	No	No	Yes	Yes	No	No
P63261	ACTG_HUMAN	Actin, cytoplasmic 2 (Gamma-actin) [Cleaved into: Actin, cytoplasmic 2, N-terminally processed]	ACTG1 ACTG	No	Yes	No	No	No	Yes. Observed in apoptotic HCT116 and U2OS cells. CASP3/CASP7-dependent
P68104	EF1A1_HUMAN	Elongation factor 1-alpha 1 (EF-1-alpha-1) (Elongation factor Tu) (EF-Tu) (Eukaryotic elongation factor 1 A-1) (eEF1A-1) (Leukocyte receptor cluster member 7)	EEF1A1 EEF1A EF1A LENG7	No	Yes	No	No	No	Yes. Observed in apoptotic HCT116 cells. CASP3/CASP7-dependent
P68363	TBA1B_HUMAN	Tubulin alpha-1B chain (Alpha-tubulin ubiquitous) (Tubulin K-alpha-1) (Tubulin alpha-ubiquitous chain) [Cleaved into: Detyrosinated tubulin alpha-1B chain]	TUBA1B	No	Yes	No	No	No	Yes. Observed in apoptotic HCT116 cells. CASP3/CASP7-dependent
P68366	TBA4A_HUMAN	Tubulin alpha-4A chain (Alpha-tubulin 1) (Testis-specific alpha-tubulin) (Tubulin H2-alpha) (Tubulin alpha-1 chain)	TUBA4A TUBA1	No	Yes	No	No	No	Yes. Observed in apoptotic HCT116 cells. CASP3/CASP7-dependent
P68371	TBB4B_HUMAN	Tubulin beta-4B chain (Tubulin beta-2 chain) (Tubulin beta-2C chain)	TUBB4B TUBB2C	No	Yes	No	No	No	No
P78344	IF4G2_HUMAN	Eukaryotic translation initiation factor 4 gamma 2 (eIF-4-gamma 2) (eIF-4G 2) (eIF4G 2) (Death-associated protein 5) (DAP-5) (p97)	EIF4G2 DAP5 OK/SW-cl.75	No	No	No	Yes	No	No
P78347	GTF2I_HUMAN	General transcription factor II-I (GTFII-I) (TFII-I) (Bruton tyrosine kinase-associated protein 135) (BAP-135) (BTK-associated protein 135) (SRF-Phox1-interacting protein) (SPIN) (Williams-Beuren syndrome chromosomal region 6 protein)	GTF2I BAP135 WBSCR6	No	No	No	No	Yes	No
P78527	PRKDC_HUMAN	DNA-dependent protein kinase catalytic subunit (DNA-PK catalytic subunit) (DNA-PKcs) (EC 2.7.11.1) (DNPK1) (p460)	PRKDC HYRC HYRC1	No	No	No	Yes	Yes	Yes. Observed in apoptotic HCT116 cells. CASP3/CASP7-independent
P84077	ARF1_HUMAN	ADP-ribosylation factor 1	ARF1	No	No	Yes	No	No	No
P84103	SRSF3_HUMAN	Serine/arginine-rich splicing factor 3 (Pre-mRNA-splicing factor SRP20) (Splicing factor, arginine/serine-rich 3)	SRSF3 SFRS3 SRP20	No	No	No	Yes	No	No
P84243	H33_HUMAN	Histone H3.3	H3-3A H3.3A H3F3 H3F3A PP781; H3-3B H3.3B H3F3B	No	No	Yes	No	No	No
Q00325	MPCP_HUMAN	Phosphate carrier protein, mitochondrial (Phosphate transport protein) (PTP) (Solute carrier family 25 member 3)	SLC25A3 PHC OK/SW-cl.48	No	No	Yes	No	No	No
Q00610	CLH1_HUMAN	Clathrin heavy chain 1 (Clathrin heavy chain on chromosome 17) (CLH-17)	CLTC CLH17 CLTCL2 KIAA0034	No	Yes	No	No	No	Yes. Observed in apoptotic HCT116 cells. CASP3/CASP7-independent
Q00839	HNRPU_HUMAN	Heterogeneous nuclear ribonucleoprotein U (hnRNP U) (GRIP120) (Nuclear p120 ribonucleoprotein) (Scaffold-attachment factor A) (SAF-A) (p120) (pp120)	HNRNPU C1orf199 HNRPU SAFA U21.1	No	Yes	No	No	No	Yes. Observed in apoptotic HCT116 cells. CASP3/CASP7-dependent
Q01105	SET_HUMAN	Protein SET (HLA-DR-associated protein II) (Inhibitor of granzyme A-activated DNase) (IGAAD) (PHAPII) (Phosphatase 2A inhibitor I2PP2A) (I-2PP2A) (Template-activating factor I) (TAF-I)	SET	No	No	No	Yes	No	Yes. Observed in apoptotic HCT116 cells. CASP3/CASP7-independent
Q01518	CAP1_HUMAN	Adenylyl cyclase-associated protein 1 (CAP 1)	CAP1 CAP	No	No	No	Yes	No	No
Q01844	EWS_HUMAN	RNA-binding protein EWS (EWS oncogene) (Ewing sarcoma breakpoint region 1 protein)	EWSR1 EWS	No	No	No	Yes	No	Ubiquitination in apoptosis in HCT116. CASP3/CASP7-dependent
Q02809	PLOD1_HUMAN	Procollagen-lysine,2-oxoglutarate 5-dioxygenase 1 (EC 1.14.11.4) (Lysyl hydroxylase 1) (LH1)	PLOD1 LLH PLOD	No	No	Yes	No	No	No
Q02878	RL6_HUMAN	60S ribosomal protein L6 (Large ribosomal subunit protein eL6) (Neoplasm-related protein C140) (Tax-responsive enhancer element-binding protein 107) (TaxREB107)	RPL6 TXREB1	No	No	Yes	No	No	No
Q03001	DYST_HUMAN	Dystonin (230 kDa bullous pemphigoid antigen) (230/240 kDa bullous pemphigoid antigen) (Bullous pemphigoid antigen 1) (BPA) (Bullous pemphigoid antigen) (Dystonia musculorum protein) (Hemidesmosomal plaque protein)	DST BP230 BP240 BPAG1 DMH DT KIAA0728	No	No	No	Yes	No	No
Q03135	CAV1_HUMAN	Caveolin-1	CAV1 CAV	No	No	Yes	No	No	No
Q03701	CEBPZ_HUMAN	CCAAT/enhancer-binding protein zeta (CCAAT-box-binding transcription factor) (CBF) (CCAAT-binding factor)	CEBPZ CBF2	No	No	No	Yes	No	No
Q06830	PRDX1_HUMAN	Peroxiredoxin-1 (EC 1.11.1.15) (Natural killer cell-enhancing factor A) (NKEF-A) (Proliferation-associated gene protein) (PAG) (Thioredoxin peroxidase 2) (Thioredoxin-dependent peroxide reductase 2)	PRDX1 PAGA PAGB TDPX2	No	Yes	No	No	No	Yes. Observed in apoptotic HCT116 and U2OS cells. CASP3/CASP7-dependent
Q07157	ZO1_HUMAN	Tight junction protein ZO-1 (Tight junction protein 1) (Zona occludens protein 1) (Zonula occludens protein 1)	TJP1 ZO1	No	No	No	No	Yes	No
Q07955	SRSF1_HUMAN	Serine/arginine-rich splicing factor 1 (Alternative-splicing factor 1) (ASF-1) (Splicing factor, arginine/serine-rich 1) (pre-mRNA-splicing factor SF2, P33 subunit)	SRSF1 ASF SF2 SF2P33 SFRS1 OK/SW-cl.3	No	No	No	Yes	No	No
Q08211	DHX9_HUMAN	ATP-dependent RNA helicase A (EC 3.6.4.13) (DEAH box protein 9) (DExH-box helicase 9) (Leukophysin) (LKP) (Nuclear DNA helicase II) (NDH II) (RNA helicase A)	DHX9 DDX9 LKP NDH2	No	No	Yes	Yes	No	No
Q08380	LG3BP_HUMAN	Galectin-3-binding protein (Basement membrane autoantigen p105) (Lectin galactoside-binding soluble 3-binding protein) (Mac-2-binding protein) (MAC2BP) (Mac-2 BP) (Tumor-associated antigen 90K)	LGALS3BP M2BP	No	No	No	Yes	No	No
Q09666	AHNK_HUMAN	Neuroblast differentiation-associated protein AHNAK (Desmoyokin)	AHNAK PM227	No	No	No	Yes	No	Observed in apoptosis in U2OS
Q12789	TF3C1_HUMAN	General transcription factor 3C polypeptide 1 (TF3C-alpha) (TFIIIC box B-binding subunit) (Transcription factor IIIC 220 kDa subunit) (TFIIIC 220 kDa subunit) (TFIIIC220) (Transcription factor IIIC subunit alpha)	GTF3C1	No	No	No	No	Yes	No
Q12906	ILF3_HUMAN	Interleukin enhancer-binding factor 3 (Double-stranded RNA-binding protein 76) (DRBP76) (M-phase phosphoprotein 4) (MPP4) (Nuclear factor associated with dsRNA) (NFAR) (Nuclear factor of activated T-cells 90 kDa) (NF-AT-90) (Translational control protein 80) (TCP80)	ILF3 DRBF MPHOSPH4 NF90	No	No	Yes	Yes	No	No
Q13045	FLII_HUMAN	Protein flightless-1 homolog	FLII FLIL	No	No	No	No	Yes	No
Q13190	STX5_HUMAN	Syntaxin-5	STX5 STX5A	No	No	No	No	Yes	No
Q13200	PSMD2_HUMAN	26S proteasome non-ATPase regulatory subunit 2 (26S proteasome regulatory subunit RPN1) (26S proteasome regulatory subunit S2) (26S proteasome subunit p97) (Protein 55.11) (Tumor necrosis factor type 1 receptor-associated protein 2)	PSMD2 TRAP2	No	No	Yes	Yes	No	No
Q13247	SRSF6_HUMAN	Serine/arginine-rich splicing factor 6 (Pre-mRNA-splicing factor SRP55) (Splicing factor, arginine/serine-rich 6)	SRSF6 SFRS6 SRP55	No	No	No	Yes	Yes	Yes. Observed in apoptotic HCT116 cells. CASP3/CASP7-independent
Q13263	TIF1B_HUMAN	Transcription intermediary factor 1-beta (TIF1-beta) (E3 SUMO-protein ligase TRIM28) (EC 2.3.2.27) (KRAB-associated protein 1) (KAP-1) (KRAB-interacting protein 1) (KRIP-1) (Nuclear corepressor KAP-1) (RING finger protein 96) (RING-type E3 ubiquitin transferase TIF1-beta) (Tripartite motif-containing protein 28)	TRIM28 KAP1 RNF96 TIF1B	No	Yes	No	No	No	Yes. Observed in apoptotic HCT116 cells. CASP3/CASP7-dependent
Q13268	DHRS2_HUMAN	Dehydrogenase/reductase SDR family member 2, mitochondrial (EC 1.1.1.-) (Dicarbonyl reductase HEP27) (Protein D) (Short chain dehydrogenase/reductase family 25C member 1)	DHRS2 SDR25C1	No	No	Yes	No	No	No
Q13428	TCOF_HUMAN	Treacle protein (Treacher Collins syndrome protein)	TCOF1	No	No	No	Yes	No	No
Q13619	CUL4A_HUMAN	Cullin-4A (CUL-4A)	CUL4A	No	No	No	Yes	No	No
Q13620	CUL4B_HUMAN	Cullin-4B (CUL-4B)	CUL4B KIAA0695	No	No	Yes	No	No	No
Q13813	SPTN1_HUMAN	Spectrin alpha chain, non-erythrocytic 1 (Alpha-II spectrin) (Fodrin alpha chain) (Spectrin, non-erythroid alpha subunit)	SPTAN1 NEAS SPTA2	No	No	No	Yes	No	Yes. Observed in apoptotic HCT116 cells. CASP3/CASP7-independent
Q13838	DX39B_HUMAN	Spliceosome RNA helicase DDX39B (EC 3.6.4.13) (56 kDa U2AF65-associated protein) (ATP-dependent RNA helicase p47) (DEAD box protein UAP56) (HLA-B-associated transcript 1 protein)	DDX39B BAT1 UAP56	No	Yes	No	No	No	Yes. Observed in apoptotic HCT116 cells. CASP3/CASP7-dependent
Q13867	BLMH_HUMAN	Bleomycin hydrolase (BH) (BLM hydrolase) (BMH) (EC 3.4.22.40)	BLMH	No	Yes	No	No	No	Yes but cleavage pattern different in apoptotic cells. Observed in HCT116 cells. CASP3/CASP7-dependent
Q13952	NFYC_HUMAN	Nuclear transcription factor Y subunit gamma (CAAT box DNA-binding protein subunit C) (Nuclear transcription factor Y subunit C) (NF-YC) (Transactivator HSM-1/2)	NFYC	No	Yes	No	No	No	Yes. Observed in apoptotic HCT116 cells. CASP3/CASP7-independent
Q14204	DYHC1_HUMAN	Cytoplasmic dynein 1 heavy chain 1 (Cytoplasmic dynein heavy chain 1) (Dynein heavy chain, cytosolic)	DYNC1H1 DHC1 DNCH1 DNCL DNECL DYHC KIAA0325	No	No	No	Yes	No	Yes. Observed in apoptotic HCT116 cells. CASP3/CASP7-independent
Q14315	FLNC_HUMAN	Filamin-C (FLN-C) (FLNc) (ABP-280-like protein) (ABP-L) (Actin-binding-like protein) (Filamin-2) (Gamma-filamin)	FLNC ABPL FLN2	No	Yes	No	No	No	Yes. Observed in apoptotic HCT116 cells. CASP3/CASP7-independent
Q14566	MCM6_HUMAN	DNA replication licensing factor MCM6 (EC 3.6.4.12) (p105MCM)	MCM6	No	No	No	Yes	No	No
Q14669	TRIPC_HUMAN	E3 ubiquitin-protein ligase TRIP12 (EC 2.3.2.26) (E3 ubiquitin-protein ligase for Arf) (ULF) (HECT-type E3 ubiquitin transferase TRIP12) (Thyroid receptor-interacting protein 12) (TR-interacting protein 12) (TRIP-12)	TRIP12 KIAA0045 ULF	No	No	Yes	No	No	No
Q14697	GANAB_HUMAN	Neutral alpha-glucosidase AB (EC 3.2.1.207) (Alpha-glucosidase 2) (Glucosidase II subunit alpha)	GANAB G2AN KIAA0088	No	No	Yes	Yes	No	No
Q14739	LBR_HUMAN	Delta(14)-sterol reductase LBR (Delta-14-SR) (EC 1.3.1.70) (3-beta-hydroxysterol Delta (14)-reductase) (C-14 sterol reductase) (C14SR) (Integral nuclear envelope inner membrane protein) (LMN2R) (Lamin-B receptor) (Sterol C14-reductase)	LBR	No	No	Yes	No	No	No
Q14789	GOGB1_HUMAN	Golgin subfamily B member 1 (372 kDa Golgi complex-associated protein) (GCP372) (Giantin) (Macrogolgin)	GOLGB1	No	No	No	Yes	No	No
Q14974	IMB1_HUMAN	Importin subunit beta-1 (Importin-90) (Karyopherin subunit beta-1) (Nuclear factor p97) (Pore targeting complex 97 kDa subunit) (PTAC97)	KPNB1 NTF97	No	No	No	Yes	No	No
Q14978	NOLC1_HUMAN	Nucleolar and coiled-body phosphoprotein 1 (140 kDa nucleolar phosphoprotein) (Nopp140) (Hepatitis C virus NS5A-transactivated protein 13) (HCV NS5A-transactivated protein 13) (Nucleolar 130 kDa protein) (Nucleolar phosphoprotein p130)	NOLC1 KIAA0035 NS5ATP13	No	No	No	Yes	No	Tagging and degradation in apoptosis in HCT116 and U2OS. CASP3/CASP7-dependent
Q15003	CND2_HUMAN	Condensin complex subunit 2 (Barren homolog protein 1) (Chromosome-associated protein H) (hCAP-H) (Non-SMC condensin I complex subunit H) (XCAP-H homolog)	NCAPH BRRN BRRN1 CAPH KIAA0074	No	Yes	No	No	No	Yes. Observed in apoptotic HCT116 cells. CASP3/CASP7-independent
Q15149	PLEC_HUMAN	Plectin (PCN) (PLTN) (Hemidesmosomal protein 1) (HD1) (Plectin-1)	PLEC PLEC1	No	No	No	Yes	No	Ubiquitination in apoptosis in HCT116. CASP3/CASP7-dependent
Q15269	PWP2_HUMAN	Periodic tryptophan protein 2 homolog	PWP2 PWP2H	No	No	Yes	No	No	No
Q15365	PCBP1_HUMAN	Poly(rC)-binding protein 1 (Alpha-CP1) (Heterogeneous nuclear ribonucleoprotein E1) (hnRNP E1) (Nucleic acid-binding protein SUB2.3)	PCBP1	No	No	No	Yes	No	Yes. Observed in apoptotic HCT116 and U2OS cells. CASP3/CASP7-dependent
Q15758	AAAT_HUMAN	Neutral amino acid transporter B(0) (ATB(0)) (Baboon M7 virus receptor) (RD114/simian type D retrovirus receptor) (Sodium-dependent neutral amino acid transporter type 2) (Solute carrier family 1 member 5)	SLC1A5 ASCT2 M7V1 RDR RDRC	No	No	Yes	No	No	No
Q15907	RB11B_HUMAN	Ras-related protein Rab-11B (GTP-binding protein YPT3)	RAB11B YPT3	No	No	No	Yes	No	No
Q16658	FSCN1_HUMAN	Fascin (55 kDa actin-bundling protein) (Singed-like protein) (p55)	FSCN1 FAN1 HSN SNL	No	Yes	No	No	No	Yes. Observed in apoptotic HCT116 cells. CASP3/CASP7-independent
Q16777	H2A2C_HUMAN	Histone H2A type 2-C (Histone H2A-GL101) (Histone H2A/q)	HIST2H2AC H2AFQ	No	No	Yes	No	No	No
Q16778	H2B2E_HUMAN	Histone H2B type 2-E (Histone H2B-GL105) (Histone H2B.q) (H2B/q)	HIST2H2BE H2BFQ	No	No	Yes	No	No	No
Q32P51	RA1L2_HUMAN	Heterogeneous nuclear ribonucleoprotein A1-like 2 (hnRNP A1-like 2) (hnRNP core protein A1-like 2)	HNRNPA1L2 HNRNPA1L	No	No	Yes	Yes	No	No
Q5QNW6	H2B2F_HUMAN	Histone H2B type 2-F	HIST2H2BF	No	No	Yes	No	No	No
Q5VTE0	EF1A3_HUMAN	Putative elongation factor 1-alpha-like 3 (EF-1-alpha-like 3) (Eukaryotic elongation factor 1 A-like 3) (eEF1A-like 3) (Eukaryotic translation elongation factor 1 alpha-1 pseudogene 5)	EEF1A1P5 EEF1AL3	No	Yes	No	No	No	Yes. Observed in apoptotic HCT116 cells. CASP3/CASP7-independent
Q658P3	STEA3_HUMAN	Metalloreductase STEAP3 (EC 1.16.1.-) (Dudulin-2) (Six-transmembrane epithelial antigen of prostate 3) (Tumor suppressor-activated pathway protein 6) (hTSAP6) (pHyde) (hpHyde)	STEAP3 TSAP6	No	No	Yes	No	No	No
Q6FI13	H2A2A_HUMAN	Histone H2A type 2-A (Histone H2A.2) (Histone H2A/o)	HIST2H2AA3 H2AFO HIST2H2AA; HIST2H2AA4	No	No	Yes	No	No	No
Q6P2Q9	PRP8_HUMAN	Pre-mRNA-processing-splicing factor 8 (220 kDa U5 snRNP-specific protein) (PRP8 homolog) (Splicing factor Prp8) (p220)	PRPF8 PRPC8	No	No	Yes	No	No	No
Q6PEY2	TBA3E_HUMAN	Tubulin alpha-3E chain (Alpha-tubulin 3E) [Cleaved into: Detyrosinated tubulin alpha-3E chain]	TUBA3E	No	Yes	No	No	No	Yes. Observed in apoptotic HCT116 cells. CASP3/CASP7-independent
Q71DI3	H32_HUMAN	Histone H3.2 (H3-clustered histone 13) (H3-clustered histone 14) (H3-clustered histone 15) (Histone H3/m) (Histone H3/o)	H3C15 HIST2H3A; H3C14 H3F2 H3FM HIST2H3C; H3C13 HIST2H3D	No	No	Yes	No	No	No
Q71U36	TBA1A_HUMAN	Tubulin alpha-1A chain (Alpha-tubulin 3) (Tubulin B-alpha-1) (Tubulin alpha-3 chain) [Cleaved into: Detyrosinated tubulin alpha-1A chain]	TUBA1A TUBA3	No	Yes	No	No	No	Yes. Observed in apoptotic HCT116 cells. CASP3/CASP7-independent
Q86UP2	KTN1_HUMAN	Kinectin (CG-1 antigen) (Kinesin receptor)	KTN1 CG1 KIAA0004	No	No	No	Yes	No	No
Q86VP6	CAND1_HUMAN	Cullin-associated NEDD8-dissociated protein 1 (Cullin-associated and neddylation-dissociated protein 1) (TBP-interacting protein of 120 kDa A) (TBP-interacting protein 120A) (p120 CAND1)	CAND1 KIAA0829 TIP120 TIP120A	No	No	No	Yes	No	No
Q86XP3	DDX42_HUMAN	ATP-dependent RNA helicase DDX42 (EC 3.6.4.13) (DEAD box protein 42) (RNA helicase-like protein) (RHELP) (RNA helicase-related protein) (RNAHP) (SF3b DEAD box protein) (Splicing factor 3B-associated 125 kDa protein) (SF3b125)	DDX42	No	No	No	Yes	No	Ubiquitination in apoptosis in HCT116 and U2OS. CASP3/CASP7-dependent
Q8IVF2	AHNK2_HUMAN	Protein AHNAK2	AHNAK2 C14orf78 KIAA2019	No	No	No	Yes	No	No
Q8IZP0	ABI1_HUMAN	Abl interactor 1 (Abelson interactor 1) (Abi-1) (Abl-binding protein 4) (AblBP4) (Eps8 SH3 domain-binding protein) (Eps8-binding protein) (Nap1-binding protein) (Nap1BP) (Spectrin SH3 domain-binding protein 1) (e3B1)	ABI1 SSH3BP1	No	No	No	No	Yes	No
Q8N0Y7	PGAM4_HUMAN	Probable phosphoglycerate mutase 4 (EC 5.4.2.11) (EC 5.4.2.4)	PGAM4 PGAM3	No	No	Yes	Yes	No	No
Q8NHW5	RLA0L_HUMAN	60S acidic ribosomal protein P0-like (Large ribosomal subunit protein uL10-like)	RPLP0P6	No	No	No	Yes	No	No
Q8TCJ2	STT3B_HUMAN	Dolichyl-diphosphooligosaccharide--protein glycosyltransferase subunit STT3B (Oligosaccharyl transferase subunit STT3B) (STT3-B) (EC 2.4.99.18) (Source of immunodominant MHC-associated peptides homolog)	STT3B SIMP	No	No	Yes	No	No	No
Q8TCT9	HM13_HUMAN	Minor histocompatibility antigen H13 (EC 3.4.23.-) (Intramembrane protease 1) (IMP-1) (IMPAS-1) (hIMP1) (Presenilin-like protein 3) (Signal peptide peptidase)	HM13 H13 IMP1 PSL3 SPP MSTP086	No	No	Yes	No	No	No
Q92530	PSMF1_HUMAN	Proteasome inhibitor PI31 subunit (hPI31)	PSMF1	No	No	No	Yes	No	Ubiquitination in apoptosis in HCT116. CASP3/CASP7-dependent
Q92598	HS105_HUMAN	Heat shock protein 105 kDa (Antigen NY-CO-25) (Heat shock 110 kDa protein)	HSPH1 HSP105 HSP110 KIAA0201	No	No	Yes	No	No	Yes. Observed in apoptotic HCT116 cells. CASP3/CASP7-dependent
Q92616	GCN1_HUMAN	eIF-2-alpha kinase activator GCN1 (GCN1 eIF-2-alpha kinase activator homolog) (GCN1-like protein 1) (General control of amino-acid synthesis 1-like protein 1) (Translational activator GCN1) (HsGCN1)	GCN1 GCN1L1 KIAA0219	No	Yes	No	No	No	Yes. Observed in apoptotic HCT116 cells. CASP3/CASP7-independent
Q92621	NU205_HUMAN	Nuclear pore complex protein Nup205 (205 kDa nucleoporin) (Nucleoporin Nup205)	NUP205 C7orf14 KIAA0225	No	No	Yes	Yes	No	No
Q92692	NECT2_HUMAN	Nectin-2 (Herpes virus entry mediator B) (Herpesvirus entry mediator B) (HveB) (Nectin cell adhesion molecule 2) (Poliovirus receptor-related protein 2) (CD antigen CD112)	NECTIN2 HVEB PRR2 PVRL2	No	No	No	Yes	No	No
Q93079	H2B1H_HUMAN	Histone H2B type 1-H (Histone H2B.j) (H2B/j)	HIST1H2BH H2BFJ	No	No	Yes	No	No	No
Q96A08	H2B1A_HUMAN	Histone H2B type 1-A (Histone H2B, testis) (TSH2B.1) (hTSH2B) (Testis-specific histone H2B)	H2BC1 HIST1H2BA TSH2B	No	No	Yes	No	No	No
Q96KK5	H2A1H_HUMAN	Histone H2A type 1-H (Histone H2A/s)	HIST1H2AH HIST1H2AI	No	No	Yes	No	No	No
Q96KR1	ZFR_HUMAN	Zinc finger RNA-binding protein (hZFR) (M-phase phosphoprotein homolog)	ZFR	No	No	No	Yes	No	No
Q96N66	MBOA7_HUMAN	Lysophospholipid acyltransferase 7 (LPLAT 7) (EC 2.3.1.-) (1-acylglycerophosphatidylinositol O-acyltransferase) (EC 2.3.1.n4) (Bladder and breast carcinoma-overexpressed gene 1 protein) (Leukocyte receptor cluster member 4) (Lysophosphatidylinositol acyltransferase) (LPIAT) (Lyso-PI acyltransferase) (Membrane-bound O-acyltransferase domain-containing protein 7) (O-acyltransferase domain-containin…	MBOAT7 BB1 LENG4 OACT7	No	No	Yes	No	No	No
Q96QV6	H2A1A_HUMAN	Histone H2A type 1-A (Histone H2A/r)	HIST1H2AA H2AFR	No	No	Yes	No	No	No
Q99798	ACON_HUMAN	Aconitate hydratase, mitochondrial (Aconitase) (EC 4.2.1.3) (Citrate hydro-lyase)	ACO2	No	No	Yes	No	No	No
Q99877	H2B1N_HUMAN	Histone H2B type 1-N (Histone H2B.d) (H2B/d)	H2BC15 H2BFD HIST1H2BN	No	No	Yes	No	No	No
Q99878	H2A1J_HUMAN	Histone H2A type 1-J (Histone H2A/e)	H2AC14 H2AFE HIST1H2AJ	No	No	No	No	Yes	Yes. Observed in apoptotic HCT116 cells. CASP3/CASP7-independent
Q99879	H2B1M_HUMAN	Histone H2B type 1-M (Histone H2B.e) (H2B/e)	H2BC14 H2BFE HIST1H2BM	No	No	Yes	No	No	No
Q99880	H2B1L_HUMAN	Histone H2B type 1-L (Histone H2B.c) (H2B/c)	H2BC13 H2BFC HIST1H2BL	No	No	Yes	No	No	No
Q9BTM1	H2AJ_HUMAN	Histone H2A.J (H2a/j)	H2AFJ	No	No	No	No	Yes	Yes. Observed in apoptotic HCT116 cells. CASP3/CASP7-independent
Q9BUN8	DERL1_HUMAN	Derlin-1 (Degradation in endoplasmic reticulum protein 1) (DERtrin-1) (Der1-like protein 1)	DERL1 DER1 UNQ243/PRO276	No	No	Yes	No	No	No
Q9H223	EHD4_HUMAN	EH domain-containing protein 4 (Hepatocellular carcinoma-associated protein 10/11) (PAST homolog 4)	EHD4 HCA10 HCA11 PAST4 FKSG7	No	No	No	No	Yes	Yes. Observed in apoptotic HCT116 cells. CASP3/CASP7-independent
Q9H3S7	PTN23_HUMAN	Tyrosine-protein phosphatase non-receptor type 23 (EC 3.1.3.48) (His domain-containing protein tyrosine phosphatase) (HD-PTP) (Protein tyrosine phosphatase TD14) (PTP-TD14)	PTPN23 KIAA1471	No	No	No	No	Yes	Degradation in apoptosis in HCT116. CASP3/CASP7-dependent
Q9H6F5	CCD86_HUMAN	Coiled-coil domain-containing protein 86 (Cytokine-induced protein with coiled-coil domain)	CCDC86 CYCLON	No	No	No	No	Yes	No
Q9HCE1	MOV10_HUMAN	Helicase MOV-10 (EC 3.6.4.13) (Armitage homolog) (Moloney leukemia virus 10 protein)	MOV10 KIAA1631	No	No	No	No	Yes	No
Q9HD45	TM9S3_HUMAN	Transmembrane 9 superfamily member 3 (EP70-P-iso) (SM-11044-binding protein)	TM9SF3 SMBP UNQ245/PRO282	No	No	Yes	No	No	No
Q9NQW6	ANLN_HUMAN	Anillin	ANLN	No	No	No	Yes	No	No
Q9NTZ6	RBM12_HUMAN	RNA-binding protein 12 (RNA-binding motif protein 12) (SH3/WW domain anchor protein in the nucleus) (SWAN)	RBM12 KIAA0765 HRIHFB2091	No	No	No	Yes	No	No
Q9NVI1	FANCI_HUMAN	Fanconi anemia group I protein (Protein FACI)	FANCI KIAA1794	No	No	Yes	No	No	No
Q9P035	HACD3_HUMAN	Very-long-chain (3R)-3-hydroxyacyl-CoA dehydratase 3 (EC 4.2.1.134) (3-hydroxyacyl-CoA dehydratase 3) (HACD3) (Butyrate-induced protein 1) (B-ind1) (hB-ind1) (Protein-tyrosine phosphatase-like A domain-containing protein 1)	HACD3 BIND1 PTPLAD1	No	No	Yes	No	No	No
Q9UHD1	CHRD1_HUMAN	Cysteine and histidine-rich domain-containing protein 1 (CHORD domain-containing protein 1) (CHORD-containing protein 1) (CHP-1) (Protein morgana)	CHORDC1 CHP1	No	No	Yes	No	Yes	No
Q9UHD8	SEPT9_HUMAN	Septin-9 (MLL septin-like fusion protein MSF-A) (MLL septin-like fusion protein) (Ovarian/Breast septin) (Ov/Br septin) (Septin D1)	SEPTIN9 KIAA0991 MSF SEPT9	No	No	No	Yes	No	Ubiquitination in apoptosis in HCT116. CASP3/CASP7-dependent
Q9UPN3	MACF1_HUMAN	Microtubule-actin cross-linking factor 1, isoforms 1/2/3/5 (620 kDa actin-binding protein) (ABP620) (Actin cross-linking family protein 7) (Macrophin-1) (Trabeculin-alpha)	MACF1 ABP620 ACF7 KIAA0465 KIAA1251	No	No	No	No	No	Yes. Observed in apoptotic HCT116 cells. CASP3/CASP7-independent
Q9UQ88	CD11A_HUMAN	Cyclin-dependent kinase 11A (EC 2.7.11.22) (Cell division cycle 2-like protein kinase 2) (Cell division protein kinase 11A) (Galactosyltransferase-associated protein kinase p58/GTA) (PITSLRE serine/threonine-protein kinase CDC2L2)	CDK11A CDC2L2 CDC2L3 PITSLREB	No	No	No	Yes	No	Ubiquitination in apoptosis in HCT116. CASP3/CASP7-dependent
Q9Y262	EIF3L_HUMAN	Eukaryotic translation initiation factor 3 subunit L (eIF3l) (Eukaryotic translation initiation factor 3 subunit 6-interacting protein) (Eukaryotic translation initiation factor 3 subunit E-interacting protein)	EIF3L EIF3EIP EIF3S6IP HSPC021 HSPC025 MSTP005	No	No	Yes	No	No	Yes. Observed in apoptotic HCT116 cells. CASP3/CASP7-dependent
Q9Y2W1	TR150_HUMAN	Thyroid hormone receptor-associated protein 3 (BCLAF1 and THRAP3 family member 2) (Thyroid hormone receptor-associated protein complex 150 kDa component) (Trap150)	THRAP3 BCLAF2 TRAP150	No	No	Discrete	No	No	Yes. Observed in apoptotic HCT116 and U2OS cells. CASP3/CASP7-dependent
Q9Y490	TLN1_HUMAN	Talin-1	TLN1 KIAA1027 TLN	No	No	Yes	No	No	Yes. Observed in apoptotic HCT116 cells. CASP3/CASP7-dependent
Q9Y520	PRC2C_HUMAN	Protein PRRC2C (BAT2 domain-containing protein 1) (HBV X-transactivated gene 2 protein) (HBV XAg-transactivated protein 2) (HLA-B-associated transcript 2-like 2) (Proline-rich and coiled-coil-containing protein 2C)	PRRC2C BAT2D1 BAT2L2 KIAA1096 XTP2	No	No	No	Yes	No	No
Q9Y5B9	SP16H_HUMAN	FACT complex subunit SPT16 (Chromatin-specific transcription elongation factor 140 kDa subunit) (FACT 140 kDa subunit) (FACTp140) (Facilitates chromatin transcription complex subunit SPT16) (hSPT16)	SUPT16H FACT140 FACTP140	No	Yes	No	No	No	Yes. Observed in apoptotic HCT116 cells. CASP3/CASP7-independent
P0CG47	UBB_HUMAN	Polyubiquitin-B [Cleaved into: Ubiquitin]	UBB	No	No	No	No	No	Cleaved and tagging in apoptosis in HCT116. CASP3/CASP7-dependent
P0CG48	UBC_HUMAN	Polyubiquitin-C [Cleaved into: Ubiquitin]	UBC	No	No	Yes	Yes	No	Cleaved in apoptosis in HCT116 and U2OS. CASP3/CASP7-dependent
P0DPH7	TBA3C_HUMAN	Tubulin alpha-3C chain (Alpha-tubulin 2) (Alpha-tubulin 3C) (Tubulin alpha-2 chain) [Cleaved into: Detyrosinated tubulin alpha-3C chain]	TUBA3C TUBA2	No	No	No	No	No	Yes. Observed in apoptotic HCT116 cells. CASP3/CASP7-independent
P0DPH8	TBA3D_HUMAN	Tubulin alpha-3D chain (Alpha-tubulin 3D) [Cleaved into: Detyrosinated tubulin alpha-3D chain]	TUBA3D	No	No	No	No	No	Yes. Observed in apoptotic HCT116 cells. CASP3/CASP7-independent
P16104	H2AX_HUMAN	Histone H2AX (H2a/x) (Histone H2A.X)	H2AX H2AFX	No	Yes	No	Yes	No	Yes but cleavage pattern different in apoptotic cells. Observed in HCT116 and U2OS cells. CASP3/CASP7-dependent
P20671	H2A1D_HUMAN	Histone H2A type 1-D (Histone H2A.3) (Histone H2A/g)	H2AC7 H2AFG HIST1H2AD	No	No	No	No	No	Yes but cleavage pattern different in apoptotic cells. Observed in HCT116 cells. CASP3/CASP7-dependent
P23527	H2B1O_HUMAN	Histone H2B type 1-O (Histone H2B.2) (Histone H2B.n) (H2B/n)	HIST1H2BO H2BFH H2BFN	No	No	Yes	Yes	No	Yes but cleavage pattern different in apoptotic cells. Observed in HCT116 and U2OS cells. CASP3/CASP7-dependent
P54760	EPHB4_HUMAN	Ephrin type-B receptor 4 (EC 2.7.10.1) (Hepatoma transmembrane kinase) (Tyrosine-protein kinase TYRO11)	EPHB4 HTK MYK1 TYRO11	No	No	No	No	No	No
P55854	SUMO3_HUMAN	Small ubiquitin-related modifier 3 (SUMO-3) (SMT3 homolog 1) (SUMO-2) (Ubiquitin-like protein SMT3A) (Smt3A)	SUMO3 SMT3A SMT3H1	No	No	Yes	No	No	Cleaved in apoptosis in HCT116. CASP3/CASP7-independent
P57053	H2BFS_HUMAN	Histone H2B type F-S (Histone H2B.s) (H2B/s)	H2BFS	No	No	No	No	No	Yes but cleavage pattern different in apoptotic cells. Observed in U2OS cells.
P57723	PCBP4_HUMAN	Poly(rC)-binding protein 4 (Alpha-CP4)	PCBP4	No	No	No	No	Yes	No
Q58FF7	H90B3_HUMAN	Putative heat shock protein HSP 90-beta-3 (Heat shock protein 90-beta c) (Heat shock protein 90Bc)	HSP90AB3P HSP90BC	No	No	No	No	No	Cleaved in control cells. Yes. Observed in apoptotic HCT116 cells. CASP3/CASP7-dependent
Q58FG1	HS904_HUMAN	Putative heat shock protein HSP 90-alpha A4 (Heat shock 90 kDa protein 1 alpha-like 2) (Heat shock protein 90-alpha D) (Heat shock protein 90Ad)	HSP90AA4P HSP90AD HSPCAL2	No	No	No	No	No	Yes but cleavage pattern different in apoptotic cells. Observed in HCT116 and U2OS cells. CASP3/CASP7-dependent
Q8TDB8	GTR14_HUMAN	Solute carrier family 2, facilitated glucose transporter member 14 (Glucose transporter type 14) (GLUT-14)	SLC2A14 GLUT14	No	No	No	No	No	No
Q9NUL3	STAU2_HUMAN	Double-stranded RNA-binding protein Staufen homolog 2	STAU2	No	No	No	No	No	No
O60814	H2B1K_HUMAN	Histone H2B type 1-K (H2B K) (HIRA-interacting protein 1)	H2BC12 H2BFT HIRIP1 HIST1H2BK	No	No	No	No	No	Yes but cleavage pattern different in apoptotic cells. Observed in HCT116 cells. CASP3/CASP7-dependent

## Sheet: Cleavage details
Accession number	Uniprot ID	Protein name	Gene name	Full-length protein molecular weight (based on migration in gel)	Full-length protein size (amino acids)	Cleavage	Cleavage (also) detected in apoptotic cells	Cleavage sites	Detected fragments	Molecular weight fragment 1	Molecular weight fragment 2	Molecular weight fragment 3	Molecular weight fragment 4	Molecular weight fragment 5	Fragment 1 MS coverage	Hypothetical fragment 1 boundaries	Region encompassing the first cleavage site	Fragment 2 MS coverage	Hypothetical fragment 2 boundaries	Region encompassing the second cleavage site	Fragment 3 MS coverage	Hypothetical fragment 3 boundaries	Region encompassing the third cleavage site	Fragment 4 MS coverage	Hypothetical fragment 4 boundaries	Region encompassing the fourth cleavage site	Fragment 5 MS coverage	Hypothetical fragment 5 boundaries	Region encompassing the fifth cleavage site
Q96QR8	PURB_HUMAN	Transcriptional activator protein Pur-beta (Purine-rich element-binding protein B)	PURB	39.2 kDa	312	Observed in U2OS cells	Yes. Observed in apoptotic U2OS cells.	1	1	36.9 kDa	Fragment not detected				11-285	1-288	285-312		289-312
P15311	EZRI_HUMAN	Ezrin (Cytovillin) (Villin-2) (p81)	EZR VIL2	75.1 kDa	586	Observed in HCT116 and U2OS cells. CASP3/CASP7-dependent	Yes. Observed in apoptotic HCT116. Different cleavage pattern. CASP3/CASP7-dependent	1	1	56.8 kDa					28-448	1-454	448-586	Fragment not detected	455-586
P07814	SYEP_HUMAN	Bifunctional glutamate/proline--tRNA ligase (Bifunctional aminoacyl-tRNA synthetase) (Cell proliferation-inducing gene 32 protein) (Glutamatyl-prolyl-tRNA synthetase) [Includes: Glutamate--tRNA ligase (EC 6.1.1.17) (Glutamyl-tRNA synthetase) (GluRS); Proline--tRNA ligase (EC 6.1.1.15) (Prolyl-tRNA synthetase)]	EPRS1 EPRS GLNS PARS QARS QPRS PIG32	169.3 kDa	1512	Observed in U2OS cells	Yes. Observed in apoptotic HCT116 cells. CASP3/CASP7-independent	1	2	116.9 kDa	60.4 kDa				89-916	1-929	916-991	992-1510	930-1512
P12270	TPR_HUMAN	Nucleoprotein TPR (Megator) (NPC-associated intranuclear protein) (Translocated promoter region protein)	TPR	264.7 kDa	2363	Observed in U2OS cells	Yes. Observed in apoptotic HCT116 cells. CASP3/CASP7-independent	1	1	198.3 kDa	Fragment not detected				2-1680	1-1892	1680-2363	Fragment not detected	1893-2363
P50990	TCPQ_HUMAN	T-complex protein 1 subunit theta (TCP-1-theta) (CCT-theta) (Chaperonin containing T-complex polypeptide 1 subunit 8) (Renal carcinoma antigen NY-REN-15)	CCT8 C21orf112 CCTQ KIAA0002	56.4 kDa	548	Observed in U2OS cells	Yes. Observed in apoptotic HCT116 cells. CASP3/CASP7-independent	1	1	Fragment not detected	28.2 kDa				Fragment not detected	1-247	1-260	261-520	248-548
Q13308	PTK7_HUMAN	Inactive tyrosine-protein kinase 7 (Colon carcinoma kinase 4) (CCK-4) (Protein-tyrosine kinase 7) (Pseudo tyrosine kinase receptor 7) (Tyrosine-protein kinase-like 7)	PTK7 CCK4	139.3 kDa	1070	Observed in U2OS cells	Yes. Observed in apoptotic HCT116 cells. CASP3/CASP7-independent	2	3	42.4 kDa	101.6 kDa	46.1 kDa			79-238	1-385	238-467	468-1070	386-1070	1-793	794-1070	684-1070
Q14126	DSG2_HUMAN	Desmoglein-2 (Cadherin family member 5) (HDGC)	DSG2 CDHF5	90.1 kDa	1118	Observed in HCT116 and U2OS cells. CASP3/CASP7-dependent	Yes. Observed in apoptotic HCT116 cells. CASP3/CASP7-independent	2	2	75.3 kDa	61.5 kDa				549-1106	244-1118	1-548	668-990	327-1118	1-667	Fragment not detected	1-243
Q9Y262	EIF3L_HUMAN	Eukaryotic translation initiation factor 3 subunit L (eIF3l) (Eukaryotic translation initiation factor 3 subunit 6-interacting protein) (Eukaryotic translation initiation factor 3 subunit E-interacting protein)	EIF3L EIF3EIP EIF3S6IP HSPC021 HSPC025 MSTP005	62.8 kDa	564	Observed in U2OS cells	Yes. Observed in apoptotic HCT116 cells. CASP3/CASP7-independent	1	1	57.3 kDa	Fragment not detected				39-494	1-510	494-564	Fragment not detected	511-564
P02545	LMNA_HUMAN	Prelamin-A/C [Cleaved into: Lamin-A/C (70 kDa lamin) (Renal carcinoma antigen NY-REN-32)]	LMNA LMN1	70 kDa	664	Observed in HCT116 and U2OS cells. CASP3/CASP7-dependent	Yes. Observed in apoptotic HCT116 cells. CASP3/CASP7-dependent	1	1	53.4 kDa	Fragment not detected				12-541	1-511	216-240	Fragment not detected	512-664
B5ME19	EIFCL_HUMAN	Eukaryotic translation initiation factor 3 subunit C-like protein	EIF3CL	110.6 kDa	914	Observed in U2OS cells	Yes. Observed in apoptotic HCT116 cells. CASP3/CASP7-dependent	1	2	29.2 kDa	81 kDa				57-161	1-241	160-287	288-886	242-913
O00571	DDX3X_HUMAN	ATP-dependent RNA helicase DDX3X (EC 3.6.4.13) (CAP-Rf) (DEAD box protein 3, X-chromosomal) (DEAD box, X isoform) (DBX) (Helicase-like protein 2) (HLP2)	DDX3X DBX DDX3	71.1 kDa	662	Observed in U2OS cells	Yes. Observed in apoptotic HCT116 cells. CASP3/CASP7-dependent	1	1	Fragment not detected	63.3 kDa				Fragment not detected	1-56	1-64	65-617	57-662
O00754	MA2B1_HUMAN	Lysosomal alpha-mannosidase (Laman) (EC 3.2.1.24) (Lysosomal acid alpha-mannosidase) (Mannosidase alpha class 2B member 1) (Mannosidase alpha-B) [Cleaved into: Lysosomal alpha-mannosidase A peptide; Lysosomal alpha-mannosidase B peptide; Lysosomal alpha-mannosidase C peptide; Lysosomal alpha-mannosidase D peptide; Lysosomal alpha-mannosidase E peptide]	MAN2B1 LAMAN MANB	119.5 kDa	1011	Observed in U2OS cells	Yes. Observed in apoptotic HCT116 cells. CASP3/CASP7-dependent	3	5	64.2 kDa	44.4 kDa	17.9 kDa	36.3 kDa	12.5 kDa	80-538	1-556	538-732	80-305	1-375	305-509	510-538	376-556	857-886	733-857	557-863		887-962	864-1011
O14776	TCRG1_HUMAN	Transcription elongation regulator 1 (TATA box-binding protein-associated factor 2S) (Transcription factor CA150)	TCERG1 CA150 TAF2S	141.5 kDa	1098	Observed in U2OS cells	Yes. Observed in apoptotic HCT116 cells. CASP3/CASP7-dependent	1	1	Fragment not detected	124 kDa				Fragment not detected	1-144	1-155	156-1081	145-1098
O15523	DDX3Y_HUMAN	ATP-dependent RNA helicase DDX3Y (EC 3.6.4.13) (DEAD box protein 3, Y-chromosomal)	DDX3Y DBY	71.1 kDa	660	Observed in U2OS cells	Yes. Observed in apoptotic HCT116 cells. CASP3/CASP7-dependent	1	1	Fragment not detected	63.3 kDa				Fragment not detected	1-56	1-64	65-617	57-660
O60664	PLIN3_HUMAN	Perilipin-3 (47 kDa mannose 6-phosphate receptor-binding protein) (47 kDa MPR-binding protein) (Cargo selection protein TIP47) (Mannose-6-phosphate receptor-binding protein 1) (Placental protein 17) (PP17)	PLIN3 M6PRBP1 TIP47	46.6 kDa	434	Observed in HCT116 cells. CASP3/CASP7-dependent	Yes. Observed in apoptotic HCT116 cells. CASP3/CASP7-dependent	1	1	40.1 kDa	Fragment not detected				69-213	1-287	213-434	Fragment not detected	288-434									1-69
O94826	TOM70_HUMAN	Mitochondrial import receptor subunit TOM70 (Mitochondrial precursor proteins import receptor) (Translocase of outer membrane 70 kDa subunit) (Translocase of outer mitochondrial membrane protein 70)	TOMM70 KIAA0719 TOM70 TOMM70A	70.4 kDa	608	Observed in U2OS cells	Yes. Observed in apoptotic HCT116 cells. CASP3/CASP7-dependent	1	1	Fragment not detected	62.9 kDa				Fragment not detected	1-73	1-148	149-524	74-608
P11021	BIP_HUMAN	Endoplasmic reticulum chaperone BiP (EC 3.6.4.10) (78 kDa glucose-regulated protein) (GRP-78) (Binding-immunoglobulin protein) (BiP) (Heat shock protein 70 family protein 5) (HSP70 family protein 5) (Heat shock protein family A member 5) (Immunoglobulin heavy chain-binding protein)	HSPA5 GRP78	70.7 kDa	654	Observed in HCT116 and U2OS cells. CASP3/CASP7-dependent	Yes. Observed in apoptotic HCT116 cells. CASP3/CASP7-dependent	1	1	59.3 kDa	Fragment not detected				61-573	1-578	573-654	Fragment not detected	579-654
P11388	TOP2A_HUMAN	DNA topoisomerase 2-alpha (EC 5.6.2.2) (DNA topoisomerase II, alpha isozyme)	TOP2A TOP2	174.5 kDa	1531	Observed in U2OS cells	Yes. Observed in apoptotic HCT116 cells. CASP3/CASP7-dependent	1	1	148.1 kDa	Fragment not detected				74-1196	1-1251	1196-1531	Fragment not detected	1252-1531
P16144	ITB4_HUMAN	Integrin beta-4 (GP150) (CD antigen CD104)	ITGB4	187.9 kDa	1822	Observed in HCT116 and U2OS cells. CASP3/CASP7-dependent	Yes. Observed in apoptotic HCT116 cells. CASP3/CASP7-dependent	1	2	44.2 kDa	141.1 kDa				159-300	1-442	300-401	402-1748	443-1822
P22102	PUR2_HUMAN	Trifunctional purine biosynthetic protein adenosine-3 [Includes: Phosphoribosylamine--glycine ligase (EC 6.3.4.13) (Glycinamide ribonucleotide synthetase) (GARS) (Phosphoribosylglycinamide synthetase); Phosphoribosylformylglycinamidine cyclo-ligase (EC 6.3.3.1) (AIR synthase) (AIRS) (Phosphoribosyl-aminoimidazole synthetase); Phosphoribosylglycinamide formyltransferase (EC 2.1.2.2) (5'-phosphorib…	GART PGFT PRGS	108kDa	1010	Observed in U2OS cells	Yes. Observed in apoptotic HCT116 cells. CASP3/CASP7-dependent	1	1	48.1 kDa	Fragment not detected				5-433	433-1010		Fragment not detected
P23588	IF4B_HUMAN	Eukaryotic translation initiation factor 4B (eIF-4B)	EIF4B	77.8 kDa	611	Observed in U2OS cells	Yes. Observed in apoptotic HCT116 cells. CASP3/CASP7-dependent	1	1	Fragment not detected	61.6 kDa				71-524	1-531	525-611	Fragment not detected	532-611
P29317	EPHA2_HUMAN	Ephrin type-A receptor 2 (EC 2.7.10.1) (Epithelial cell kinase) (Tyrosine-protein kinase receptor ECK)	EPHA2 ECK	119.5 kDa	976	Observed in HCT116 and U2OS cells. CASP3/CASP7-dependent	Yes. Observed in apoptotic HCT116 cells. CASP3/CASP7-dependent	2	3	13.2 kDa	98 kDa	61.1 kDa			28-159	1-184	159-268	269-966	185-976	1-428	429-966	402-976
P52209	6PGD_HUMAN	6-phosphogluconate dehydrogenase, decarboxylating (EC 1.1.1.44)	PGD PGDH	48.2 kDa	483	Observed in HCT116 cells. CASP3/CASP7-dependent	Yes. Observed in apoptotic HCT116 cells. CASP3/CASP7-dependent	1	1	40.1 kDa	Fragment not detected				52-184	1-431	184-483	Fragment not detected	432-483
P53396	ACLY_HUMAN	ATP-citrate synthase (EC 2.3.3.8) (ATP-citrate (pro-S-)-lyase) (ACL) (Citrate cleavage enzyme)	ACLY	113.5 kDa	1101	Observed in U2OS cells	Yes. Observed in apoptotic HCT116 cells. CASP3/CASP7-dependent	1	2	48.5 kDa	65.7 kDa				18-389	1-477	389-488	489-1012	478-1101
P55060	XPO2_HUMAN	Exportin-2 (Exp2) (Cellular apoptosis susceptibility protein) (Chromosome segregation 1-like protein) (Importin-alpha re-exporter)	CSE1L CAS XPO2	98.2 kDa	971	Observed in U2OS cells	Yes. Observed in apoptotic HCT116 cells. CASP3/CASP7-dependent	1	1	Fragment not detected	64.5 kDa				Fragment not detected	1-311	1-331	332-714	312-971
Q07065	CKAP4_HUMAN	Cytoskeleton-associated protein 4 (63-kDa cytoskeleton-linking membrane protein) (Climp-63) (p63)	CKAP4	67.3 kDa	602	Observed in U2OS cells	Yes. Observed in apoptotic HCT116 cells. CASP3/CASP7-dependent	1	1	Fragment not detected	56.6 kDa				147-585	1-143	1-147	Fragment not detected	144-602
Q15084	PDIA6_HUMAN	Protein disulfide-isomerase A6 (EC 5.3.4.1) (Endoplasmic reticulum protein 5) (ER protein 5) (ERp5) (Protein disulfide isomerase P5) (Thioredoxin domain-containing protein 7)	PDIA6 ERP5 P5 TXNDC7	47.9 kDa	440	Observed in U2OS cells	Yes. Observed in apoptotic HCT116 cells. CASP3/CASP7-dependent	1	1	Fragment not detected	31 kDa				Fragment not detected	1-155	1-217	217-409	156-440
Q16630	CPSF6_HUMAN	Cleavage and polyadenylation specificity factor subunit 6 (Cleavage and polyadenylation specificity factor 68 kDa subunit) (CPSF 68 kDa subunit) (Cleavage factor Im complex 68 kDa subunit) (CFIm68) (Pre-mRNA cleavage factor Im 68 kDa subunit) (Protein HPBRII-4/7)	CPSF6 CFIM68	69.2 kDa	551	Observed in U2OS cells	Yes. Observed in apoptotic HCT116 cells. CASP3/CASP7-dependent	1	1	62.6 kDa	Fragment not detected				67-420	1-475	420-551		476-551
Q5T4S7	UBR4_HUMAN	E3 ubiquitin-protein ligase UBR4 (EC 2.3.2.27) (600 kDa retinoblastoma protein-associated factor) (N-recognin-4) (RING-type E3 ubiquitin transferase UBR4) (Retinoblastoma-associated factor of 600 kDa) (RBAF600) (p600) (Zinc finger UBR1-type protein 1)	UBR4 KIAA0462 KIAA1307 RBAF600 ZUBR1	345 kDa	5183	Observed in HCT116 and U2OS cells. CASP3/CASP7-dependent	Yes. Observed in apoptotic HCT116 cells. CASP3/CASP7-dependent	2	2	318.3 kDa	219.1 kDa				166-2373	1-43	2373-5183	2503-5069	1775-5183	2021-01-02	Fragment not detected	4744-5183		Fragment not detected	1-1774
Q7KZF4	SND1_HUMAN	Staphylococcal nuclease domain-containing protein 1 (EC 3.1.31.1) (100 kDa coactivator) (EBNA2 coactivator p100) (Tudor domain-containing protein 11) (p100 co-activator)	SND1 TDRD11	106.8 kDa	910	Observed in U2OS cells	Yes. Observed in apoptotic HCT116 cells. CASP3/CASP7-dependent	1	1	92.3 kDa	Fragment not detected				2-776	1-812	776-910	Fragment not detected	813-910
Q8WUM4	PDC6I_HUMAN	Programmed cell death 6-interacting protein (PDCD6-interacting protein) (ALG-2-interacting protein 1) (ALG-2-interacting protein X) (Hp95)	PDCD6IP AIP1 ALIX KIAA1375	94.5 kDa	868	Observed in U2OS cells	Yes. Observed in apoptotic HCT116 cells. CASP3/CASP7-dependent	1	1	80.5 kDa	Fragment not detected				2-686	1-703	686-868	Fragment not detected	704-868
Q99613	EIF3C_HUMAN	Eukaryotic translation initiation factor 3 subunit C (eIF3c) (Eukaryotic translation initiation factor 3 subunit 8) (eIF3 p110)	EIF3C EIF3S8	110.6 kDa	913	Observed in U2OS cells	Yes. Observed in apoptotic HCT116 cells. CASP3/CASP7-dependent	1	2	29.2 kDa	81 kDa				57-160	1-241	160-287	288-886	242-913
Q99832	TCPH_HUMAN	T-complex protein 1 subunit eta (TCP-1-eta) (CCT-eta) (HIV-1 Nef-interacting protein) [Cleaved into: T-complex protein 1 subunit eta, N-terminally processed]	CCT7 CCTH NIP7-1	60.1 kDa	543	Observed in U2OS cells	Yes. Observed in apoptotic HCT116 cells. CASP3/CASP7-dependent	1	1	55.6 kDa	Fragment not detected				1-447	1-486	447-543	Fragment not detected	487-543
Q9H307	PININ_HUMAN	Pinin (140 kDa nuclear and cell adhesion-related phosphoprotein) (Desmosome-associated protein) (Domain-rich serine protein) (DRS protein) (DRSP) (Melanoma metastasis clone A protein) (Nuclear protein SDK3) (SR-like protein)	PNN DRS MEMA	107.5 kDa	717	Observed in U2OS cells	Yes. Observed in apoptotic HCT116 cells. CASP3/CASP7-dependent	1	1	88.8 kDa	Fragment not detected				7-553	1-620	553-717	Fragment not detected	621-717
Q9NYF8	BCLF1_HUMAN	Bcl-2-associated transcription factor 1 (Btf) (BCLAF1 and THRAP3 family member 1)	BCLAF1 BTF KIAA0164	134.6 kDa	920	Observed in U2OS cells	Yes. Observed in apoptotic HCT116 cells. CASP3/CASP7-dependent	1	1	97.3 kDa	Fragment not detected				168-631	1-710	631-920	Fragment not detected	711-920
Q9ULT8	HECD1_HUMAN	E3 ubiquitin-protein ligase HECTD1 (EC 2.3.2.26) (E3 ligase for inhibin receptor) (EULIR) (HECT domain-containing protein 1) (HECT-type E3 ubiquitin transferase HECTD1)	HECTD1 KIAA1131	246.5 kDa	2610	Observed in HCT116 cells. CASP3/CASP7-dependent	Yes. Observed in apoptotic HCT116 cells. CASP3/CASP7-dependent	1	1	168.9 kDa	Fragment not detected				60-1550	1-1664	1550-2610	Fragment not detected	1665-2610
Q9UQ35	SRRM2_HUMAN	Serine/arginine repetitive matrix protein 2 (300 kDa nuclear matrix antigen) (Serine/arginine-rich splicing factor-related nuclear matrix protein of 300 kDa) (SR-related nuclear matrix protein of 300 kDa) (Ser/Arg-related nuclear matrix protein of 300 kDa) (Splicing coactivator subunit SRm300) (Tax-responsive enhancer element-binding protein 803) (TaxREB803)	SRRM2 KIAA0324 SRL300 SRM300 HSPC075	375.7 kDa	2752	Observed in U2OS cells	Yes. Observed in apoptotic HCT116 cells. CASP3/CASP7-dependent	1	2	145.7 kDa	75 kDa				1021-1393	1-58	1393-2207	2208-2460	2159-2752
Q9Y490	TLN1_HUMAN	Talin-1	TLN1 KIAA1027 TLN	221.9 kDa	2541	Observed in U2OS cells	Yes. Observed in apoptotic HCT116 cells. CASP3/CASP7-dependent	1	1	Fragment not detected	168.2 kDa				Fragment not detected	1-569	1-592	593-2491	570-2541
O15355	PPM1G_HUMAN	Protein phosphatase 1G (EC 3.1.3.16) (Protein phosphatase 1C) (Protein phosphatase 2C isoform gamma) (PP2C-gamma) (Protein phosphatase magnesium-dependent 1 gamma)	PPM1G PPM1C	68.4 kDa	546	Observed in U2OS cells	Yes. Observed in apoptotic HCT116 cells. CASP3/CASP7-dependent	1	2	18.2 kDa	45.4 kDa				23-130	1-138	130-320	321-520	139-546
O00203	AP3B1_HUMAN	AP-3 complex subunit beta-1 (Adaptor protein complex AP-3 subunit beta-1) (Adaptor-related protein complex 3 subunit beta-1) (Beta-3A-adaptin) (Clathrin assembly protein complex 3 beta-1 large chain)	AP3B1 ADTB3A	119.7 kDa	1094	Observed in U2OS cells	Yes. Observed in apoptotic HCT116 cells. CASP3/CASP7-dependent	1	2	77.4 kDa	43.1 kDa				157-658	1-777	658-1076	1077-1085	778-1094
P11387	TOP1_HUMAN	DNA topoisomerase 1 (EC 5.6.2.1) (DNA topoisomerase I)	TOP1	95.9 kDa	765	Observed in HCT116 cells. CASP3/CASP7-dependent	Yes. Observed in apoptotic HCT116 cells. CASP3/CASP7-dependent	1	1	Fragment not detected	73.6 kDa				Not detected	1-146	1-223	224-712	147-765
Q15424	SAFB1_HUMAN	Scaffold attachment factor B1 (SAF-B) (SAF-B1) (HSP27 estrogen response element-TATA box-binding protein) (HSP27 ERE-TATA-binding protein)	SAFB HAP HET SAFB1	133 kDa	915	Observed in U2OS cells	Yes. Observed in apoptotic HCT116 cells. CASP3/CASP7-dependent	1	1	78.7 kDa	Fragment not detected				2-418	1-567	418-915	Fragment not detected	567-915
O60841	IF2P_HUMAN	Eukaryotic translation initiation factor 5B (eIF-5B) (EC 3.6.5.3) (Translation initiation factor IF-2)	EIF5B IF2 KIAA0741	159.2 kDa	1220	Observed in U2OS cells	Yes. Observed in apoptotic HCT116 and U2OS. CASP3/CASP7-independent	1	1	Fragment not detected	76.1 kDa				Fragment not detected	1-658	1-694	695-1185	659-1220
P12268	IMDH2_HUMAN	Inosine-5'-monophosphate dehydrogenase 2 (IMP dehydrogenase 2) (IMPD 2) (IMPDH 2) (EC 1.1.1.205) (IMPDH-II)	IMPDH2 IMPD2	55.1 kDa	514	Observed in U2OS cells	Yes. Observed in apoptotic HCT116 and U2OS cells. CASP3/CASP7-independent	5	5	41.4 kDa	11 kDa	22 kDa	13.7 kDa	33.6 kDa	110-375	1-404	375-429	430-511	405-514	161-242	110-161	1-226	375-429	243-375	227-429	375-429	243-511	227-511	161-242
P35613	BASI_HUMAN	Basigin (5F7) (Collagenase stimulatory factor) (Extracellular matrix metalloproteinase inducer) (EMMPRIN) (Leukocyte activation antigen M6) (OK blood group antigen) (Tumor cell-derived collagenase stimulatory factor) (TCSF) (CD antigen CD147)	BSG UNQ6505/PRO21383	55.6 kDa	385	Observed in U2OS cells	Yes. Observed in apoptotic HCT116 and U2OS cells. CASP3/CASP7-independent	1	1	Fragment not detected	35.4 kDa				Fragment not detected	1-161	1-173	174-366	162-385
O15031	PLXB2_HUMAN	Plexin-B2 (MM1)	PLXNB2 KIAA0315	199.4 kDa	1838	Observed in HCT116 and U2OS cells. CASP3/CASP7-dependent	Yes. Observed in apoptotic HCT116 and U2OS cells. CASP3/CASP7-dependent	2	3	40.4 kDa	98.2 kDa	74.5 kDa			61-318	1-300	318-479	480-956	301-1146	956-1164	1165-1834	1147-1838
O43242	PSMD3_HUMAN	26S proteasome non-ATPase regulatory subunit 3 (26S proteasome regulatory subunit RPN3) (26S proteasome regulatory subunit S3) (Proteasome subunit p58)	PSMD3	59.9 kDa	534	Observed in U2OS cells	Yes. Observed in apoptotic HCT116 and U2OS cells. CASP3/CASP7-dependent	2	2	21.6 kDa	38.1 kDa				116-128	1-190	128-201	202-523	191-534
P02786	TFR1_HUMAN	Transferrin receptor protein 1 (TR) (TfR) (TfR1) (Trfr) (T9) (p90) (CD antigen CD71) [Cleaved into: Transferrin receptor protein 1, serum form (sTfR)]	TFRC	93.2 kDa	760	Observed in HCT116 and U2OS cells. CASP3/CASP7-dependent	Yes. Observed in apoptotic HCT116 and U2OS cells. CASP3/CASP7-dependent	1	2	16.1 kDa	72.5 kDa				1-53	1-120	53-121	122-693	121-760
P05556	ITB1_HUMAN	Integrin beta-1 (Fibronectin receptor subunit beta) (Glycoprotein IIa) (GPIIA) (VLA-4 subunit beta) (CD antigen CD29)	ITGB1 FNRB MDF2 MSK12	104.6 kDa	798	Observed in HCT116 and U2OS cells. CASP3/CASP7-dependent	Yes. Observed in apoptotic HCT116 and U2OS cells. CASP3/CASP7-dependent	1	2	14.3 kDa	76.6 kDa				64-84	1-88	84-105	106-794	89-798
P07910	HNRPC_HUMAN	Heterogeneous nuclear ribonucleoproteins C1/C2 (hnRNP C1/C2)	HNRNPC HNRPC	36.8 kDa	306	Observed in U2OS cells	Yes. Observed in apoptotic HCT116 and U2OS cells. CASP3/CASP7-dependent	1	2	14.4 kDa	23.8 kDa				2-89	1-131	89-142	143-216	132-306
P11940	PABP1_HUMAN	Polyadenylate-binding protein 1 (PABP-1) (Poly(A)-binding protein 1)	PABPC1 PAB1 PABP1 PABPC2	69.6 kDa	636	Observed in HCT116 and U2OS cells. CASP3/CASP7-dependent	Yes. Observed in apoptotic HCT116 and U2OS cells. CASP3/CASP7-dependent	1	1	55.6 kDa					31-385	1-544	385-636	Fragment not detected	545-636
P13639	EF2_HUMAN	Elongation factor 2 (EF-2)	EEF2 EF2	93.2 kDa	858	Observed in HCT116 and U2OS cells. CASP3/CASP7-dependent	Yes. Observed in apoptotic HCT116 and U2OS cells. CASP3/CASP7-dependent	2	2	38.7 kDa	63.7 kDa				560-858	477-858	1-559	369-858	325-858	308-368										No	DEVAPAKK-AKPAMPQDSVPSPR (469)	Cleavage site (P1)Sequence# of times 296 (CDLG)GVNE 1 439 (NFLL)NASG 1 440 (FLLN)ASGS 7 460 (SESR)ADEV 2 469 (PAKK)AKPA 6 576 (ASLR)SAYD 1	No
P18206	VINC_HUMAN	Vinculin (Metavinculin) (MV)	VCL	120.9 kDa	1134	Observed in U2OS cells	Yes. Observed in apoptotic HCT116 and U2OS cells. CASP3/CASP7-dependent	1	1	67.5 kDa	53.3 kDa				36-581	1-800	581-655	656-1125	801-1134
P46087	NOP2_HUMAN	Probable 28S rRNA (cytosine(4447)-C(5))-methyltransferase (EC 2.1.1.-) (Nucleolar protein 1) (Nucleolar protein 2 homolog) (Proliferating-cell nucleolar antigen p120) (Proliferation-associated nucleolar protein p120)	NOP2 NOL1 NSUN1	103.5 kDa	812	Observed in U2OS cells	Yes. Observed in apoptotic HCT116 and U2OS cells. CASP3/CASP7-dependent	2	2	76.8 kDa	45.4 kDa				243-735	208-812	1-243	243-553	208-577						Fragment not detected		1-207
P50395	GDIB_HUMAN	Rab GDP dissociation inhibitor beta (Rab GDI beta) (Guanosine diphosphate dissociation inhibitor 2) (GDI-2)	GDI2 RABGDIB	49 kDa	445	Observed in U2OS cells	Yes. Observed in apoptotic HCT116 and U2OS cells. CASP3/CASP7-dependent	1	1	34.4 kDa	Fragment not detected				36-218	1-313	218-445	Fragment not detected	314-445
P50502	F10A1_HUMAN	Hsc70-interacting protein (Hip) (Aging-associated protein 2) (Progesterone receptor-associated p48 protein) (Protein FAM10A1) (Putative tumor suppressor ST13) (Renal carcinoma antigen NY-REN-33) (Suppression of tumorigenicity 13 protein)	ST13 AAG2 FAM10A1 HIP SNC6	46.7 kDa	369	Observed in U2OS cells	Yes. Observed in apoptotic HCT116 and U2OS cells. CASP3/CASP7-dependent	1	1	Fragment not detected	33.1 kDa				Fragment not detected	1-94	1-118	119-186	95-369
Q15233	NONO_HUMAN	Non-POU domain-containing octamer-binding protein (NonO protein) (54 kDa nuclear RNA- and DNA-binding protein) (55 kDa nuclear protein) (DNA-binding p52/p100 complex, 52 kDa subunit) (NMT55) (p54(nrb)) (p54nrb)	NONO NRB54	57.1 kDa	471	Observed in U2OS cells	Yes. Observed in apoptotic HCT116 and U2OS cells. CASP3/CASP7-dependent	2	2	53 kDa	45.4 kDa				76-398	1-422	398-471	100-304	1-376	304-471	Fragment not detected	423-471
Q8IZP2	ST134_HUMAN	Putative protein FAM10A4 (Suppression of tumorigenicity 13 pseudogene 4)	ST13P4 FAM10A4	46.7 kDa	240	Observed in U2OS cells	Yes. Observed in apoptotic HCT116 and U2OS cells. CASP3/CASP7-dependent	1	1	32.5 kDa	Fragment not detected				18-186	1-216	216-240	Fragment not detected	217-240
Q8NFI4	F10A5_HUMAN	Putative protein FAM10A5 (Suppression of tumorigenicity 13 pseudogene 5)	ST13P5 FAM10A5	46.7 kDa	369	Observed in U2OS cells	Yes. Observed in apoptotic HCT116 and U2OS cells. CASP3/CASP7-dependent	1	1	32.4 kDa	Fragment not detected				18-222	1-319	222-369	Fragment not detected	320-369
Q8WX93	PALLD_HUMAN	Palladin (SIH002) (Sarcoma antigen NY-SAR-77)	PALLD KIAA0992 CGI-151	157 kDa or 125 kDa	1383	Observed in U2OS cells	Yes. Observed in apoptotic HCT116 and U2OS cells. CASP3/CASP7-dependent	1	1	Fragment not detected	80.5 kDa				Fragment not detected	1-483	1-718	719-1359	484-1383
Q99460	PSMD1_HUMAN	26S proteasome non-ATPase regulatory subunit 1 (26S proteasome regulatory subunit RPN2) (26S proteasome regulatory subunit S1) (26S proteasome subunit p112)	PSMD1	99.3 kDa	953	Observed in U2OS cells	Yes. Observed in apoptotic HCT116 and U2OS cells. CASP3/CASP7-dependent	1	1	89.9 kDa	Fragment not detected				58-838	1-857	838-953	Fragment not detected	858-953
Q9C0C2	TB182_HUMAN	182 kDa tankyrase-1-binding protein	TNKS1BP1 KIAA1741 TAB182	204.9 kDa	1729	Observed in U2OS cells	Yes. Observed in apoptotic HCT116 and U2OS cells. CASP3/CASP7-dependent	1	1	Fragment not detected	134.8 kDa				Fragment not detected	1-636	1-811	812-1657	637-1729
Q9NR30	DDX21_HUMAN	Nucleolar RNA helicase 2 (EC 3.6.4.13) (DEAD box protein 21) (Gu-alpha) (Nucleolar RNA helicase Gu) (Nucleolar RNA helicase II) (RH II/Gu)	DDX21	92.8 kDa	783	Observed in U2OS cells	Yes. Observed in apoptotic HCT116 and U2OS cells. CASP3/CASP7-dependent	1	1	Fragment not detected	76.8 kDa				Fragment not detected	1-126	1-184	185-718	127-783
Q9UKV3	ACINU_HUMAN	Apoptotic chromatin condensation inducer in the nucleus (Acinus)	ACIN1 ACINUS KIAA0670	182.6 kDa	1341	Observed in U2OS cells	Yes. Observed in apoptotic HCT116 and U2OS cells. CASP3/CASP7-dependent	2	3	77.5 kDa	107.2 kDa	78.3 kDa			1-540	1-597	540-822	823-1216	598-1341	1-823	824-1237	776-1341
Q9Y2W1	TR150_HUMAN	Thyroid hormone receptor-associated protein 3 (BCLAF1 and THRAP3 family member 2) (Thyroid hormone receptor-associated protein complex 150 kDa component) (Trap150)	THRAP3 BCLAF2 TRAP150	135.2 kDa	955	Observed in U2OS cells	Yes. Observed in apoptotic HCT116 and U2OS cells. CASP3/CASP7-dependent	1	1	108.2 kDa	23.9 kDa				203-621	1-745	621-863	864-886	746-955
P17980	PRS6A_HUMAN	26S proteasome regulatory subunit 6A (26S proteasome AAA-ATPase subunit RPT5) (Proteasome 26S subunit ATPase 3) (Proteasome subunit P50) (Tat-binding protein 1) (TBP-1)	PSMC3 TBP1	48.9 kDa	439	Observed in HCT116 cells. CASP3/CASP7-dependent	Yes. Observed in apoptotic HCT116 and U2OS cells. In apoptotic cells, the protein is also ubiquitinated. CASP3/CASP7-dependent	1	1	Fragment not detected	41 kDa				130-335	Fragment not detected	335-410	130-335	108-439
P06576	ATPB_HUMAN	ATP synthase subunit beta, mitochondrial (EC 7.1.2.2) (ATP synthase F1 subunit beta)	ATP5F1B ATP5B ATPMB ATPSB	51.8 kDa	529	Observed in U2OS cells	Yes. Observed in apoptotic U2OS cells	1	1	36.7 kDa	Fragment not detected				95-324	1-380	324-529	Fragment not detected	381-529
P13797	PLST_HUMAN	Plastin-3 (T-plastin)	PLS3	67 kDa	630	Observed in U2OS cells	Yes. Observed in apoptotic U2OS cells	1	1	Fragment not detected	55.6 kDa				Fragment not detected	1-75	1-126	127-613	76-630
P19022	CADH2_HUMAN	Cadherin-2 (CDw325) (Neural cadherin) (N-cadherin) (CD antigen CD325)	CDH2 CDHN NCAD	68.2 kDa	906	Observed in U2OS cells	Yes. Observed in apoptotic U2OS cells	1	1	Fragment not detected	52.5 kDa				Fragment not detected	1-203	1-656	657-841	204-906
P35221	CTNA1_HUMAN	Catenin alpha-1 (Alpha E-catenin) (Cadherin-associated protein) (Renal carcinoma antigen NY-REN-13)	CTNNA1	97.8 kDa	906	Observed in U2OS cells	Yes. Observed in apoptotic U2OS cells	1	1	80.6 kDa	Fragment not detected				88-747	1-769	747-906	Fragment not detected	770-906
P50995	ANX11_HUMAN	Annexin A11 (56 kDa autoantigen) (Annexin XI) (Annexin-11) (Calcyclin-associated annexin 50) (CAP-50)	ANXA11 ANX11	54.1 kDa	505	Observed in U2OS cells	Yes. Observed in apoptotic U2OS cells	2	2	47.3 kDa	38.7 kDa				214-470	41-505	1-213	236-495	197-505	1-235
P54578	UBP14_HUMAN	Ubiquitin carboxyl-terminal hydrolase 14 (EC 3.4.19.12) (Deubiquitinating enzyme 14) (Ubiquitin thioesterase 14) (Ubiquitin-specific-processing protease 14)	USP14 TGT	56.8 kDa	494	Observed in U2OS cells	Yes. Observed in apoptotic U2OS cells	1	1	45 kDa	Fragment not detected				31-291	1-408	291-494	Fragment not detected	409-494
Q13617	CUL2_HUMAN	Cullin-2 (CUL-2)	CUL2	87.7 kDa	745	Observed in U2OS cells	Yes. Observed in apoptotic U2OS cells	1	1	77.3 kDa	Fragment not detected				7-708	1-727	708-745	Fragment not detected	728-745
Q13618	CUL3_HUMAN	Cullin-3 (CUL-3)	CUL3 KIAA0617	89.2 kDa	768	Observed in U2OS cells	Yes. Observed in apoptotic U2OS cells	1	1	81 kDa	Fragment not detected				29-751	1-760	751-768	Fragment not detected	761-768
Q14692	BMS1_HUMAN	Ribosome biogenesis protein BMS1 homolog (Ribosome assembly protein BMS1 homolog)	BMS1 BMS1L KIAA0187	163.2 kDa	1282	Observed in U2OS cells	Yes. Observed in apoptotic U2OS cells	1	2	71.1 kDa	93.8 kDa				25-349	1-578	349-616	617-1156	579-1282
Q15019	SEPT2_HUMAN	Septin-2 (Neural precursor cell expressed developmentally down-regulated protein 5) (NEDD-5)	SEPTIN2 DIFF6 KIAA0158 NEDD5 SEPT2	41.7 kDa	361	Observed in U2OS cells	Yes. Observed in apoptotic U2OS cells	1	2	22.9 kDa	18.7 kDa				51-112	1-215	112-232	233-249	216-361
Q68CZ2	TENS3_HUMAN	Tensin-3 (Tensin-like SH2 domain-containing protein 1) (Tumor endothelial marker 6)	TNS3 TEM6 TENS1 TPP	159.8 kDa	1445	Observed in U2OS cells	Yes. Observed in apoptotic U2OS cells	1	1	Fragment not detected	59.5 kDa				Fragment not detected	1-913	1-1143	1144-1405	914-1445
Q709C8	VP13C_HUMAN	Vacuolar protein sorting-associated protein 13C	VPS13C KIAA1421	332.1 kDa	3753	Observed in U2OS cells	Yes. Observed in apoptotic U2OS cells	1	1	Fragment not detected	247.3 kDa				Fragment not detected	1-497	1-535	536-3544	498-3753
Q8NC51	PAIRB_HUMAN	Plasminogen activator inhibitor 1 RNA-binding protein (PAI1 RNA-binding protein 1) (PAI-RBP1) (SERPINE1 mRNA-binding protein 1)	SERBP1 PAIRBP1 CGI-55	51.4 kDa	408	Observed in U2OS cells	Yes. Observed in apoptotic U2OS cells	1	1	Fragment not detected	43.5 kDa				Fragment not detected	1-26	1-92	93-364	27-408
Q8TAQ2	SMRC2_HUMAN	SWI/SNF complex subunit SMARCC2 (BRG1-associated factor 170) (BAF170) (SWI/SNF complex 170 kDa subunit) (SWI/SNF-related matrix-associated actin-dependent regulator of chromatin subfamily C member 2)	SMARCC2 BAF170	155.8 kDa	1214	Observed in U2OS cells	Yes. Observed in apoptotic U2OS cells	1	1	120.3 kDa	Fragment not detected				14-872	1-930	872-1214	Fragment not detected	931-1214
Q8WXF1	PSPC1_HUMAN	Paraspeckle component 1 (Paraspeckle protein 1)	PSPC1 PSP1	64 kDa	523	Observed in U2OS cells	Yes. Observed in apoptotic U2OS cells	1	1	51.8 kDa	Fragment not detected				84-274	1-458	274-523	Fragment not detected	459-523
P29323	EPHB2_HUMAN	Ephrin type-B receptor 2 (EC 2.7.10.1) (Developmentally-regulated Eph-related tyrosine kinase) (ELK-related tyrosine kinase) (EPH tyrosine kinase 3) (EPH-like kinase 5) (EK5) (hEK5) (Renal carcinoma antigen NY-REN-47) (Tyrosine-protein kinase TYRO5) (Tyrosine-protein kinase receptor EPH-3) [Cleaved into: EphB2/CTF1; EphB2/CTF2]	EPHB2 DRT EPHT3 EPTH3 ERK HEK5 TYRO5	115.7 kDa	1055	Observed in HCT116 and U2OS cells. CASP3/CASP7-dependent	Yes. Observed in apoptotic HCT116 and U2OS. Dependent on CASP3/CASP7	1	1	Fragment not detected	71.7 kDa				Fragment not detected	1-450	1-487	488-882	451-1055
Q7Z6Z7	HUWE1_HUMAN	E3 ubiquitin-protein ligase HUWE1 (EC 2.3.2.26) (ARF-binding protein 1) (ARF-BP1) (HECT, UBA and WWE domain-containing protein 1) (HECT-type E3 ubiquitin transferase HUWE1) (Homologous to E6AP carboxyl terminus homologous protein 9) (HectH9) (Large structure of UREB1) (LASU1) (Mcl-1 ubiquitin ligase E3) (Mule) (Upstream regulatory element-binding protein 1) (URE-B1) (URE-binding protein 1)	HUWE1 KIAA0312 KIAA1578 UREB1 HSPC272	349.1 kDa	4374	Observed in HCT116 and U2OS cells. CASP3/CASP7-dependent	Yes. Observed in apoptotic HCT116 and U2OS. Dependent on CASP3/CASP7	1	1	Fragment not detected	194.2 kDa				Fragment not detected	1-1193	1-1225	1226-4130	1194-4374
Q7Z460	CLAP1_HUMAN	CLIP-associating protein 1 (Cytoplasmic linker-associated protein 1) (Multiple asters homolog 1) (Protein Orbit homolog 1) (hOrbit1)	CLASP1 KIAA0622 MAST1	157.7 kDa	1538	Observed in U2OS cells	No	1	1	Fragment not detected	127.6 kDa				Fragment not detected	1-301	1-304	305-1444	302-1538
Q93034	CUL5_HUMAN	Cullin-5 (CUL-5) (Vasopressin-activated calcium-mobilizing receptor 1) (VACM-1)	CUL5 VACM1	88.2 kDa	780	Observed in HCT116 cells. CASP3/CASP7-dependent	No	1	1	Fragment not detected	81.5 kDa				Fragment not detected	1-46	1-79	80-743	47-780
P42224	STAT1_HUMAN	Signal transducer and activator of transcription 1-alpha/beta (Transcription factor ISGF-3 components p91/p84)	STAT1	85.7 kDa	750	Observed in U2OS cells	Yes. Observed in apoptotic U2OS cells. Cleaved with different pattern	1	1	64 kDa	Fragment not detected				57-602	1-627	602-750	Fragment not detected	628-750
Q14008	CKAP5_HUMAN	Cytoskeleton-associated protein 5 (Colonic and hepatic tumor overexpressed gene protein) (Ch-TOG)	CKAP5 KIAA0097	201.5 kDa	2032	Observed in U2OS cells	Yes. Observed in apoptotic HCT116 cells. Cleaved with different pattern. CASP3/CASP7-dependent	1	1	159.2 kDa					2-1403	1-1694	1403-2032	Fragment not detected	1695-2032
P09874	PARP1_HUMAN	Poly [ADP-ribose] polymerase 1 (PARP-1) (EC 2.4.2.30) (ADP-ribosyltransferase diphtheria toxin-like 1) (ARTD1) (DNA ADP-ribosyltransferase PARP1) (EC 2.4.2.-) (NAD(+) ADP-ribosyltransferase 1) (ADPRT 1) (Poly[ADP-ribose] synthase 1) (Protein poly-ADP-ribosyltransferase PARP1) (EC 2.4.2.-)	PARP1 ADPRT PPOL	111 kDa	1014	Observed in U2OS cells	Yes. Observed in apoptotic HCT116 and U2OS cells. Cleaved with different pattern. CASP3/CASP7-dependent	1	2	44.5 kDa	73.1 kDa				183-320	1-387	320-452	453-878	388-1014
P15170	ERF3A_HUMAN	Eukaryotic peptide chain release factor GTP-binding subunit ERF3A (Eukaryotic peptide chain release factor subunit 3a) (eRF3a) (G1 to S phase transition protein 1 homolog)	GSPT1 ERF3A	74.9 kDa	499	Observed in U2OS cells	Yes. Observed in apoptotic HCT116 and U2OS cells. Cleaved with different pattern. CASP3/CASP7-dependent	1	1	56.4 kDa					214-456	158-499	1-214
P49368	TCPG_HUMAN	T-complex protein 1 subunit gamma (TCP-1-gamma) (CCT-gamma) (hTRiC5)	CCT3 CCTG TRIC5	61.2 kDa	545	Observed in U2OS cells	Yes. Observed in apoptotic HCT116 and U2OS cells. Cleaved with different pattern. CASP3/CASP7-dependent	1	1	51.1 kDa					201-518	93-545	1-200	Fragment not detected	1-92
P12429	ANXA3_HUMAN	Annexin A3 (35-alpha calcimedin) (Annexin III) (Annexin-3) (Inositol 1,2-cyclic phosphate 2-phosphohydrolase) (Lipocortin III) (Placental anticoagulant protein III) (PAP-III)	ANXA3 ANX3	34.7 kDa	323	Observed in HCT116 cells. CASP3/CASP7-dependent	Yes. Observed in apoptotic HCT116 cells.CASP3/CASP7-dependent	1	1	Fragment not detected	12.7 kDa				Not enough information	1-226	163-263	264-288	227-323
Q9P2E9	RRBP1_HUMAN	Ribosome-binding protein 1 (180 kDa ribosome receptor homolog) (RRp) (ES/130-related protein) (Ribosome receptor protein)	RRBP1 KIAA1398	198.3 kDa	1410	Observed in HCT116 and U2OS cells. CASP3/CASP7-dependent	Yes. Observed in apoptotic HCT116 cells. CASP3/CASP7-independent	1	1	Fragment not detected	124.2 kDa				Fragment not detected	1-591	1-608	609-1350	592-1410
