# Supplementary material for: The proteolytic landscape of cells exposed to non-lethal stresses is shaped by executioner caspases
Source: Cell Death Discov. 2021 Jun 19;7:164. doi: 10.1038/s41420-021-00539-4 (PMC8257705; doi:10.1038/s41420-021-00539-4)
Supplement: Supplementary file 13 — Excel table S6 [file 41420_2021_539_MOESM13_ESM.xlsx]

## Sheet: Different cleavage patterns
		Non-lethal stress		Apoptotic stress
Accession number	Protein name	Cleavage sites	Detected fragments	Cleavage sites	Detected fragments
P49368	T-complex protein 1 subunit gamma (TCP-1-gamma) (CCT-gamma) (hTRiC5)	1	1	3	3
O15031	Plexin-B2 (MM1)	2	3	1	1
P02545	Prelamin-A/C [Cleaved into: Lamin-A/C (70 kDa lamin) (Renal carcinoma antigen NY-REN-32)]	1	1	1	2
P09874	Poly [ADP-ribose] polymerase 1 (PARP-1) (EC 2.4.2.30) (ADP-ribosyltransferase diphtheria toxin-like 1) (ARTD1) (DNA ADP-ribosyltransferase PARP1) (EC 2.4.2.-) (NAD(+) ADP-ribosyltransferase 1) (ADPRT 1) (Poly[ADP-ribose] synthase 1) (Protein poly-ADP-ribosyltransferase PARP1) (EC 2.4.2.-)	1	2	2	3
P12429	Annexin A3 (35-alpha calcimedin) (Annexin III) (Annexin-3) (Inositol 1,2-cyclic phosphate 2-phosphohydrolase) (Lipocortin III) (Placental anticoagulant protein III) (PAP-III)	1	1	1	2
P15170	Eukaryotic peptide chain release factor GTP-binding subunit ERF3A (Eukaryotic peptide chain release factor subunit 3a) (eRF3a) (G1 to S phase transition protein 1 homolog)	1	1	2	2
P15311	Ezrin (Cytovillin) (Villin-2) (p81)	1	1	2	2
P17980	26S proteasome regulatory subunit 6A (26S proteasome AAA-ATPase subunit RPT5) (Proteasome 26S subunit ATPase 3) (Proteasome subunit P50) (Tat-binding protein 1) (TBP-1)	1	1	2	2
P29317	Ephrin type-A receptor 2 (EC 2.7.10.1) (Epithelial cell kinase) (Tyrosine-protein kinase receptor ECK)	2	3	3	4
P42224	Signal transducer and activator of transcription 1-alpha/beta (Transcription factor ISGF-3 components p91/p84)	1	1	1	1
P52209	6-phosphogluconate dehydrogenase, decarboxylating (EC 1.1.1.44)	1	1	2	2
Q14008	Cytoskeleton-associated protein 5 (Colonic and hepatic tumor overexpressed gene protein) (Ch-TOG)	1	1	2	2
