# Supplementary material for: The proteolytic landscape of cells exposed to non-lethal stresses is shaped by executioner caspases
Source: Cell Death Discov. 2021 Jun 19;7:164. doi: 10.1038/s41420-021-00539-4 (PMC8257705; doi:10.1038/s41420-021-00539-4)
Supplement: Supplementary file 15 — Excel table S8 [file 41420_2021_539_MOESM15_ESM.xlsx]

## Sheet: Newly found C3,7 substrates
Accession number	Protein name
P12429	Annexin A3 (35-alpha calcimedin) (Annexin III) (Annexin-3) (Inositol 1,2-cyclic phosphate 2-phosphohydrolase) (Lipocortin III) (Placental anticoagulant protein III) (PAP-III)
P42224	Signal transducer and activator of transcription 1-alpha/beta (Transcription factor ISGF-3 components p91/p84)
O15031	Plexin-B2 (MM1)
O43242	26S proteasome non-ATPase regulatory subunit 3 (26S proteasome regulatory subunit RPN3) (26S proteasome regulatory subunit S3) (Proteasome subunit p58)
P50395	Rab GDP dissociation inhibitor beta (Rab GDI beta) (Guanosine diphosphate dissociation inhibitor 2) (GDI-2)
Q8IZP2	Putative protein FAM10A4 (Suppression of tumorigenicity 13 pseudogene 4)
P50502	Hsc70-interacting protein (Hip) (Aging-associated protein 2) (Progesterone receptor-associated p48 protein) (Protein FAM10A1) (Putative tumor suppressor ST13) (Renal carcinoma antigen NY-REN-33) (Suppression of tumorigenicity 13 protein)
Q8NFI4	Putative protein FAM10A5 (Suppression of tumorigenicity 13 pseudogene 5)
P52209	6-phosphogluconate dehydrogenase, decarboxylating (EC 1.1.1.44)
P29317	Ephrin type-A receptor 2 (EC 2.7.10.1) (Epithelial cell kinase) (Tyrosine-protein kinase receptor ECK)
P16144	Integrin beta-4 (GP150) (CD antigen CD104)
B5ME19	Eukaryotic translation initiation factor 3 subunit C-like protein
P55060	Exportin-2 (Exp2) (Cellular apoptosis susceptibility protein) (Chromosome segregation 1-like protein) (Importin-alpha re-exporter)
O15523	ATP-dependent RNA helicase DDX3Y (EC 3.6.4.13) (DEAD box protein 3, Y-chromosomal)
O00203	AP-3 complex subunit beta-1 (Adaptor protein complex AP-3 subunit beta-1) (Adaptor-related protein complex 3 subunit beta-1) (Beta-3A-adaptin) (Clathrin assembly protein complex 3 beta-1 large chain)
Q9Y262	Eukaryotic translation initiation factor 3 subunit L (eIF3l) (Eukaryotic translation initiation factor 3 subunit 6-interacting protein) (Eukaryotic translation initiation factor 3 subunit E-interacting protein)
Q96QR8	Transcriptional activator protein Pur-beta (Purine-rich element-binding protein B)
Q93034	Cullin-5 (CUL-5) (Vasopressin-activated calcium-mobilizing receptor 1) (VACM-1)
P29323	Ephrin type-B receptor 2 (EC 2.7.10.1) (Developmentally-regulated Eph-related tyrosine kinase) (ELK-related tyrosine kinase) (EPH tyrosine kinase 3) (EPH-like kinase 5) (EK5) (hEK5) (Renal carcinoma antigen NY-REN-47) (Tyrosine-protein kinase TYRO5) (Tyrosine-protein kinase receptor EPH-3) [Cleaved into: EphB2/CTF1; EphB2/CTF2]
P13797	Plastin-3 (T-plastin)
Q13617	Cullin-2 (CUL-2)
